# Supplementary material for: A genome-wide scan for pleiotropy between bone mineral density and nonbone phenotypes
Source: Bone Res. 2020 Jul 1;8:26. doi: 10.1038/s41413-020-0101-8 (PMC7329904; doi:10.1038/s41413-020-0101-8)
Supplement: Supplementary file 10 — Supplementary Tables [file 41413_2020_101_MOESM10_ESM.xlsx]

## Sheet: Supplementary Table 1
SNP	Type of SNP	SNP in LD	Chromosome	Position	Locus	Associated reported gene(s)	Associated mapped gene(s)	Associated phenotype(s) in NHGRI-EBI catalog	Discovery ancestry	GEFOS phenotype1	Beta_BMD	SE_BMD	p-value_BMD	Major allele_BMD	Minor allele_BMD	MAF_BMD_GEFOS
rs4072037	GWAS catalog	NR	1	155192276	1q22	MUC1	MUC1	Magnesium levels	European	FN-BMD	-0.0315	0.0083	0.000156	T	C	0.45
rs4072037	GWAS catalog	NR	1	155192276	1q22	MUC1	MUC1	Magnesium levels	African American	FN-BMD	-0.0315	0.0083	0.000156	T	C	0.45
rs4072037	GWAS catalog	NR	1	155192276	1q22	MUC1	MUC1	Non-cardia gastric cancer	Han Chinese	FN-BMD	-0.0315	0.0083	0.000156	T	C	0.45
rs2296172	GWAS catalog	NR	1	39370145	1p34.3	PABPC4	MACF1	HDL cholesterol levels	East Asian	LS-BMD	-0.0375	0.0105	0.000359	A	G	0.19
rs884127	GWAS catalog	NR	1	219908808	1q41	SLC30A10	LOC105372926 - SLC30A10	Urinary electrolytes (magnesium/calcium ratio)	European, Val Borbera	FN-BMD	-0.0306	0.0088	0.000473	G	A	0.36
rs4654748	GWAS catalog	NR	1	21459575	1p36.12	ALPL, NBPF3	PFN1P10, NBPF3	Folate pathway vitamin levels	European	FN-BMD	0.0294	0.0084	0.000493	C	T	0.47
rs301800	GWAS catalog	NR	1	8430543	1p36.23	NR	RERE, LOC102724552	Educational attainment (years of education)	European	LS-BMD	0.0396	0.0116	0.00062	C	T	0.2
rs6675401	Proxy	rs2131925	1	62560271	1p31.3	ANGPTL3	DOCK7	LDL cholesterol	European	LS-BMD	0.0333	0.0098	0.000649	C	T	0.31
rs6675401	Proxy	rs2131925	1	62560271	1p31.3	ANGPTL3	DOCK7	Triglycerides	European	LS-BMD	0.0333	0.0098	0.000649	C	T	0.31
rs6675401	Proxy	rs2131925	1	62560271	1p31.3	ANGPTL3	DOCK7	Cholesterol, total	European	LS-BMD	0.0333	0.0098	0.000649	C	T	0.31
rs6675401	Proxy	rs1748195	1	62560271	1p31.3	ANGPTL3	DOCK7	Triglycerides	European	LS-BMD	0.0333	0.0098	0.000649	C	T	0.31
rs12059300	Proxy	rs7535099	1	65585314	1p31.3	LEPR, RP11-430H12.2	LEPR	Blood protein levels	European	LS-BMD	0.0347	0.0104	0.00085	G	A	0.23
rs12044597	GWAS catalog	NR	1	1777362	1p36.33	NADK	NADK	Body mass index	Japanese	LS-BMD	-0.0278	0.0086	0.001223	A	G	0.5
rs10211296	GWAS catalog	NR	2	165633833	2q24.3	NR	CSRNP3	Risky sexual behaviors in alcohol dependence	African American, European	FN-BMD	0.0383	0.0084	5.6e-06	A	G	0.43
rs8395	Proxy	rs2303369	2	27492549	2p23.3	FNDC4	FNDC4	Menopause (age at onset)	European	LS-BMD	0.033	0.0089	0.000215	T	A	0.37
rs3103267	GWAS catalog	NR	2	232123872	2q37.1	DIS3L2	DIS3L2	Height	European	LS-BMD	0.033	0.0096	0.000551	C	A	0.29
rs13036202	Proxy	rs139606545	2	199180316	2q33.1	SATB2	LOC100419513 - SATB2	Barrett's esophagus or Esophageal adenocarcinoma	European	LS-BMD	-0.0288	0.0085	0.000695	A	G	0.46
rs1158867	GWAS catalog	NR	2	127419801	2q14.3	PROC	PROC	Protein C levels	European	LS-BMD	-0.0286	0.0087	0.001016	T	C	0.42
rs11684176	GWAS catalog	NR	2	198090050	2q33.1	NR	PLCL1	Morning vs. evening chronotype	European	FN-BMD	0.0282	0.0086	0.001111	T	C	0.49
rs6599179	Proxy	rs1052501	3	41883906	3p22.1	ULK4	ULK4	Multiple myeloma	European	LS-BMD	-0.0508	0.0116	1.1e-05	C	T	0.18
rs7616215	GWAS catalog	NR	3	46164194	3p21.31	CCR1, CCR3	LOC105377067	Behcet's disease	Turkish	LS-BMD	0.0344	0.009	0.000137	T	C	0.36
rs3172494	GWAS catalog	NR	3	48694054	3p21.31	NR	IP6K2	Educational attainment (years of education)	European	LS-BMD	-0.0457	0.014	0.001107	G	T	0.12
rs6599389	GWAS catalog	NR	4	945325	4p16.3	GAK	TMEM175	Parkinson's disease	European	LS-BMD	-0.0709	0.0167	2.1e-05	G	A	0.06
rs6856616	GWAS catalog	NR	4	38323415	4p14	KLF3, TBC1D1	LOC105374409 - LOC105374410	Crohn's disease	Korean	LS-BMD	-0.0602	0.0169	0.000361	T	C	0.06
rs6856616	GWAS catalog	NR	4	38323415	4p14	NR	LOC105374409 - LOC105374410	Inflammatory bowel disease	Korean	LS-BMD	-0.0602	0.0169	0.000361	T	C	0.06
rs1960918	GWAS catalog	NR	4	150301114	4q31.3	LRBA	LRBA	Helix rolling	Latin American	FN-BMD	-0.0297	0.0085	0.000508	T	C	0.38
rs1960918	GWAS catalog	NR	4	150301114	4q31.3	LRBA	LRBA	Ear morphology	Latin American	FN-BMD	-0.0297	0.0085	0.000508	T	C	0.38
rs2247341	GWAS catalog	NR	4	1699590	4p16.3	SLBP/FGFR3	SLBP	Height	European	LS-BMD	0.0312	0.009	0.000544	G	A	0.33
rs2247341	GWAS catalog	NR	4	1699590	4p16.3	SLBP	SLBP	Hip circumference	European	LS-BMD	0.0312	0.009	0.000544	G	A	0.33
rs700591	Proxy	rs700590	5	88810441	5q14.3	NR	MEF2C	Educational attainment (years of education)	European	FN-BMD	-0.0401	0.0082	1.1e-06	C	T	0.4
rs7722711	GWAS catalog	NR	5	76611026	5q13.3	IQGAP2	IQGAP2	Mean platelet volume	European	FN-BMD	-0.109	0.0292	0.000191	T	C	0.05
rs12653396	GWAS catalog	NR	5	88551455	5q14.3	NR	LINC00461	Educational attainment (years of education)	European	FN-BMD	0.0296	0.0082	0.00032	A	T	0.45
rs9388451	GWAS catalog	NR	6	125769231	6q22.31	NCOA7, HEY2	HEY2 - TRE-CTC1-7	Brugada syndrome	European	LS-BMD	-0.0295	0.0087	0.0007	T	C	0.49
rs9500927	GWAS catalog	NR	6	32993584	6p21.32	HLA-DOA	BRD2 - HLA-DOA	Asthma	Japanese	LS-BMD	0.0403	0.0122	0.000961	G	A	0.14
rs9269080	Proxy	rs9268877	6	32463370	6p21.32	MHC	HLA-DRB9 - HLA-DRB5	Ulcerative colitis	European	LS-BMD	0.0294	0.0089	0.000975	A	G	0.43
rs10486567	GWAS catalog	NR	7	27936944	7p15.1	NR	JAZF1	Prostate cancer	European, African American, East Asian, Latino	FN-BMD	0.0399	0.0096	3.2e-05	G	A	0.23
rs10486567	GWAS catalog	NR	7	27936944	7p15.1	JAZF1	JAZF1	Prostate-specific antigen levels	European	FN-BMD	0.0399	0.0096	3.2e-05	G	A	0.23
rs10278040	GWAS catalog	NR	7	99543750	7q22.1	CYP3A5	LOC100419451 - FAM200A	Blood metabolite levels	European	LS-BMD	-0.0669	0.0206	0.001158	G	A	0.08
rs7008867	GWAS catalog	NR	8	23525691	8p21.2	SLC25A37	LOC105379327 - SLC25A37	Hip circumference	European	FN-BMD	0.0404	0.0097	3.1e-05	G	A	0.24
rs7017073	GWAS catalog	NR	8	128192016	8q24.21	NR	MIR1208 - RN7SKP226	Breast cancer	European	FN-BMD, LS-BMD	-0.0425	0.0105	5.2e-05	T	C	0.23
rs11136341	GWAS catalog	NR	8	143969375	8q24.3	PLEC1	PLEC	LDL cholesterol	European	FN-BMD	0.0323	0.0096	0.000764	A	G	0.39
rs11136341	GWAS catalog	NR	8	143969375	8q24.3	PLEC1	PLEC	Cholesterol, total	European	FN-BMD	0.0323	0.0096	0.000764	A	G	0.39
rs1905376	GWAS catalog	NR	8	115521531	8q23.3	TRPS1	TRPS1	Hematocrit	European	FN-BMD	0.0265	0.0082	0.001276	G	A	0.44
rs1905376	GWAS catalog	NR	8	115521531	8q23.3	TRPS1	TRPS1	Red blood cell count	European	FN-BMD	0.0265	0.0082	0.001276	G	A	0.44
rs16909902	Proxy	rs16909898	9	95468726	9q22.32	PTCH1	LOC100507346, PTCH1	Pulmonary function	European	LS-BMD	0.0611	0.0151	5e-05	A	G	0.1
rs1953126	GWAS catalog	NR	9	120878222	9q33.2	TRAF1	PHF19	Celiac disease or Rheumatoid arthritis	European	LS-BMD	-0.0355	0.009	8.3e-05	C	T	0.36
rs7869321	Proxy	rs7047907	9	83753745	9q21.32	GKAP1	GKAP1	Eosinophil percentage of granulocytes	European	FN-BMD	-0.0309	0.0093	0.00087	C	T	0.28
rs7869321	Proxy	rs7047907	9	83753745	9q21.32	GKAP1	GKAP1	Neutrophil percentage of granulocytes	European	FN-BMD	-0.0309	0.0093	0.00087	C	T	0.28
rs10749415	GWAS catalog	NR	10	121425789	10q26.13	WDR11, FGFR2	RN7SKP167 - FGFR2	Prostate-specific antigen levels	European	FN-BMD	0.08	0.0206	0.0001	A	G	0.04
rs10509373	GWAS catalog	NR	10	76397814	10q22.3	C10orf11	C10orf11	Response to tamoxifen in breast cancer	Japanese	LS-BMD	-0.0315	0.0089	0.000411	T	C	0.43
rs7917772	GWAS catalog	NR	10	102727686	10q24.32	SFXN2	SFXN2	White blood cell count	European	LS-BMD	0.0295	0.0089	0.000937	A	G	0.34
rs7917772	GWAS catalog	NR	10	102727686	10q24.32	SFXN2	SFXN2	Waist-to-hip ratio	European, African American/Afro-Caribbean	LS-BMD	0.0295	0.0089	0.000937	A	G	0.34
rs7917772	GWAS catalog	NR	10	102727686	10q24.32	SFXN2	SFXN2	Waist-to-hip ratio	European	LS-BMD	0.0295	0.0089	0.000937	A	G	0.34
rs7084339	Proxy	rs2274223	10	94306584	10q23.33	PLCE1	PLCE1	Esophageal cancer	Han Chinese	FN-BMD	0.0287	0.0088	0.001043	A	G	0.34
rs7084339	Proxy	rs2274223	10	94306584	10q23.33	PLCE1, KIAA1516	PLCE1	Esophageal squamous cell carcinoma	Han Chinese	FN-BMD	0.0287	0.0088	0.001043	A	G	0.34
rs7899547	GWAS catalog	NR	10	52777079	10q21.1	NR	MBL2 - LOC105378307	Blood protein levels	European	FN-BMD	-0.0279	0.0085	0.001091	G	T	0.35
rs2735343	Proxy	rs2673803	10	87939452	10q23.31	PTEN	PTEN	Eosinophil percentage of white cells	European	LS-BMD	0.0291	0.009	0.001258	G	C	0.37
rs2735343	Proxy	rs2673803	10	87939452	10q23.31	PTEN	PTEN	Eosinophil percentage of granulocytes	European	LS-BMD	0.0291	0.009	0.001258	G	C	0.37
rs2735343	Proxy	rs2673803	10	87939452	10q23.31	PTEN	PTEN	Neutrophil percentage of granulocytes	European	LS-BMD	0.0291	0.009	0.001258	G	C	0.37
rs4309187	GWAS catalog	NR	11	113541721	11q23.2	DRD2, MIR4301	LOC105369501 - LOC107984390	Autism spectrum disorder or schizophrenia	European	FN-BMD, LS-BMD	-0.032	0.0097	0.000923	C	A	0.3
rs12788387	GWAS catalog	NR	11	58125875	11q12.1	OR9L1P, OR9Q1, OR9I3P, OR9I1, OR9I2P	OR9Q1	Blood protein levels	European	FN-BMD	-0.0288	0.0089	0.00115	A	C	0.32
rs11221332	GWAS catalog	NR	11	128511079	11q24.3	ETS1	ETS1	Celiac disease	European	FN-BMD, LS-BMD	-0.0337	0.0105	0.001341	C	T	0.24
rs11221332	GWAS catalog	NR	11	128511079	11q24.3	ETS1	ETS1	Inflammatory bowel disease	European	FN-BMD, LS-BMD	-0.0337	0.0105	0.001341	C	T	0.24
rs479844	GWAS catalog	NR	11	65784486	11q13.1	OVOL1	AP5B1 - OVOL1	Atopic dermatitis	European	LS-BMD	-0.0278	0.0087	0.001403	G	A	0.44
rs479844	GWAS catalog	NR	11	65784486	11q13.1	AP5B1, OVOL1	AP5B1 - OVOL1	Atopic march	European	LS-BMD	-0.0278	0.0087	0.001403	G	A	0.44
rs479844	GWAS catalog	NR	11	65784486	11q13.1	OVOL1	AP5B1 - OVOL1	Atopic dermatitis	European, Japanese, African American, Latino	LS-BMD	-0.0278	0.0087	0.001403	G	A	0.44
rs479844	GWAS catalog	NR	11	65784486	11q13.1	AP5B1, OVOL1	AP5B1 - OVOL1	Allergic disease (asthma, hay fever or eczema)	European	LS-BMD	-0.0278	0.0087	0.001403	G	A	0.44
rs1047796	Proxy	rs7953704	12	122141445	12q24.31	B3GNT4	MLXIP	Urate levels	European	LS-BMD	0.0354	0.0086	3.8e-05	C	T	0.44
rs4963975	GWAS catalog	NR	12	26290097	12p12.1	ITPR2, SSPN	LOC105369705	Waist circumference	European, African American, Filipino, Indian	LS-BMD	0.038	0.0101	0.000164	G	A	0.24
rs3184504	GWAS catalog	NR	12	111446804	12q24.12	SH2B3	SH2B3	Platelet count	European	FN-BMD	-0.0302	0.0083	0.000289	C	T	0.46
rs3184504	GWAS catalog	NR	12	111446804	12q24.12	SH2B3	SH2B3	Tonsillectomy	European	FN-BMD	-0.0302	0.0083	0.000289	C	T	0.46
rs3184504	GWAS catalog	NR	12	111446804	12q24.12	SH2B3	SH2B3	Neutrophil count	European	FN-BMD	-0.0302	0.0083	0.000289	C	T	0.46
rs3184504	GWAS catalog	NR	12	111446804	12q24.12	SH2B3	SH2B3	Sum basophil neutrophil counts	European	FN-BMD	-0.0302	0.0083	0.000289	C	T	0.46
rs3184504	GWAS catalog	NR	12	111446804	12q24.12	SH2B3	SH2B3	Systolic blood pressure	European	FN-BMD	-0.0302	0.0083	0.000289	C	T	0.46
rs3184504	GWAS catalog	NR	12	111446804	12q24.12	SH2B3	SH2B3	Diastolic blood pressure	European	FN-BMD	-0.0302	0.0083	0.000289	C	T	0.46
rs3184504	GWAS catalog	NR	12	111446804	12q24.12	SH2B3	SH2B3	Sum neutrophil eosinophil counts	European	FN-BMD	-0.0302	0.0083	0.000289	C	T	0.46
rs3184504	GWAS catalog	NR	12	111446804	12q24.12	SH2B3	SH2B3	Myeloid white cell count	European	FN-BMD	-0.0302	0.0083	0.000289	C	T	0.46
rs3184504	GWAS catalog	NR	12	111446804	12q24.12	SH2B3	SH2B3	Granulocyte count	European	FN-BMD	-0.0302	0.0083	0.000289	C	T	0.46
rs3184504	GWAS catalog	NR	12	111446804	12q24.12	SH2B3	SH2B3	Fibrinogen levels	European	FN-BMD	-0.0302	0.0083	0.000289	C	T	0.46
rs3184504	GWAS catalog	NR	12	111446804	12q24.12	SH2B3	SH2B3	Type 1 diabetes	European	FN-BMD	-0.0302	0.0083	0.000289	C	T	0.46
rs3184504	GWAS catalog	NR	12	111446804	12q24.12	SH2B3	SH2B3	Hemoglobin levels	European, African American, East Asian	FN-BMD	-0.0302	0.0083	0.000289	C	T	0.46
rs3184504	GWAS catalog	NR	12	111446804	12q24.12	SH2B3	SH2B3	Primary sclerosing cholangitis	European	FN-BMD	-0.0302	0.0083	0.000289	C	T	0.46
rs3184504	GWAS catalog	NR	12	111446804	12q24.12	SH2B3	SH2B3	Diastolic blood pressure	European, East Asian, South Asian	FN-BMD	-0.0302	0.0083	0.000289	C	T	0.46
rs3184504	GWAS catalog	NR	12	111446804	12q24.12	SH2B3	SH2B3	Colorectal or endometrial cancer	European	FN-BMD	-0.0302	0.0083	0.000289	C	T	0.46
rs3184504	GWAS catalog	NR	12	111446804	12q24.12	SH2B3, CUX2, BRAP, ACAD10	SH2B3	Colorectal cancer	European	FN-BMD	-0.0302	0.0083	0.000289	C	T	0.46
rs3184504	GWAS catalog	NR	12	111446804	12q24.12	SH2B3	SH2B3	Coronary artery disease	European, African American, Hispanic American, South Asian	FN-BMD	-0.0302	0.0083	0.000289	C	T	0.46
rs3184504	GWAS catalog	NR	12	111446804	12q24.12	NR	SH2B3	Inflammatory bowel disease	European	FN-BMD	-0.0302	0.0083	0.000289	C	T	0.46
rs3184504	GWAS catalog	NR	12	111446804	12q24.12	SH2B3	SH2B3	Platelet count	European, Val Borbera, Carlantino	FN-BMD	-0.0302	0.0083	0.000289	C	T	0.46
rs3184504	GWAS catalog	NR	12	111446804	12q24.12	SH2B3	SH2B3	Blood metabolite levels	European	FN-BMD	-0.0302	0.0083	0.000289	C	T	0.46
rs3184504	GWAS catalog	NR	12	111446804	12q24.12	SH2B3, ATXN2	SH2B3	Red blood cell traits	European, South Asian	FN-BMD	-0.0302	0.0083	0.000289	C	T	0.46
rs3184504	GWAS catalog	NR	12	111446804	12q24.12	SH2B3, ATXN2	SH2B3	Beta-2 microglubulin plasma levels	European	FN-BMD	-0.0302	0.0083	0.000289	C	T	0.46
rs3184504	GWAS catalog	NR	12	111446804	12q24.12	SH2B3, ATXN2, LOC100101246, BRAP, NAA25, C12orf51, PTPN11	SH2B3	Hypothyroidism	European	FN-BMD	-0.0302	0.0083	0.000289	C	T	0.46
rs3184504	GWAS catalog	NR	12	111446804	12q24.12	SH2B3	SH2B3	Eosinophil counts	European	FN-BMD	-0.0302	0.0083	0.000289	C	T	0.46
rs10843151	GWAS catalog	NR	12	28318386	12p11.22	CCDC91	CCDC91	Waist circumference	European, African American, Filipino, Indian	FN-BMD	-0.0364	0.0101	0.000324	G	A	0.3
rs9668810	Proxy	rs9300169	12	26273738	12p12.1	SSPN, ITPR2	LOC105369705, LOC105369704	Male-pattern baldness	European	LS-BMD	-0.0339	0.0096	0.000387	C	T	0.23
rs2700482	Proxy	rs1521516	12	50661925	12q13.12	DIP2B	DIP2B	Fibrinogen levels	European	FN-BMD	0.0304	0.0086	0.000439	C	T	0.37
rs9526209	Proxy	rs1408224	13	46641083	13q14.13	LRCH1	LRCH1	QRS complex (12-leadsum)	European, Orcadian	LS-BMD	-0.0378	0.0091	3.5e-05	C	T	0.28
rs12871092	GWAS catalog	NR	13	37585496	13q13.3	NR	POSTN	Cerebrospinal fluid biomarker levels	Japanese	FN-BMD	-0.0488	0.0141	0.000554	A	G	0.07
rs3118905	GWAS catalog	NR	13	50531198	13q14.3	DLEU7	DLEU1 - LOC107984568	Height	European	FN-BMD	-0.031	0.0093	0.000837	G	A	0.28
rs2491244	GWAS catalog	NR	13	28025777	13q12.2	FLT3	FLT3	Monocyte percentage of white cells	European	FN-BMD	-0.0298	0.009	0.000886	A	G	0.45
rs2491244	GWAS catalog	NR	13	28025777	13q12.2	FLT3	FLT3	Granulocyte percentage of myeloid white cells	European	FN-BMD	-0.0298	0.009	0.000886	A	G	0.45
rs4899412	GWAS catalog	NR	14	71997545	14q24.2	RGS6	RGS6	Heart rate variability traits (SDNN)	European	LS-BMD	-0.0344	0.0102	0.000735	C	T	0.27
rs4776908	Proxy	rs7166081	15	67199963	15q22.33	SMAD3	SMAD3 - AAGAB	Waist circumference	European	LS-BMD	-0.0386	0.01	0.000109	T	C	0.22
rs4776908	Proxy	rs7166081	15	67199963	15q22.33	SMAD3	SMAD3 - AAGAB	Waist circumference	European, African American/Afro-Caribbean, Indian Asian, Filipino, Hispanic/Latino	LS-BMD	-0.0386	0.01	0.000109	T	C	0.22
rs1629212	GWAS catalog	NR	16	15284840	16p13.11	MPV17L, PDXDC1, PLA2G10	LOC105371097	Glycerophospholipid levels	European	LS-BMD	0.0377	0.0107	0.000437	A	T	0.4
rs6564851	GWAS catalog	NR	16	81230992	16q23.2	BCMO1	PKD1L2 - BCO1	Carotenoid and tocopherol levels	European	LS-BMD	-0.0293	0.0087	0.000761	T	G	0.5
rs2030114	GWAS catalog	NR	16	51576036	16q12.1	SALL1	LOC102723323 - LOC107984892	Blood pressure measurement (high sodium and potassium intervention)	Han Chinese	LS-BMD	-0.0383	0.0115	0.000834	G	A	0.18
rs9303601	GWAS catalog	NR	17	44201473	17q21.31	CTB-175E5.7	LOC101926967	High light scatter reticulocyte percentage of red cells	European	FN-BMD, LS-BMD	-0.0495	0.0128	0.000116	G	A	0.14
rs9303601	GWAS catalog	NR	17	44201473	17q21.31	CTB-175E5.7	LOC101926967	High light scatter reticulocyte count	European	FN-BMD, LS-BMD	-0.0495	0.0128	0.000116	G	A	0.14
rs1003645	GWAS catalog	NR	17	36013244	17q12	CCL23, CCL15-CCL14, CTB-186H2.3, CCL15, RP11-104J23.1, RP11-104J23.2	LOC107985068, CCL23	Blood protein levels	European	LS-BMD	-0.0402	0.0111	0.00031	T	C	0.19
rs7221743	Proxy	rs9902453	17	30022077	17q11.2	EFCAB5, SSH2, CCDC55	EFCAB5	Coffee consumption (cups per day)	European	LS-BMD	0.0302	0.0087	0.000521	G	T	0.43
rs12940887	GWAS catalog	NR	17	49325445	17q21.33	ZNF652	ZNF652	Diastolic blood pressure	European	LS-BMD	0.0307	0.009	0.000667	C	T	0.36
rs8083511	GWAS catalog	NR	18	62361422	18q21.33	TNFRSF11A	TNFRSF11A	Vitiligo	European	FN-BMD, LS-BMD	-0.0547	0.011	7.2e-07	A	C	0.21
rs4987855	GWAS catalog	NR	18	63126316	18q21.33	BCL2	BCL2	Chronic lymphocytic leukemia	European	LS-BMD	0.0597	0.0155	0.000117	C	T	0.11
rs602662	GWAS catalog	NR	19	48703728	19q13.33	FUT2	FUT2, LOC105447645	Folate pathway vitamin levels	European	LS-BMD	-0.0294	0.0091	0.001278	G	A	0.47
rs602662	GWAS catalog	NR	19	48703728	19q13.33	FUT2	FUT2, LOC105447645	Vitamin B12 levels	Indo-European	LS-BMD	-0.0294	0.0091	0.001278	G	A	0.47
rs602662	GWAS catalog	NR	19	48703728	19q13.33	FUT2	FUT2, LOC105447645	Pediatric autoimmune diseases	European	LS-BMD	-0.0294	0.0091	0.001278	G	A	0.47
rs17217119	Proxy	rs35194449	20	54125508	20q13.2	CYP24A1	BCAS1 - CYP24A1	Serum parathyroid hormone levels	European	FN-BMD	0.0409	0.0099	3.7e-05	A	G	0.24
rs224329	GWAS catalog	NR	20	35431781	20q11.22	GDF5	UQCC1 - GDF5	Height	East Asian	LS-BMD	0.035	0.0092	0.00015	C	T	0.37
rs6137473	GWAS catalog	NR	20	21904055	20p11.22	FOXA2, PAX1	RPL41P1 - LINC01432	Adolescent idiopathic scoliosis	European	FN-BMD	-0.0297	0.0083	0.000364	A	G	0.44
rs6515375	Proxy	rs6036478	20	23630722	20p11.21	CST3, RP11-218C14.2, CST9, RP11-218C14.8	CST3	Blood protein levels	European	FN-BMD	0.0342	0.0105	0.001183	G	A	0.23

## Sheet: Supplementary Table 2
SNP	Chromosome	Position	A1	MAF	Z_BMD_nmiss	Z_BMD_Beta	Z_BMD_SE	Z_BMD_L95	Z_BMD_U95	Z_BMD_p-value	Z_eBMD_nmiss	Z_eBMD_Beta	Z_eBMD_SE	Z_eBMD_L95	Z_eBMD_U95	Z_eBMD_p-value
rs3118905	13	51105334	A	0.2701	408392	0.02966	0.002457	0.02485	0.03448	1.49e-33	407363	0.03071	0.002466	0.02588	0.03554	1.35e-35
rs4963975	12	26443030	A	0.2439	406381	0.02688	0.002572	0.02183	0.03192	1.48e-25	405356	0.02632	0.002581	0.02126	0.03138	2.08e-24
rs6599389	4	939113	A	0.07342	408392	-0.04122	0.004252	-0.04955	-0.03288	3.24e-22	407363	-0.04217	0.004268	-0.05053	-0.0338	5.11e-23
rs884127	1	220082150	A	0.3611	404228	-0.02124	0.002318	-0.02579	-0.0167	4.98e-20	403207	-0.0212	0.002326	-0.02576	-0.01664	7.91e-20
rs9668810	12	26426420	T	0.2799	408392	-0.02147	0.002497	-0.02637	-0.01658	8.08e-18	407363	-0.02206	0.002506	-0.02698	-0.01715	1.32e-18
rs479844	11	65551957	A	0.4534	407759	-0.0187	0.002216	-0.02304	-0.01435	3.26e-17	406732	-0.01862	0.002224	-0.02298	-0.01426	5.66e-17
rs7221743	17	28407876	T	0.444	407060	0.01803	0.00222	0.01368	0.02239	4.51e-16	406032	0.01786	0.002228	0.0135	0.02223	1.07e-15
rs301800	1	8490603	T	0.1759	408392	0.02108	0.002899	0.01539	0.02676	3.61e-13	407363	0.02084	0.00291	0.01514	0.02655	7.91e-13
rs7899547	10	54536839	T	0.3419	401562	-0.01666	0.002337	-0.02124	-0.01208	1e-12	400551	-0.01645	0.002345	-0.02105	-0.01186	2.3e-12
rs9303601	17	42278841	A	0.1332	406187	-0.02184	0.003213	-0.02814	-0.01554	1.07e-11	405164	-0.0209	0.003225	-0.02722	-0.01458	9.03e-11
rs4072037	1	155162067	C	0.459	408392	0.01394	0.002207	0.009616	0.01827	2.67e-10	407363	0.01458	0.002215	0.01024	0.01892	4.68e-11
rs4776908	15	67540087	C	0.2324	408269	0.01495	0.002613	0.009829	0.02007	1.06e-08	407240	0.01467	0.002623	0.00953	0.01981	2.23e-08
rs4987855	18	60793549	T	0.09168	405307	0.01958	0.00377	0.01219	0.02697	2.07e-07	404284	0.01875	0.003784	0.01133	0.02616	7.28e-07
rs7047907	9	86368660	G	0.2646	408392	-0.01281	0.002523	-0.01775	-0.007865	3.826e-07	407363	-0.01281	0.002532	-0.01777	-0.007847	4.221e-07
rs7616215	3	46205686	C	0.3636	408392	-0.01113	0.002294	-0.01563	-0.006634	1.23e-06	407363	-0.01033	0.002303	-0.01485	-0.005818	7.25e-06
rs10843151	12	28471319	A	0.2939	408031	-0.01155	0.002397	-0.01624	-0.006849	1.45e-06	407002	-0.01182	0.002405	-0.01653	-0.007103	8.97e-07
rs10278040	7	99141373	A	0.06514	407938	-0.0206	0.004662	-0.02974	-0.01147	9.9e-06	406912	-0.02105	0.00468	-0.03022	-0.01188	6.84e-06
rs1905376	8	116533758	A	0.4527	407707	0.009	0.002217	0.004654	0.01335	4.93e-05	406679	0.009052	0.002226	0.00469	0.01341	4.76e-05
rs2700482	12	51083265	T	0.3358	408246	0.009347	0.002317	0.004806	0.01389	5.48e-05	407217	0.009835	0.002326	0.005277	0.01439	2.35e-05
rs8083511	18	60028655	C	0.1862	404995	0.01123	0.002879	0.005588	0.01687	9.58e-05	403973	0.01071	0.00289	0.005046	0.01637	0.0002104
rs2296172	1	39835817	G	0.2058	408392	0.009956	0.002699	0.004666	0.01525	0.0002254	407363	0.009444	0.002709	0.004135	0.01475	0.0004894
rs3184504	12	111884608	T	0.4635	408392	0.008011	0.002206	0.003687	0.01233	0.0002824	407363	0.007832	0.002214	0.003492	0.01217	0.0004047
rs17217119	20	52742590	G	0.1974	408392	0.008883	0.002769	0.003457	0.01431	0.001334	407363	0.00836	0.002779	0.002913	0.01381	0.002629
rs7722711	5	75906851	C	0.06366	408392	0.01434	0.004497	0.005525	0.02315	0.001429	407363	0.01399	0.004514	0.005143	0.02284	0.001941
rs6515375	20	23610841	A	0.2189	402363	-0.008267	0.002684	-0.01353	-0.003007	0.002067	401360	-0.008924	0.002694	-0.0142	-0.003644	0.0009245
rs6675401	1	63073975	T	0.3603	408252	0.007023	0.002309	0.002498	0.01155	0.002353	407223	0.007481	0.002317	0.002939	0.01202	0.001247
rs2030114	16	51609947	A	0.1873	408332	-0.008469	0.002836	-0.01403	-0.00291	0.002826	407303	-0.009297	0.002846	-0.01488	-0.003719	0.001089
rs6137473	20	21884693	G	0.4259	406381	0.006589	0.002234	0.00221	0.01097	0.003184	405360	0.006642	0.002242	0.002247	0.01104	0.003056
rs3103267	2	232988582	A	0.2896	407779	0.007095	0.002448	0.002297	0.01189	0.003754	406752	0.007335	0.002457	0.002519	0.01215	0.002832
rs16909902	9	98236202	G	0.09468	408349	-0.01057	0.003748	-0.01792	-0.003225	0.004795	407320	-0.01119	0.003762	-0.01856	-0.003816	0.002937
rs6599179	3	41855284	T	0.1725	408337	-0.006919	0.003003	-0.0128	-0.001033	0.02123	407308	-0.006351	0.003014	-0.01226	-0.0004432	0.03512
rs12044597	1	1708801	G	0.4971	407481	0.004978	0.00221	0.0006464	0.009309	0.02429	406454	0.005247	0.002218	0.0008992	0.009594	0.01801
rs12788387	11	57893347	C	0.2923	399206	0.005132	0.002435	0.0003596	0.009904	0.03506	398196	0.004781	0.002444	-8.09e-06	0.009571	0.05039
rs1047796	12	122628219	T	0.4811	408282	-0.004231	0.002206	-0.008555	9.25e-05	0.05511	407254	-0.004822	0.002214	-0.009162	-0.0004825	0.02942
rs602662	19	49206985	G	0.4732	408392	0.004097	0.002218	-0.0002507	0.008445	0.06476	407363	0.004806	0.002227	0.0004421	0.00917	0.03089
rs224329	20	34019579	T	0.3725	407547	-0.004051	0.002295	-0.008549	0.0004467	0.07751	406519	-0.004663	0.002303	-0.009178	-0.0001485	0.04293
rs9526209	13	47219780	T	0.3181	407912	-0.003872	0.002368	-0.008513	0.0007685	0.102	406883	-0.003371	0.002376	-0.008029	0.001286	0.156
rs2491244	13	28599914	G	0.4202	406495	0.003638	0.002245	-0.0007623	0.008038	0.1051	405468	0.004037	0.002253	-0.0003793	0.008454	0.07319
rs7017073	8	129204262	C	0.2194	406638	0.004345	0.002694	-0.0009356	0.009626	0.1068	405615	0.004385	0.002704	-0.0009154	0.009685	0.1049
rs1960918	4	151222266	C	0.3699	406536	-0.003694	0.002301	-0.008204	0.0008158	0.1084	405517	-0.003948	0.00231	-0.008475	0.0005786	0.08737
rs2247341	4	1701317	A	0.337	408392	-0.00322	0.002331	-0.007789	0.001349	0.1671	407363	-0.002878	0.00234	-0.007463	0.001707	0.2186
rs8395	2	27715207	A	0.3909	408312	0.003122	0.002261	-0.00131	0.007554	0.1674	407283	0.003485	0.00227	-0.0009639	0.007933	0.1247
rs10486567	7	27976563	A	0.2396	408392	0.003526	0.002605	-0.00158	0.008633	0.1759	407363	0.003268	0.002615	-0.001858	0.008394	0.2114
rs4899412	14	72464262	T	0.2549	406914	-0.003293	0.002538	-0.008267	0.001682	0.1946	405889	-0.002896	0.002548	-0.007889	0.002097	0.2557
rs1003645	17	34340284	C	0.2021	408392	0.003551	0.002843	-0.002022	0.009123	0.2117	407363	0.003162	0.002853	-0.002431	0.008755	0.2678
rs2735343	10	89705429	C	0.3527	407915	0.002506	0.002312	-0.002024	0.007037	0.2783	406888	0.002495	0.00232	-0.002052	0.007042	0.2822
rs10211296	2	166490343	G	0.3835	405476	-0.002314	0.002265	-0.006753	0.002126	0.307	404453	-0.002276	0.002273	-0.006731	0.00218	0.3168
rs4654748	1	21786068	T	0.4679	408392	-0.002242	0.002206	-0.006566	0.002082	0.3095	407363	-0.001903	0.002214	-0.006243	0.002437	0.39
rs10749415	10	123185303	G	0.05634	408152	0.004939	0.004929	-0.004721	0.0146	0.3163	407124	0.005605	0.004946	-0.004089	0.0153	0.2571
rs12653396	5	87847273	T	0.4377	395422	-0.002145	0.002265	-0.006583	0.002294	0.3436	394435	-0.001728	0.002273	-0.006184	0.002727	0.4471
rs9268877	6	32431147	A	0.3963	408392	0.001748	0.002253	-0.002668	0.006163	0.4379	407363	0.002078	0.002261	-0.002353	0.006509	0.358
rs11684176	2	198954774	T	0.4681	408392	0.001602	0.00221	-0.002728	0.005933	0.4683	407363	0.002403	0.002218	-0.001943	0.00675	0.2785
rs1629212	16	15378697	T	0.3895	376131	-0.001698	0.00235	-0.006304	0.002909	0.47	375181	-0.00246	0.002359	-0.007083	0.002164	0.2971
rs7008867	8	23383204	A	0.2214	400354	0.001839	0.002676	-0.003406	0.007083	0.492	399344	0.001694	0.002686	-0.00357	0.006958	0.5283
rs10509373	10	78157572	C	0.4359	407295	0.001483	0.00222	-0.002869	0.005835	0.5042	406268	0.001333	0.002229	-0.003035	0.005701	0.5498
rs6856616	4	38325036	C	0.06882	403363	0.002971	0.004602	-0.006049	0.01199	0.5186	402344	0.001076	0.004619	-0.007978	0.01013	0.8158
rs1953126	9	123640500	T	0.3468	408392	0.001446	0.002306	-0.003073	0.005965	0.5306	407363	0.001659	0.002314	-0.002876	0.006195	0.4733
rs11136341	8	145043543	G	0.3833	408392	-0.00131	0.00227	-0.005759	0.003138	0.5637	407363	-0.001246	0.002278	-0.005711	0.003218	0.5843
rs3172494	3	48731487	T	0.1091	405442	-0.001942	0.00357	-0.008939	0.005054	0.5864	404422	-0.003093	0.003583	-0.01012	0.003929	0.388
rs12871092	13	38159633	G	0.08687	407320	0.001958	0.003928	-0.00574	0.009656	0.6181	406294	0.002912	0.003942	-0.004815	0.01064	0.4601
rs12059300	1	66047072	A	0.2007	401632	-0.001212	0.002778	-0.006657	0.004233	0.6627	400624	-0.001649	0.002788	-0.007114	0.003816	0.5542
rs7084339	10	96043732	G	0.3034	406691	-0.001022	0.002407	-0.00574	0.003695	0.671	405666	-0.001381	0.002416	-0.006116	0.003354	0.5675
rs4309187	11	113412443	A	0.3103	401579	0.0009353	0.002389	-0.003746	0.005617	0.6954	400574	0.0008075	0.002398	-0.003892	0.005507	0.7363
rs11221332	11	128380974	T	0.2118	408392	-0.001019	0.002678	-0.006269	0.00423	0.7036	407363	-0.0004241	0.002688	-0.005693	0.004845	0.8746
rs9500927	6	32961361	A	0.1692	407461	-0.001022	0.002956	-0.006815	0.004772	0.7296	406434	-0.001792	0.002967	-0.007607	0.004023	0.5458
rs1158867	2	128177377	C	0.4343	408392	-0.0006149	0.002228	-0.004981	0.003752	0.7825	407363	-0.0006263	0.002236	-0.005009	0.003756	0.7794
rs6564851	16	81264597	T	0.4709	408392	0.0005838	0.00221	-0.003749	0.004916	0.7917	407363	0.0004396	0.002219	-0.003909	0.004788	0.8429
rs13036202	2	200070593	G	0.4392	408219	0.0004733	0.00222	-0.003879	0.004825	0.8312	407190	-0.0001018	0.002229	-0.00447	0.004267	0.9636
rs9388451	6	126090377	T	0.4927	407432	-0.0003561	0.002209	-0.004686	0.003973	0.8719	406406	-0.0001992	0.002217	-0.004545	0.004146	0.9284
rs7917772	10	104487443	G	0.3734	408392	0.0001249	0.002282	-0.004348	0.004598	0.9563	407363	-2.77e-05	0.002291	-0.004517	0.004462	0.9904
rs700591	5	88105614	T	0.4077	406257	9.94e-05	0.002257	-0.004325	0.004524	0.9649	405233	-0.0004253	0.002266	-0.004866	0.004016	0.8511
rs12940887	17	47402807	T	0.3512	407002	2.01e-05	0.0023	-0.004487	0.004527	0.993	405976	2.75e-05	0.002308	-0.004496	0.004551	0.9905

## Sheet: Supplementary Table 3
SNP	Proxy	Functional consequence	Locus	Position	Gene in this region	Nearest gene(s) for intergenic SNPs	Effect/Other allele_BMD	EAF_BMD	Direction_BMD	Beta_BMD	95%CI	Units	p-value_BMD	Associated phenotype(s) in NHGRI-EBI catalog	Effect/Other allele_associated phenotype	EAF_associated phenotype	Direction_associated phenotype	Beta/OR_associated phenotype	95% CI	Units	p-value_associated phenotype	PMID
rs3118905	NA	Non-coding (intron variant)	13q14.3	50531198	DLEU1	NA	G/A	0.73	↓	-0.030	(-0.034, -0.025)	g/cm2	1.49e-33	Height	G/A	0.72	↑	0.058	(0.052, 0.064)	m	1x10-69	25282103
rs4963975	NA	Non-coding (intron variant)	12p12.1	26290097	SSPN	NA	G/A	0.76	↓	-0.030	(-0.032, -0.022)	g/cm2	1.48e-25	Waist circumference	G/A	0.75	↓	-0.025	(-0.034, -0.017)	cm	3x10-9	28448500
rs6599389	NA	Non-coding (intron variant)	4p16.3	945325	TMEM175	NA	A/G	0.07	↓	-0.041	(-0.050, -0.033)	g/cm2	3.24e-22	Parkinson's disease	A/G	0.08	↑	1.31	(1.19, 1.44)	NA	4x10-8	21738487
rs884127	NA	Non-coding (intron variant)	1q41	219908808	SLC30A10	NA	A/G	0.36	↓	-0.021	(-0.026, -0.017)	g/cm2	4.98e-20	Urinary electrolytes (magnesium/calcium ratio)	A/G	0.38	↑	0.095	(0.063, 0.126)	ng/ng	3x10-9	27915449
rs9668810	rs9300169	Non coding transcript exon variant	12p12.1	26273487	SSPN	NA	T/C	0.28	↓	-0.021	(-0.026, -0.017)	g/cm2	8.08e-18	Male-pattern baldness	A/G	0.23	↓	0.84	(0.80, 0.88)	NA	4x10-12	27182965
rs479844	NA	Non-coding (regulatory region variant)	11q13.1	65784486	Intergenic	AP5B1, OVOL1	A/G	0.45	↓	-0.019	(-0.023, -0.014)	g/cm2	3.26e-17	Atopic dermatitis	A/G	0.44	↓	0.9	(0.88, 0.92)	NA	2x10-18	26482879
rs479844	NA	Non-coding (regulatory region variant)	11q13.1	65784486	Intergenic	AP5B1, OVOL1	A/G	0.45	↓	-0.019	(-0.023, -0.014)	g/cm2	3.26e-17	Atopic march	A/G	0.44	↓	0.8	(0.70, 0.81)	NA	4x10-10	26542096
rs479844	NA	Non-coding (regulatory region variant)	11q13.1	65784486	Intergenic	AP5B1, OVOL1	A/G	0.45	↓	-0.019	(-0.023, -0.014)	g/cm2	3.26e-17	Allergic disease (asthma, hay fever or eczema)	A/G	0.43	↓	0.96	(0.95, 0.97)	NA	2x10-13	29083406
rs7221743	rs9902453	Coding (synonymous variant)	17q11.2	30080858	EFCAB5	NA	G/T	0.56	↓	-0.018	(-0.022, -0.014)	g/cm2	4.51e-16	Coffee consumption	G/A	0.46	↑	0.03	(0.01, 0.05)	cups per day	3x10-8	25288136
rs301800	NA	Non-coding (intron variant)	1p36.23	8430543	RERE	NA	C/T	0.82	↓	-0.021	(-0.027, -0.015)	g/cm2	3.61e-13	Educational attainment	C/T	0.82	↓	-0.016	NR	years of education	3x10-8	27225129
rs7899547	NA	Non-coding (regulatory region variant)	10q21.1	52777079	Intergenic	MBL2	T/G	0.34	↓	-0.017	(-0.021, -0.012)	g/cm2	1e-12	Blood protein levels	NR	NR	NR	NR	NR	NR	2x10-102	28240269
rs9303601	NA	Non-coding (intron variant)	17q21.31	44201473	AC004596.1	NA	A/G	0.13	↓	-0.022	(-0.028, -0.016)	g/cm2	1.07e-11	High light scatter reticulocyte red cells	A/G	0.14	↓	-0.034	(-0.045, -0.024)	%	4x10-11	27863252
rs4072037	NA	Non-coding (splice acceptor variant)	1q22	155192276	MUC1	NA	T/C	0.54	↓	-0.014	(-0.018, -0.010)	g/cm2	2.67e-10	Magnesium levels	T/C	0.54	↑	0.01	(0.008, 0.012)	mmol/L	2x10-36	20700443
rs4072037	NA	Non-coding (splice acceptor variant)	1q22	155192276	MUC1	NA	T/C	0.54	↓	-0.014	(-0.018, -0.010)	g/cm2	2.67e-10	Non-cardia gastric cancer	T/C	0.84	↑	1.35	(1.27, 1.45)	NA	6x10-17	26701879
rs4776908	rs7166081	Non-coding (intron variant)	15q23	67247749	AAGAB	NA	T/C	0.77	↓	-0.015	(-0.020, -0.010)	g/cm2	1.06e-08	Waist circumference	A/G	0.76	↑	0.027	(0.018, 0.035)	cm	2x10-10	28443625

## Sheet: Supplementary Table 4
SNP	Proxy	Phenotype	Ancestry	Beta/OR
rs4072037	NA	Magnesium levels	European	0.01
rs4072037	NA	Magnesium levels	African American	0.012
rs479844	NA	Atopic dermatitis	European	1.14
rs479844	NA	Atopic dermatitis	European, Japanese, African American, Latino	1.11
rs4776908	rs7166081	Waist circumference	European	0.0236, 0.0321
rs4776908	rs7166081	Waist circumference	European, African American/Afro-Caribbean, Indian Asian, Filipino, Hispanic/Latino	0.0266, 0.0351

## Sheet: Supplementary Table 5
SNP	Major allele_GEFOS	Minor allele_GEFOS	Beta_GEFOS	A1_UK Biobank	Beta_UK Biobank
rs3118905	G	A	-	A	+
rs4963975	G	A	+	A	+
rs6599389	G	A	-	A	-
rs884127	G	A	-	A	-
rs9668810	C	T	-	T	-
rs479844	G	A	-	A	-
rs7221743	G	T	+	T	+
rs301800	C	T	+	T	+
rs7899547	G	T	-	T	-
rs9303601	G	A	-	A	-
rs4072037	T	C	-	C	+
rs4776908	T	C	-	C	+

## Sheet: Supplementary Table 6
SNP	rsID	Pos (hg19)	Alleles	Proxy rsID	Proxy Pos (hg19)	Proxy Alleles	r2	Dprime	Proxy Indicator	Study	PMID	Year of Publication	Ancestry	Source	Description	Tissue	Gene	Ensembl	Probe	N	Effect Allele	Association Alleles	EAF	Beta	SE	p-value
rs301800	rs301800	chr1:8490603	C/T	rs301810	chr1:8516388	C/G	0.644	0.81	1	Westra H	24013639	2013	European	Westra H	Gene expression	Peripheral blood	RERE	NA	10008	5311	NA	NA	NA	NA	NA	9.004e-65
rs301800	rs301800	chr1:8490603	C/T	rs301800	chr1:8490603	C/T	1	1	0	Westra H	24013639	2013	European	Westra H	Gene expression	Peripheral blood	RERE	NA	10008	5311	NA	NA	NA	NA	NA	1.444e-62
rs301800	rs301800	chr1:8490603	C/T	rs3753275	chr1:8425900	T/C	0.926	0.968	1	Westra H	24013639	2013	European	Westra H	Gene expression	Peripheral blood	RERE	NA	10008	5311	NA	NA	NA	NA	NA	7.016e-62
rs301800	rs301800	chr1:8490603	C/T	rs11121179	chr1:8455712	G/T	0.944	0.975	1	Westra H	24013639	2013	European	Westra H	Gene expression	Peripheral blood	RERE	NA	10008	5311	NA	NA	NA	NA	NA	9.036e-62
rs301800	rs301800	chr1:8490603	C/T	rs2289732	chr1:8423877	G/C	0.932	0.968	1	Westra H	24013639	2013	European	Westra H	Gene expression	Peripheral blood	RERE	NA	10008	5311	NA	NA	NA	NA	NA	1.141e-61
rs301800	rs301800	chr1:8490603	C/T	rs6684863	chr1:8426236	G/A	0.926	0.962	1	Westra H	24013639	2013	European	Westra H	Gene expression	Peripheral blood	RERE	NA	10008	5311	NA	NA	NA	NA	NA	1.179e-61
rs301800	rs301800	chr1:8490603	C/T	rs11580417	chr1:8430224	G/A	0.932	0.968	1	Westra H	24013639	2013	European	Westra H	Gene expression	Peripheral blood	RERE	NA	10008	5311	NA	NA	NA	NA	NA	1.207e-61
rs301800	rs301800	chr1:8490603	C/T	rs301788	chr1:8472164	T/C	0.926	0.962	1	Westra H	24013639	2013	European	Westra H	Gene expression	Peripheral blood	RERE	NA	10008	5311	NA	NA	NA	NA	NA	1.286e-61
rs301800	rs301800	chr1:8490603	C/T	rs11121174	chr1:8431105	C/G	0.926	0.962	1	Westra H	24013639	2013	European	Westra H	Gene expression	Peripheral blood	RERE	NA	10008	5311	NA	NA	NA	NA	NA	1.29e-61
rs301800	rs301800	chr1:8490603	C/T	rs301793	chr1:8467534	C/T	0.944	0.975	1	Westra H	24013639	2013	European	Westra H	Gene expression	Peripheral blood	RERE	NA	10008	5311	NA	NA	NA	NA	NA	1.781e-61
rs301800	rs301800	chr1:8490603	C/T	rs1443929	chr1:8457623	G/T	0.932	0.968	1	Westra H	24013639	2013	European	Westra H	Gene expression	Peripheral blood	RERE	NA	10008	5311	NA	NA	NA	NA	NA	3.088e-61
rs301800	rs301800	chr1:8490603	C/T	rs1058791	chr1:8413317	A/C	0.772	0.896	1	Westra H	24013639	2013	European	Westra H	Gene expression	Peripheral blood	RERE	NA	10008	5311	NA	NA	NA	NA	NA	3.3e-61
rs301800	rs301800	chr1:8490603	C/T	rs1058790	chr1:8413839	A/G	0.766	0.895	1	Westra H	24013639	2013	European	Westra H	Gene expression	Peripheral blood	RERE	NA	10008	5311	NA	NA	NA	NA	NA	3.3e-61
rs301800	rs301800	chr1:8490603	C/T	rs11121171	chr1:8416957	G/C	0.783	0.914	1	Westra H	24013639	2013	European	Westra H	Gene expression	Peripheral blood	RERE	NA	10008	5311	NA	NA	NA	NA	NA	3.377e-61
rs301800	rs301800	chr1:8490603	C/T	rs12079653	chr1:8430594	C/A	0.932	0.968	1	Westra H	24013639	2013	European	Westra H	Gene expression	Peripheral blood	RERE	NA	10008	5311	NA	NA	NA	NA	NA	2.254e-60
rs301800	rs301800	chr1:8490603	C/T	rs902355	chr1:8433124	T/C	0.926	0.962	1	Westra H	24013639	2013	European	Westra H	Gene expression	Peripheral blood	RERE	NA	10008	5311	NA	NA	NA	NA	NA	2.675e-60
rs301800	rs301800	chr1:8490603	C/T	rs301811	chr1:8515050	T/C	0.638	0.804	1	Westra H	24013639	2013	European	Westra H	Gene expression	Peripheral blood	RERE	NA	10008	5311	NA	NA	NA	NA	NA	7.663e-58
rs301800	rs301800	chr1:8490603	C/T	rs10864355	chr1:8566300	C/T	0.649	0.816	1	Westra H	24013639	2013	European	Westra H	Gene expression	Peripheral blood	RERE	NA	10008	5311	NA	NA	NA	NA	NA	2.92e-55
rs301800	rs301800	chr1:8490603	C/T	rs6697997	chr1:8609111	G/A	0.644	0.81	1	Westra H	24013639	2013	European	Westra H	Gene expression	Peripheral blood	RERE	NA	10008	5311	NA	NA	NA	NA	NA	3.014e-55
rs301800	rs301800	chr1:8490603	C/T	rs6577500	chr1:8614571	C/G	0.644	0.81	1	Westra H	24013639	2013	European	Westra H	Gene expression	Peripheral blood	RERE	NA	10008	5311	NA	NA	NA	NA	NA	3.014e-55
rs301800	rs301800	chr1:8490603	C/T	rs7530863	chr1:8622793	G/A	0.644	0.81	1	Westra H	24013639	2013	European	Westra H	Gene expression	Peripheral blood	RERE	NA	10008	5311	NA	NA	NA	NA	NA	3.014e-55
rs301800	rs301800	chr1:8490603	C/T	rs1463055	chr1:8621586	A/G	0.644	0.81	1	Westra H	24013639	2013	European	Westra H	Gene expression	Peripheral blood	RERE	NA	10008	5311	NA	NA	NA	NA	NA	3.042e-55
rs301800	rs301800	chr1:8490603	C/T	rs2297867	chr1:8586563	A/C	0.639	0.81	1	Westra H	24013639	2013	European	Westra H	Gene expression	Peripheral blood	RERE	NA	10008	5311	NA	NA	NA	NA	NA	3.23e-55
rs301800	rs301800	chr1:8490603	C/T	rs11121197	chr1:8586333	A/G	0.639	0.81	1	Westra H	24013639	2013	European	Westra H	Gene expression	Peripheral blood	RERE	NA	10008	5311	NA	NA	NA	NA	NA	3.26e-55
rs301800	rs301800	chr1:8490603	C/T	rs926951	chr1:8608106	G/A	0.644	0.81	1	Westra H	24013639	2013	European	Westra H	Gene expression	Peripheral blood	RERE	NA	10008	5311	NA	NA	NA	NA	NA	3.385e-55
rs301800	rs301800	chr1:8490603	C/T	rs301785	chr1:8524193	C/A	0.638	0.804	1	Westra H	24013639	2013	European	Westra H	Gene expression	Peripheral blood	RERE	NA	10008	5311	NA	NA	NA	NA	NA	3.396e-55
rs301800	rs301800	chr1:8490603	C/T	rs910582	chr1:8543060	A/T	0.644	0.81	1	Westra H	24013639	2013	European	Westra H	Gene expression	Peripheral blood	RERE	NA	10008	5311	NA	NA	NA	NA	NA	3.651e-55
rs301800	rs301800	chr1:8490603	C/T	rs4908762	chr1:8563663	T/C	0.639	0.81	1	Westra H	24013639	2013	European	Westra H	Gene expression	Peripheral blood	RERE	NA	10008	5311	NA	NA	NA	NA	NA	3.685e-55
rs301800	rs301800	chr1:8490603	C/T	rs11121198	chr1:8590427	G/C	0.644	0.81	1	Westra H	24013639	2013	European	Westra H	Gene expression	Peripheral blood	RERE	NA	10008	5311	NA	NA	NA	NA	NA	3.743e-55
rs301800	rs301800	chr1:8490603	C/T	rs1058790	chr1:8413839	A/G	0.766	0.895	1	Westra H	24013639	2013	European	Westra H	Gene expression	Peripheral blood	RERE	NA	1230347	5311	NA	NA	NA	NA	NA	6.709e-42
rs301800	rs301800	chr1:8490603	C/T	rs1058791	chr1:8413317	A/C	0.772	0.896	1	Westra H	24013639	2013	European	Westra H	Gene expression	Peripheral blood	RERE	NA	1230347	5311	NA	NA	NA	NA	NA	8.739e-42
rs301800	rs301800	chr1:8490603	C/T	rs11121171	chr1:8416957	G/C	0.783	0.914	1	Westra H	24013639	2013	European	Westra H	Gene expression	Peripheral blood	RERE	NA	1230347	5311	NA	NA	NA	NA	NA	1.241e-41
rs301800	rs301800	chr1:8490603	C/T	rs11121179	chr1:8455712	G/T	0.944	0.975	1	Westra H	24013639	2013	European	Westra H	Gene expression	Peripheral blood	RERE	NA	1230347	5311	NA	NA	NA	NA	NA	7.461e-40
rs301800	rs301800	chr1:8490603	C/T	rs301800	chr1:8490603	C/T	1	1	0	Westra H	24013639	2013	European	Westra H	Gene expression	Peripheral blood	RERE	NA	1230347	5311	NA	NA	NA	NA	NA	8.102e-40
rs301800	rs301800	chr1:8490603	C/T	rs301793	chr1:8467534	C/T	0.944	0.975	1	Westra H	24013639	2013	European	Westra H	Gene expression	Peripheral blood	RERE	NA	1230347	5311	NA	NA	NA	NA	NA	1.679e-39
rs301800	rs301800	chr1:8490603	C/T	rs301788	chr1:8472164	T/C	0.926	0.962	1	Westra H	24013639	2013	European	Westra H	Gene expression	Peripheral blood	RERE	NA	1230347	5311	NA	NA	NA	NA	NA	1.679e-39
rs301800	rs301800	chr1:8490603	C/T	rs1443929	chr1:8457623	G/T	0.932	0.968	1	Westra H	24013639	2013	European	Westra H	Gene expression	Peripheral blood	RERE	NA	1230347	5311	NA	NA	NA	NA	NA	1.693e-39
rs301800	rs301800	chr1:8490603	C/T	rs3753275	chr1:8425900	T/C	0.926	0.968	1	Westra H	24013639	2013	European	Westra H	Gene expression	Peripheral blood	RERE	NA	1230347	5311	NA	NA	NA	NA	NA	1.823e-39
rs301800	rs301800	chr1:8490603	C/T	rs11580417	chr1:8430224	G/A	0.932	0.968	1	Westra H	24013639	2013	European	Westra H	Gene expression	Peripheral blood	RERE	NA	1230347	5311	NA	NA	NA	NA	NA	3.173e-39
rs301800	rs301800	chr1:8490603	C/T	rs11121174	chr1:8431105	C/G	0.926	0.962	1	Westra H	24013639	2013	European	Westra H	Gene expression	Peripheral blood	RERE	NA	1230347	5311	NA	NA	NA	NA	NA	3.249e-39
rs301800	rs301800	chr1:8490603	C/T	rs2289732	chr1:8423877	G/C	0.932	0.968	1	Westra H	24013639	2013	European	Westra H	Gene expression	Peripheral blood	RERE	NA	1230347	5311	NA	NA	NA	NA	NA	3.258e-39
rs301800	rs301800	chr1:8490603	C/T	rs6684863	chr1:8426236	G/A	0.926	0.962	1	Westra H	24013639	2013	European	Westra H	Gene expression	Peripheral blood	RERE	NA	1230347	5311	NA	NA	NA	NA	NA	3.658e-39
rs301800	rs301800	chr1:8490603	C/T	rs902355	chr1:8433124	T/C	0.926	0.962	1	Westra H	24013639	2013	European	Westra H	Gene expression	Peripheral blood	RERE	NA	1230347	5311	NA	NA	NA	NA	NA	6.821e-39
rs301800	rs301800	chr1:8490603	C/T	rs12079653	chr1:8430594	C/A	0.932	0.968	1	Westra H	24013639	2013	European	Westra H	Gene expression	Peripheral blood	RERE	NA	1230347	5311	NA	NA	NA	NA	NA	1.394e-38
rs301800	rs301800	chr1:8490603	C/T	rs301810	chr1:8516388	C/G	0.644	0.81	1	Westra H	24013639	2013	European	Westra H	Gene expression	Peripheral blood	RERE	NA	1230347	5311	NA	NA	NA	NA	NA	2.638e-37
rs301800	rs301800	chr1:8490603	C/T	rs301811	chr1:8515050	T/C	0.638	0.804	1	Westra H	24013639	2013	European	Westra H	Gene expression	Peripheral blood	RERE	NA	1230347	5311	NA	NA	NA	NA	NA	1.211e-36
rs301800	rs301800	chr1:8490603	C/T	rs301785	chr1:8524193	C/A	0.638	0.804	1	Westra H	24013639	2013	European	Westra H	Gene expression	Peripheral blood	RERE	NA	1230347	5311	NA	NA	NA	NA	NA	1.995e-35
rs301800	rs301800	chr1:8490603	C/T	rs6577500	chr1:8614571	C/G	0.644	0.81	1	Westra H	24013639	2013	European	Westra H	Gene expression	Peripheral blood	RERE	NA	1230347	5311	NA	NA	NA	NA	NA	3.073e-35
rs301800	rs301800	chr1:8490603	C/T	rs926951	chr1:8608106	G/A	0.644	0.81	1	Westra H	24013639	2013	European	Westra H	Gene expression	Peripheral blood	RERE	NA	1230347	5311	NA	NA	NA	NA	NA	3.808e-35
rs301800	rs301800	chr1:8490603	C/T	rs6697997	chr1:8609111	G/A	0.644	0.81	1	Westra H	24013639	2013	European	Westra H	Gene expression	Peripheral blood	RERE	NA	1230347	5311	NA	NA	NA	NA	NA	3.808e-35
rs301800	rs301800	chr1:8490603	C/T	rs7530863	chr1:8622793	G/A	0.644	0.81	1	Westra H	24013639	2013	European	Westra H	Gene expression	Peripheral blood	RERE	NA	1230347	5311	NA	NA	NA	NA	NA	3.875e-35
rs301800	rs301800	chr1:8490603	C/T	rs1463055	chr1:8621586	A/G	0.644	0.81	1	Westra H	24013639	2013	European	Westra H	Gene expression	Peripheral blood	RERE	NA	1230347	5311	NA	NA	NA	NA	NA	3.904e-35
rs301800	rs301800	chr1:8490603	C/T	rs910582	chr1:8543060	A/T	0.644	0.81	1	Westra H	24013639	2013	European	Westra H	Gene expression	Peripheral blood	RERE	NA	1230347	5311	NA	NA	NA	NA	NA	4.022e-35
rs301800	rs301800	chr1:8490603	C/T	rs4908762	chr1:8563663	T/C	0.639	0.81	1	Westra H	24013639	2013	European	Westra H	Gene expression	Peripheral blood	RERE	NA	1230347	5311	NA	NA	NA	NA	NA	4.185e-35
rs301800	rs301800	chr1:8490603	C/T	rs2297867	chr1:8586563	A/C	0.639	0.81	1	Westra H	24013639	2013	European	Westra H	Gene expression	Peripheral blood	RERE	NA	1230347	5311	NA	NA	NA	NA	NA	4.693e-35
rs301800	rs301800	chr1:8490603	C/T	rs11121197	chr1:8586333	A/G	0.639	0.81	1	Westra H	24013639	2013	European	Westra H	Gene expression	Peripheral blood	RERE	NA	1230347	5311	NA	NA	NA	NA	NA	4.728e-35
rs301800	rs301800	chr1:8490603	C/T	rs11121198	chr1:8590427	G/C	0.644	0.81	1	Westra H	24013639	2013	European	Westra H	Gene expression	Peripheral blood	RERE	NA	1230347	5311	NA	NA	NA	NA	NA	4.763e-35
rs301800	rs301800	chr1:8490603	C/T	rs10864355	chr1:8566300	C/T	0.649	0.816	1	Westra H	24013639	2013	European	Westra H	Gene expression	Peripheral blood	RERE	NA	1230347	5311	NA	NA	NA	NA	NA	5.056e-35
rs301800	rs301800	chr1:8490603	C/T	rs11121179	chr1:8455712	G/T	0.944	0.975	1	Fehrmann	21829388	2011	European	NHLBI GRASP Catalog (version 2)	Gene expression	Blood	RERE	NA	NA	3255	NA	NA	NA	NA	NA	6.1e-20
rs301800	rs301800	chr1:8490603	C/T	rs902355	chr1:8433124	T/C	0.926	0.962	1	GTEx	25954001	2015	Unspecified	GTEx	Gene expression	Whole blood	RERE	ENSG00000142599.13	NA	338	T	T/C	NA	0.2133	0.03052	1.862e-11
rs301800	rs301800	chr1:8490603	C/T	rs11121174	chr1:8431105	C/G	0.926	0.962	1	GTEx	25954001	2015	Unspecified	GTEx	Gene expression	Whole blood	RERE	ENSG00000142599.13	NA	338	C	C/G	NA	0.2132	0.03058	2.01e-11
rs301800	rs301800	chr1:8490603	C/T	rs6684863	chr1:8426236	G/A	0.926	0.962	1	GTEx	25954001	2015	Unspecified	GTEx	Gene expression	Whole blood	RERE	ENSG00000142599.13	NA	338	G	G/A	NA	0.2132	0.03058	2.029e-11
rs301800	rs301800	chr1:8490603	C/T	rs3765972	chr1:8425798	C/T	0.926	0.962	1	GTEx	25954001	2015	Unspecified	GTEx	Gene expression	Whole blood	RERE	ENSG00000142599.13	NA	338	C	C/T	NA	0.2132	0.03058	2.031e-11
rs301800	rs301800	chr1:8490603	C/T	rs3753275	chr1:8425900	T/C	0.926	0.968	1	GTEx	25954001	2015	Unspecified	GTEx	Gene expression	Whole blood	RERE	ENSG00000142599.13	NA	338	T	T/C	NA	0.2123	0.03056	2.36e-11
rs301800	rs301800	chr1:8490603	C/T	rs9628991	chr1:8424039	C/G	0.932	0.968	1	GTEx	25954001	2015	Unspecified	GTEx	Gene expression	Whole blood	RERE	ENSG00000142599.13	NA	338	C	C/G	NA	0.2123	0.03056	2.37e-11
rs301800	rs301800	chr1:8490603	C/T	rs11121177	chr1:8445946	G/A	0.932	0.968	1	GTEx	25954001	2015	Unspecified	GTEx	Gene expression	Whole blood	RERE	ENSG00000142599.13	NA	338	G	G/A	NA	0.2102	0.03077	4.79e-11
rs301800	rs301800	chr1:8490603	C/T	rs56812469	chr1:8444230	T/C	0.932	0.968	1	GTEx	25954001	2015	Unspecified	GTEx	Gene expression	Whole blood	RERE	ENSG00000142599.13	NA	338	T	T/C	NA	0.2089	0.03059	4.836e-11
rs301800	rs301800	chr1:8490603	C/T	rs35941205	chr1:8437376	CT/C	0.926	0.962	1	GTEx	25954001	2015	Unspecified	GTEx	Gene expression	Whole blood	RERE	ENSG00000142599.13	NA	338	CT	CT/C	NA	0.2118	0.0317	1.175e-10
rs301800	rs301800	chr1:8490603	C/T	rs35699835	chr1:8461330	G/GT	0.926	0.968	1	GTEx	25954001	2015	Unspecified	GTEx	Gene expression	Whole blood	RERE	ENSG00000142599.13	NA	338	G	G/GT	NA	0.2036	0.03064	1.463e-10
rs301800	rs301800	chr1:8490603	C/T	rs301788	chr1:8472164	T/C	0.926	0.962	1	GTEx	25954001	2015	Unspecified	GTEx	Gene expression	Whole blood	RERE	ENSG00000142599.13	NA	338	T	T/C	NA	0.2031	0.03065	1.606e-10
rs301800	rs301800	chr1:8490603	C/T	rs301812	chr1:8514897	A/C	0.644	0.81	1	GTEx	25954001	2015	Unspecified	GTEx	Gene expression	Heart left ventricle	ENO1	ENSG00000074800.9	NA	190	A	A/C	NA	-0.3723	0.0549	2.419e-10
rs301800	rs301800	chr1:8490603	C/T	rs144524893	chr1:8434429	A/AT	0.907	0.968	1	GTEx	25954001	2015	Unspecified	GTEx	Gene expression	Whole blood	RERE	ENSG00000142599.13	NA	338	A	A/AT	NA	0.2082	0.03176	2.448e-10
rs301800	rs301800	chr1:8490603	C/T	rs11580417	chr1:8430224	G/A	0.932	0.968	1	GTEx	25954001	2015	Unspecified	GTEx	Gene expression	Whole blood	RERE	ENSG00000142599.13	NA	338	G	G/A	NA	0.2073	0.03239	6.025e-10
rs301800	rs301800	chr1:8490603	C/T	rs11583012	chr1:8440132	G/A	0.925	0.968	1	GTEx	25954001	2015	Unspecified	GTEx	Gene expression	Whole blood	RERE	ENSG00000142599.13	NA	338	G	G/A	NA	0.2071	0.03237	6.217e-10
rs301800	rs301800	chr1:8490603	C/T	rs301800	chr1:8490603	C/T	1	1	0	GTEx	25954001	2015	Unspecified	GTEx	Gene expression	Whole blood	RERE	ENSG00000142599.13	NA	338	C	C/T	NA	0.2045	0.03204	6.705e-10
rs301800	rs301800	chr1:8490603	C/T	rs55823627	chr1:8462079	C/T	0.932	0.968	1	GTEx	25954001	2015	Unspecified	GTEx	Gene expression	Heart left ventricle	ENO1	ENSG00000074800.9	NA	190	C	C/T	NA	-0.3903	0.05925	6.811e-10
rs301800	rs301800	chr1:8490603	C/T	rs301793	chr1:8467534	C/T	0.944	0.975	1	GTEx	25954001	2015	Unspecified	GTEx	Gene expression	Whole blood	RERE	ENSG00000142599.13	NA	338	C	C/T	NA	0.1965	0.03081	6.9e-10
rs301800	rs301800	chr1:8490603	C/T	rs11121171	chr1:8416957	G/C	0.783	0.914	1	GTEx	25954001	2015	Unspecified	GTEx	Gene expression	Whole blood	RERE	ENSG00000142599.13	NA	338	G	G/C	NA	0.2079	0.03266	7.368e-10
rs301800	rs301800	chr1:8490603	C/T	rs12079653	chr1:8430594	C/A	0.932	0.968	1	GTEx	25954001	2015	Unspecified	GTEx	Gene expression	Whole blood	RERE	ENSG00000142599.13	NA	338	C	C/A	NA	0.2029	0.03194	7.999e-10
rs301800	rs301800	chr1:8490603	C/T	rs11121176	chr1:8437032	T/C	0.932	0.968	1	GTEx	25954001	2015	Unspecified	GTEx	Gene expression	Whole blood	RERE	ENSG00000142599.13	NA	338	T	T/C	NA	0.2026	0.03193	8.266e-10
rs301800	rs301800	chr1:8490603	C/T	rs11121179	chr1:8455712	G/T	0.944	0.975	1	GTEx	25954001	2015	Unspecified	GTEx	Gene expression	Heart left ventricle	ENO1	ENSG00000074800.9	NA	190	G	G/T	NA	-0.3823	0.05862	9.596e-10
rs301800	rs301800	chr1:8490603	C/T	rs301800	chr1:8490603	C/T	1	1	0	GTEx	25954001	2015	Unspecified	GTEx	Gene expression	Heart left ventricle	ENO1	ENSG00000074800.9	NA	190	C	C/T	NA	-0.3814	0.05852	9.782e-10
rs301800	rs301800	chr1:8490603	C/T	rs1443929	chr1:8457623	G/T	0.932	0.968	1	GTEx	25954001	2015	Unspecified	GTEx	Gene expression	Heart left ventricle	ENO1	ENSG00000074800.9	NA	190	G	G/T	NA	-0.3831	0.05888	1.033e-09
rs301800	rs301800	chr1:8490603	C/T	rs1443929	chr1:8457623	G/T	0.932	0.968	1	GTEx	25954001	2015	Unspecified	GTEx	Gene expression	Whole blood	RERE	ENSG00000142599.13	NA	338	G	G/T	NA	0.2014	0.03197	1.074e-09
rs301800	rs301800	chr1:8490603	C/T	rs11121179	chr1:8455712	G/T	0.944	0.975	1	GTEx	25954001	2015	Unspecified	GTEx	Gene expression	Whole blood	RERE	ENSG00000142599.13	NA	338	G	G/T	NA	0.2005	0.03187	1.122e-09
rs301800	rs301800	chr1:8490603	C/T	rs138426467	chr1:8432648	TA/T	0.932	0.968	1	GTEx	25954001	2015	Unspecified	GTEx	Gene expression	Whole blood	RERE	ENSG00000142599.13	NA	338	TA	TA/T	NA	0.2006	0.03192	1.17e-09
rs301800	rs301800	chr1:8490603	C/T	rs11580417	chr1:8430224	G/A	0.932	0.968	1	GTEx	25954001	2015	Unspecified	GTEx	Gene expression	Heart left ventricle	ENO1	ENSG00000074800.9	NA	190	G	G/A	NA	-0.3842	0.05929	1.198e-09
rs301800	rs301800	chr1:8490603	C/T	rs11583012	chr1:8440132	G/A	0.925	0.968	1	GTEx	25954001	2015	Unspecified	GTEx	Gene expression	Heart left ventricle	ENO1	ENSG00000074800.9	NA	190	G	G/A	NA	-0.3835	0.05929	1.263e-09
rs301800	rs301800	chr1:8490603	C/T	rs138426467	chr1:8432648	TA/T	0.932	0.968	1	GTEx	25954001	2015	Unspecified	GTEx	Gene expression	Heart left ventricle	ENO1	ENSG00000074800.9	NA	190	TA	TA/T	NA	-0.3747	0.05799	1.305e-09
rs301800	rs301800	chr1:8490603	C/T	rs2289732	chr1:8423877	G/C	0.932	0.968	1	GTEx	25954001	2015	Unspecified	GTEx	Gene expression	Whole blood	RERE	ENSG00000142599.13	NA	338	G	G/C	NA	0.1928	0.03096	1.638e-09
rs301800	rs301800	chr1:8490603	C/T	rs55823627	chr1:8462079	C/T	0.932	0.968	1	GTEx	25954001	2015	Unspecified	GTEx	Gene expression	Whole blood	RERE	ENSG00000142599.13	NA	338	C	C/T	NA	0.2015	0.03239	1.7e-09
rs301800	rs301800	chr1:8490603	C/T	rs144524893	chr1:8434429	A/AT	0.907	0.968	1	GTEx	25954001	2015	Unspecified	GTEx	Gene expression	Heart left ventricle	ENO1	ENSG00000074800.9	NA	190	A	A/AT	NA	-0.3817	0.05957	1.733e-09
rs301800	rs301800	chr1:8490603	C/T	rs12079653	chr1:8430594	C/A	0.932	0.968	1	GTEx	25954001	2015	Unspecified	GTEx	Gene expression	Heart left ventricle	ENO1	ENSG00000074800.9	NA	190	C	C/A	NA	-0.3776	0.05902	1.823e-09
rs301800	rs301800	chr1:8490603	C/T	rs11121176	chr1:8437032	T/C	0.932	0.968	1	GTEx	25954001	2015	Unspecified	GTEx	Gene expression	Heart left ventricle	ENO1	ENSG00000074800.9	NA	190	T	T/C	NA	-0.3769	0.05901	1.918e-09
rs301800	rs301800	chr1:8490603	C/T	rs1058791	chr1:8413317	A/C	0.772	0.896	1	GTEx	25954001	2015	Unspecified	GTEx	Gene expression	Heart left ventricle	ENO1	ENSG00000074800.9	NA	190	A	A/C	NA	-0.3691	0.05796	2.123e-09
rs301800	rs301800	chr1:8490603	C/T	rs301813	chr1:8510595	C/T	0.642	0.804	1	GTEx	25954001	2015	Unspecified	GTEx	Gene expression	Whole blood	RERE	ENSG00000142599.13	NA	338	C	C/T	NA	0.1996	0.03241	2.397e-09
rs301800	rs301800	chr1:8490603	C/T	rs11121171	chr1:8416957	G/C	0.783	0.914	1	GTEx	25954001	2015	Unspecified	GTEx	Gene expression	Heart left ventricle	ENO1	ENSG00000074800.9	NA	190	G	G/C	NA	-0.3772	0.05965	2.67e-09
rs301800	rs301800	chr1:8490603	C/T	rs2289733	chr1:8415418	G/A	0.707	0.854	1	GTEx	25954001	2015	Unspecified	GTEx	Gene expression	Whole blood	RERE	ENSG00000142599.13	NA	338	G	G/A	NA	0.1877	0.03069	3.028e-09
rs301800	rs301800	chr1:8490603	C/T	rs2297867	chr1:8586563	A/C	0.639	0.81	1	GTEx	25954001	2015	Unspecified	GTEx	Gene expression	Heart left ventricle	ENO1	ENSG00000074800.9	NA	190	A	A/C	NA	-0.3346	0.05342	3.628e-09
rs301800	rs301800	chr1:8490603	C/T	rs2399144	chr1:8539269	A/C	0.644	0.81	1	GTEx	25954001	2015	Unspecified	GTEx	Gene expression	Heart left ventricle	ENO1	ENSG00000074800.9	NA	190	A	A/C	NA	-0.3613	0.05781	3.896e-09
rs301800	rs301800	chr1:8490603	C/T	rs301811	chr1:8515050	T/C	0.638	0.804	1	GTEx	25954001	2015	Unspecified	GTEx	Gene expression	Heart left ventricle	ENO1	ENSG00000074800.9	NA	190	T	T/C	NA	-0.3611	0.05778	3.91e-09
rs301800	rs301800	chr1:8490603	C/T	rs1463055	chr1:8621586	A/G	0.644	0.81	1	GTEx	25954001	2015	Unspecified	GTEx	Gene expression	Heart left ventricle	ENO1	ENSG00000074800.9	NA	190	A	A/G	NA	-0.3608	0.05776	3.975e-09
rs301800	rs301800	chr1:8490603	C/T	rs9730025	chr1:8619073	G/A	0.644	0.81	1	GTEx	25954001	2015	Unspecified	GTEx	Gene expression	Heart left ventricle	ENO1	ENSG00000074800.9	NA	190	G	G/A	NA	-0.3608	0.05776	3.984e-09
rs301800	rs301800	chr1:8490603	C/T	rs301810	chr1:8516388	C/G	0.644	0.81	1	GTEx	25954001	2015	Unspecified	GTEx	Gene expression	Heart left ventricle	ENO1	ENSG00000074800.9	NA	190	C	C/G	NA	-0.3608	0.05777	3.987e-09
rs301800	rs301800	chr1:8490603	C/T	rs6577498	chr1:8608824	A/C	0.644	0.81	1	GTEx	25954001	2015	Unspecified	GTEx	Gene expression	Heart left ventricle	ENO1	ENSG00000074800.9	NA	190	A	A/C	NA	-0.3606	0.05776	4.039e-09
rs301800	rs301800	chr1:8490603	C/T	rs926951	chr1:8608106	G/A	0.644	0.81	1	GTEx	25954001	2015	Unspecified	GTEx	Gene expression	Heart left ventricle	ENO1	ENSG00000074800.9	NA	190	G	G/A	NA	-0.3606	0.05776	4.04e-09
rs301800	rs301800	chr1:8490603	C/T	rs4463697	chr1:8535863	C/T	0.644	0.81	1	GTEx	25954001	2015	Unspecified	GTEx	Gene expression	Heart left ventricle	ENO1	ENSG00000074800.9	NA	190	C	C/T	NA	-0.3601	0.05777	4.216e-09
rs301800	rs301800	chr1:8490603	C/T	rs2399145	chr1:8535087	A/G	0.644	0.81	1	GTEx	25954001	2015	Unspecified	GTEx	Gene expression	Heart left ventricle	ENO1	ENSG00000074800.9	NA	190	A	A/G	NA	-0.3601	0.05777	4.219e-09
rs301800	rs301800	chr1:8490603	C/T	rs910582	chr1:8543060	A/T	0.644	0.81	1	GTEx	25954001	2015	Unspecified	GTEx	Gene expression	Heart left ventricle	ENO1	ENSG00000074800.9	NA	190	A	A/T	NA	-0.3601	0.05776	4.231e-09
rs301800	rs301800	chr1:8490603	C/T	rs6577490	chr1:8549133	A/G	0.644	0.81	1	GTEx	25954001	2015	Unspecified	GTEx	Gene expression	Heart left ventricle	ENO1	ENSG00000074800.9	NA	190	A	A/G	NA	-0.3601	0.05776	4.231e-09
rs301800	rs301800	chr1:8490603	C/T	rs10779703	chr1:8596182	T/C	0.644	0.81	1	GTEx	25954001	2015	Unspecified	GTEx	Gene expression	Heart left ventricle	ENO1	ENSG00000074800.9	NA	190	T	T/C	NA	-0.3346	0.05373	4.367e-09
rs301800	rs301800	chr1:8490603	C/T	rs301813	chr1:8510595	C/T	0.642	0.804	1	GTEx	25954001	2015	Unspecified	GTEx	Gene expression	Adipose visceral omentum	RERE	ENSG00000142599.13	NA	185	C	C/T	NA	0.4343	0.07005	5.338e-09
rs301800	rs301800	chr1:8490603	C/T	rs1058790	chr1:8413839	A/G	0.766	0.895	1	GTEx	25954001	2015	Unspecified	GTEx	Gene expression	Whole blood	RERE	ENSG00000142599.13	NA	338	A	A/G	NA	0.1886	0.03141	5.594e-09
rs301800	rs301800	chr1:8490603	C/T	rs7521809	chr1:8549403	G/A	0.644	0.81	1	GTEx	25954001	2015	Unspecified	GTEx	Gene expression	Heart left ventricle	ENO1	ENSG00000074800.9	NA	190	G	G/A	NA	-0.3521	0.05711	6e-09
rs301800	rs301800	chr1:8490603	C/T	rs6577500	chr1:8614571	C/G	0.644	0.81	1	GTEx	25954001	2015	Unspecified	GTEx	Gene expression	Heart left ventricle	ENO1	ENSG00000074800.9	NA	190	C	C/G	NA	-0.3303	0.05377	6.675e-09
rs301800	rs301800	chr1:8490603	C/T	rs6697997	chr1:8609111	G/A	0.644	0.81	1	GTEx	25954001	2015	Unspecified	GTEx	Gene expression	Heart left ventricle	ENO1	ENSG00000074800.9	NA	190	G	G/A	NA	-0.3303	0.05377	6.726e-09
rs301800	rs301800	chr1:8490603	C/T	rs55818451	chr1:8462000	A/G	0.926	0.968	1	GTEx	25954001	2015	Unspecified	GTEx	Gene expression	Whole blood	RERE	ENSG00000142599.13	NA	338	A	A/G	NA	0.1858	0.03112	6.757e-09
rs301800	rs301800	chr1:8490603	C/T	rs7526121	chr1:8595894	C/T	0.644	0.81	1	GTEx	25954001	2015	Unspecified	GTEx	Gene expression	Heart left ventricle	ENO1	ENSG00000074800.9	NA	190	C	C/T	NA	-0.3342	0.05447	6.934e-09
rs301800	rs301800	chr1:8490603	C/T	rs4908762	chr1:8563663	T/C	0.639	0.81	1	GTEx	25954001	2015	Unspecified	GTEx	Gene expression	Heart left ventricle	ENO1	ENSG00000074800.9	NA	190	T	T/C	NA	-0.3298	0.05377	7.005e-09
rs301800	rs301800	chr1:8490603	C/T	rs11121198	chr1:8590427	G/C	0.644	0.81	1	GTEx	25954001	2015	Unspecified	GTEx	Gene expression	Heart left ventricle	ENO1	ENSG00000074800.9	NA	190	G	G/C	NA	-0.334	0.0546	7.639e-09
rs301800	rs301800	chr1:8490603	C/T	rs6677739	chr1:8552810	T/A	0.638	0.804	1	GTEx	25954001	2015	Unspecified	GTEx	Gene expression	Heart left ventricle	ENO1	ENSG00000074800.9	NA	190	T	T/A	NA	-0.3316	0.05466	9.809e-09
rs301800	rs301800	chr1:8490603	C/T	rs55818451	chr1:8462000	A/G	0.926	0.968	1	GTEx	25954001	2015	Unspecified	GTEx	Gene expression	Heart left ventricle	ENO1	ENSG00000074800.9	NA	190	A	A/G	NA	-0.3574	0.0591	1.086e-08
rs301800	rs301800	chr1:8490603	C/T	rs2399143	chr1:8579449	G/A	0.639	0.81	1	GTEx	25954001	2015	Unspecified	GTEx	Gene expression	Heart left ventricle	ENO1	ENSG00000074800.9	NA	190	G	G/A	NA	-0.3626	0.06017	1.207e-08
rs301800	rs301800	chr1:8490603	C/T	rs2289733	chr1:8415418	G/A	0.707	0.854	1	GTEx	25954001	2015	Unspecified	GTEx	Gene expression	Adipose visceral omentum	RERE	ENSG00000142599.13	NA	185	G	G/A	NA	0.4259	0.07055	1.213e-08
rs301800	rs301800	chr1:8490603	C/T	rs11121197	chr1:8586333	A/G	0.639	0.81	1	GTEx	25954001	2015	Unspecified	GTEx	Gene expression	Heart left ventricle	ENO1	ENSG00000074800.9	NA	190	A	A/G	NA	-0.3495	0.05815	1.303e-08
rs301800	rs301800	chr1:8490603	C/T	rs301813	chr1:8510595	C/T	0.642	0.804	1	GTEx	25954001	2015	Unspecified	GTEx	Gene expression	Heart left ventricle	ENO1	ENSG00000074800.9	NA	190	C	C/T	NA	-0.3493	0.05813	1.307e-08
rs301800	rs301800	chr1:8490603	C/T	rs301785	chr1:8524193	C/A	0.638	0.804	1	GTEx	25954001	2015	Unspecified	GTEx	Gene expression	Whole blood	RERE	ENSG00000142599.13	NA	338	C	C/A	NA	0.1944	0.03328	1.366e-08
rs301800	rs301800	chr1:8490603	C/T	rs301811	chr1:8515050	T/C	0.638	0.804	1	GTEx	25954001	2015	Unspecified	GTEx	Gene expression	Whole blood	RERE	ENSG00000142599.13	NA	338	T	T/C	NA	0.1896	0.03255	1.491e-08
rs301800	rs301800	chr1:8490603	C/T	rs301810	chr1:8516388	C/G	0.644	0.81	1	GTEx	25954001	2015	Unspecified	GTEx	Gene expression	Whole blood	RERE	ENSG00000142599.13	NA	338	C	C/G	NA	0.1891	0.03253	1.585e-08
rs301800	rs301800	chr1:8490603	C/T	rs10864355	chr1:8566300	C/T	0.649	0.816	1	GTEx	25954001	2015	Unspecified	GTEx	Gene expression	Heart left ventricle	ENO1	ENSG00000074800.9	NA	190	C	C/T	NA	-0.3473	0.05827	1.672e-08
rs301800	rs301800	chr1:8490603	C/T	rs4463697	chr1:8535863	C/T	0.644	0.81	1	GTEx	25954001	2015	Unspecified	GTEx	Gene expression	Whole blood	RERE	ENSG00000142599.13	NA	338	C	C/T	NA	0.1885	0.0325	1.696e-08
rs301800	rs301800	chr1:8490603	C/T	rs4908503	chr1:8558876	G/T	0.644	0.81	1	GTEx	25954001	2015	Unspecified	GTEx	Gene expression	Whole blood	RERE	ENSG00000142599.13	NA	338	G	G/T	NA	0.1957	0.03373	1.696e-08
rs301800	rs301800	chr1:8490603	C/T	rs2399145	chr1:8535087	A/G	0.644	0.81	1	GTEx	25954001	2015	Unspecified	GTEx	Gene expression	Whole blood	RERE	ENSG00000142599.13	NA	338	A	A/G	NA	0.1885	0.0325	1.697e-08
rs301800	rs301800	chr1:8490603	C/T	rs4908503	chr1:8558876	G/T	0.644	0.81	1	GTEx	25954001	2015	Unspecified	GTEx	Gene expression	Heart left ventricle	ENO1	ENSG00000074800.9	NA	190	G	G/T	NA	-0.3588	0.06026	1.731e-08
rs301800	rs301800	chr1:8490603	C/T	rs7530863	chr1:8622793	G/A	0.644	0.81	1	GTEx	25954001	2015	Unspecified	GTEx	Gene expression	Heart left ventricle	ENO1	ENSG00000074800.9	NA	190	G	G/A	NA	-0.3469	0.05829	1.744e-08
rs301800	rs301800	chr1:8490603	C/T	rs2399143	chr1:8579449	G/A	0.639	0.81	1	GTEx	25954001	2015	Unspecified	GTEx	Gene expression	Whole blood	RERE	ENSG00000142599.13	NA	338	G	G/A	NA	0.1952	0.03377	1.876e-08
rs301800	rs301800	chr1:8490603	C/T	rs301785	chr1:8524193	C/A	0.638	0.804	1	GTEx	25954001	2015	Unspecified	GTEx	Gene expression	Heart left ventricle	ENO1	ENSG00000074800.9	NA	190	C	C/A	NA	-0.3581	0.06057	2.125e-08
rs301800	rs301800	chr1:8490603	C/T	rs1463055	chr1:8621586	A/G	0.644	0.81	1	GTEx	25954001	2015	Unspecified	GTEx	Gene expression	Whole blood	RERE	ENSG00000142599.13	NA	338	A	A/G	NA	0.1873	0.03256	2.186e-08
rs301800	rs301800	chr1:8490603	C/T	rs9730025	chr1:8619073	G/A	0.644	0.81	1	GTEx	25954001	2015	Unspecified	GTEx	Gene expression	Whole blood	RERE	ENSG00000142599.13	NA	338	G	G/A	NA	0.1873	0.03256	2.197e-08
rs301800	rs301800	chr1:8490603	C/T	rs6577498	chr1:8608824	A/C	0.644	0.81	1	GTEx	25954001	2015	Unspecified	GTEx	Gene expression	Whole blood	RERE	ENSG00000142599.13	NA	338	A	A/C	NA	0.1871	0.03255	2.247e-08
rs301800	rs301800	chr1:8490603	C/T	rs926951	chr1:8608106	G/A	0.644	0.81	1	GTEx	25954001	2015	Unspecified	GTEx	Gene expression	Whole blood	RERE	ENSG00000142599.13	NA	338	G	G/A	NA	0.1871	0.03255	2.252e-08
rs301800	rs301800	chr1:8490603	C/T	rs910582	chr1:8543060	A/T	0.644	0.81	1	GTEx	25954001	2015	Unspecified	GTEx	Gene expression	Whole blood	RERE	ENSG00000142599.13	NA	338	A	A/T	NA	0.1868	0.03253	2.316e-08
rs301800	rs301800	chr1:8490603	C/T	rs6577490	chr1:8549133	A/G	0.644	0.81	1	GTEx	25954001	2015	Unspecified	GTEx	Gene expression	Whole blood	RERE	ENSG00000142599.13	NA	338	A	A/G	NA	0.1868	0.03253	2.316e-08
rs301800	rs301800	chr1:8490603	C/T	rs301800	chr1:8490603	C/T	1	1	0	GTEx	25954001	2015	Unspecified	GTEx	Gene expression	Skin sun exposed lower leg	RERE	ENSG00000142599.13	NA	302	C	C/T	NA	0.254	0.04409	2.351e-08
rs301800	rs301800	chr1:8490603	C/T	rs7530863	chr1:8622793	G/A	0.644	0.81	1	GTEx	25954001	2015	Unspecified	GTEx	Gene expression	Whole blood	RERE	ENSG00000142599.13	NA	338	G	G/A	NA	0.1864	0.0325	2.393e-08
rs301800	rs301800	chr1:8490603	C/T	rs7521809	chr1:8549403	G/A	0.644	0.81	1	GTEx	25954001	2015	Unspecified	GTEx	Gene expression	Whole blood	RERE	ENSG00000142599.13	NA	338	G	G/A	NA	0.1844	0.03218	2.466e-08
rs301800	rs301800	chr1:8490603	C/T	rs10864355	chr1:8566300	C/T	0.649	0.816	1	GTEx	25954001	2015	Unspecified	GTEx	Gene expression	Whole blood	RERE	ENSG00000142599.13	NA	338	C	C/T	NA	0.1858	0.03248	2.599e-08
rs301800	rs301800	chr1:8490603	C/T	rs2399144	chr1:8539269	A/C	0.644	0.81	1	GTEx	25954001	2015	Unspecified	GTEx	Gene expression	Whole blood	RERE	ENSG00000142599.13	NA	338	A	A/C	NA	0.1855	0.03245	2.646e-08
rs301800	rs301800	chr1:8490603	C/T	rs926951	chr1:8608106	G/A	0.644	0.81	1	Zeller	20502693	2010	European	NHLBI GRASP Catalog (version 2)	Gene expression	Peripheral blood monocytes	CALD1	NA	NA	2362	NA	NA	NA	NA	NA	2.78e-08
rs301800	rs301800	chr1:8490603	C/T	rs11121197	chr1:8586333	A/G	0.639	0.81	1	GTEx	25954001	2015	Unspecified	GTEx	Gene expression	Whole blood	RERE	ENSG00000142599.13	NA	338	A	A/G	NA	0.1853	0.0325	2.854e-08
rs301800	rs301800	chr1:8490603	C/T	rs7518744	chr1:8592943	C/T	0.644	0.81	1	GTEx	25954001	2015	Unspecified	GTEx	Gene expression	Heart left ventricle	ENO1	ENSG00000074800.9	NA	190	C	C/T	NA	-0.334	0.05717	2.998e-08
rs301800	rs301800	chr1:8490603	C/T	rs7518744	chr1:8592943	C/T	0.644	0.81	1	GTEx	25954001	2015	Unspecified	GTEx	Gene expression	Whole blood	RERE	ENSG00000142599.13	NA	338	C	C/T	NA	0.181	0.032	3.639e-08
rs301800	rs301800	chr1:8490603	C/T	rs2289732	chr1:8423877	G/C	0.932	0.968	1	GTEx	25954001	2015	Unspecified	GTEx	Gene expression	Heart left ventricle	ENO1	ENSG00000074800.9	NA	190	G	G/C	NA	-0.3464	0.05976	3.743e-08
rs301800	rs301800	chr1:8490603	C/T	rs2399144	chr1:8539269	A/C	0.644	0.81	1	GTEx	25954001	2015	Unspecified	GTEx	Gene expression	Adipose visceral omentum	RERE	ENSG00000142599.13	NA	185	A	A/C	NA	0.4138	0.07195	4.901e-08
rs4072037	rs4072037	chr1:155162067	T/C	rs2066981	chr1:155172379	A/G	0.976	0.992	1	GTEx	25954001	2015	Unspecified	GTEx	Gene expression	Thyroid	GBAP1	ENSG00000160766.10	NA	278	A	A/G	NA	-0.4738	0.03234	5.231e-35
rs4072037	rs4072037	chr1:155162067	T/C	rs914615	chr1:155175892	G/A	0.98	0.996	1	GTEx	25954001	2015	Unspecified	GTEx	Gene expression	Thyroid	GBAP1	ENSG00000160766.10	NA	278	G	G/A	NA	-0.4725	0.03234	7.231e-35
rs4072037	rs4072037	chr1:155162067	T/C	rs370545	chr1:155175390	G/A	0.98	0.996	1	GTEx	25954001	2015	Unspecified	GTEx	Gene expression	Thyroid	GBAP1	ENSG00000160766.10	NA	278	G	G/A	NA	-0.4712	0.03261	2.471e-34
rs4072037	rs4072037	chr1:155162067	T/C	rs140081212	chr1:155184975	G/A	0.764	0.982	1	GTEx	25954001	2015	Unspecified	GTEx	Gene expression	Whole blood	THBS3	ENSG00000169231.9	NA	338	G	G/A	NA	0.4168	0.02999	3.824e-34
rs4072037	rs4072037	chr1:155162067	T/C	rs760077	chr1:155178782	T/A	0.782	0.995	1	GTEx	25954001	2015	Unspecified	GTEx	Gene expression	Whole blood	THBS3	ENSG00000169231.9	NA	338	T	T/A	NA	0.4164	0.03009	6.238e-34
rs4072037	rs4072037	chr1:155162067	T/C	rs2075570	chr1:155182164	T/C	0.889	0.987	1	GTEx	25954001	2015	Unspecified	GTEx	Gene expression	Thyroid	GBAP1	ENSG00000160766.10	NA	278	T	T/C	NA	-0.4706	0.03298	9.892e-34
rs4072037	rs4072037	chr1:155162067	T/C	rs2974935	chr1:155181843	T/G	0.886	0.987	1	GTEx	25954001	2015	Unspecified	GTEx	Gene expression	Thyroid	GBAP1	ENSG00000160766.10	NA	278	T	T/G	NA	-0.4706	0.03298	9.894e-34
rs4072037	rs4072037	chr1:155162067	T/C	rs2974937	chr1:155168849	T/C	1	1	1	GTEx	25954001	2015	Unspecified	GTEx	Gene expression	Thyroid	GBAP1	ENSG00000160766.10	NA	278	T	T/C	NA	-0.4686	0.03298	1.572e-33
rs4072037	rs4072037	chr1:155162067	T/C	rs4072037	chr1:155162067	T/C	1	1	0	GTEx	25954001	2015	Unspecified	GTEx	Gene expression	Thyroid	GBAP1	ENSG00000160766.10	NA	278	T	T/C	NA	-0.4673	0.03295	1.95e-33
rs4072037	rs4072037	chr1:155162067	T/C	rs2974931	chr1:155195215	G/C	0.882	0.987	1	GTEx	25954001	2015	Unspecified	GTEx	Gene expression	Thyroid	GBAP1	ENSG00000160766.10	NA	278	G	G/C	NA	-0.4692	0.03312	2.163e-33
rs4072037	rs4072037	chr1:155162067	T/C	rs497829	chr1:155193532	G/C	0.882	0.987	1	GTEx	25954001	2015	Unspecified	GTEx	Gene expression	Thyroid	GBAP1	ENSG00000160766.10	NA	278	G	G/C	NA	-0.4669	0.03298	2.391e-33
rs4072037	rs4072037	chr1:155162067	T/C	rs377568346	chr1:155194140	C/CAT	0.882	0.987	1	GTEx	25954001	2015	Unspecified	GTEx	Gene expression	Thyroid	GBAP1	ENSG00000160766.10	NA	278	C	C/CAT	NA	-0.4666	0.03299	2.587e-33
rs4072037	rs4072037	chr1:155162067	T/C	rs2049805	chr1:155194980	C/T	0.882	0.987	1	GTEx	25954001	2015	Unspecified	GTEx	Gene expression	Thyroid	GBAP1	ENSG00000160766.10	NA	278	C	C/T	NA	-0.4663	0.03299	2.83e-33
rs4072037	rs4072037	chr1:155162067	T/C	rs2974930	chr1:155196717	G/A	0.882	0.987	1	GTEx	25954001	2015	Unspecified	GTEx	Gene expression	Thyroid	GBAP1	ENSG00000160766.10	NA	278	G	G/A	NA	-0.469	0.03323	3.277e-33
rs4072037	rs4072037	chr1:155162067	T/C	rs12411216	chr1:155164480	C/A	1	1	1	GTEx	25954001	2015	Unspecified	GTEx	Gene expression	Thyroid	GBAP1	ENSG00000160766.10	NA	278	C	C/A	NA	-0.4648	0.03298	3.922e-33
rs4072037	rs4072037	chr1:155162067	T/C	rs28445596	chr1:155186729	C/T	0.882	0.987	1	GTEx	25954001	2015	Unspecified	GTEx	Gene expression	Thyroid	GBAP1	ENSG00000160766.10	NA	278	C	C/T	NA	-0.464	0.03293	3.961e-33
rs4072037	rs4072037	chr1:155162067	T/C	rs2990220	chr1:155190254	A/T	0.882	0.987	1	GTEx	25954001	2015	Unspecified	GTEx	Gene expression	Thyroid	GBAP1	ENSG00000160766.10	NA	278	A	A/T	NA	-0.4619	0.03318	1.448e-32
rs4072037	rs4072037	chr1:155162067	T/C	rs914615	chr1:155175892	G/A	0.98	0.996	1	Westra H	24013639	2013	European	Westra H	Gene expression	Peripheral blood	THBS3	NA	1260039	5311	NA	NA	NA	NA	NA	8.177e-32
rs4072037	rs4072037	chr1:155162067	T/C	rs2974929	chr1:155197268	C/T	0.875	0.983	1	GTEx	25954001	2015	Unspecified	GTEx	Gene expression	Thyroid	GBAP1	ENSG00000160766.10	NA	278	C	C/T	NA	-0.4708	0.03447	1.112e-31
rs4072037	rs4072037	chr1:155162067	T/C	rs2990245	chr1:155197462	T/C	0.875	0.987	1	GTEx	25954001	2015	Unspecified	GTEx	Gene expression	Thyroid	GBAP1	ENSG00000160766.10	NA	278	T	T/C	NA	-0.462	0.03404	2.126e-31
rs4072037	rs4072037	chr1:155162067	T/C	rs4072037	chr1:155162067	T/C	1	1	0	Westra H	24013639	2013	European	Westra H	Gene expression	Peripheral blood	THBS3	NA	1260039	5311	NA	NA	NA	NA	NA	2.278e-31
rs4072037	rs4072037	chr1:155162067	T/C	rs914615	chr1:155175892	G/A	0.98	0.996	1	GTEx	25954001	2015	Unspecified	GTEx	Gene expression	Whole blood	THBS3	ENSG00000169231.9	NA	338	G	G/A	NA	0.3864	0.02993	1.486e-30
rs4072037	rs4072037	chr1:155162067	T/C	rs370545	chr1:155175390	G/A	0.98	0.996	1	GTEx	25954001	2015	Unspecified	GTEx	Gene expression	Whole blood	THBS3	ENSG00000169231.9	NA	338	G	G/A	NA	0.3856	0.02992	1.807e-30
rs4072037	rs4072037	chr1:155162067	T/C	rs2974937	chr1:155168849	T/C	1	1	1	GTEx	25954001	2015	Unspecified	GTEx	Gene expression	Whole blood	THBS3	ENSG00000169231.9	NA	338	T	T/C	NA	0.3897	0.03034	2.597e-30
rs4072037	rs4072037	chr1:155162067	T/C	rs2066981	chr1:155172379	A/G	0.976	0.992	1	GTEx	25954001	2015	Unspecified	GTEx	Gene expression	Whole blood	THBS3	ENSG00000169231.9	NA	338	A	A/G	NA	0.3857	0.03006	2.891e-30
rs4072037	rs4072037	chr1:155162067	T/C	rs12411216	chr1:155164480	C/A	1	1	1	GTEx	25954001	2015	Unspecified	GTEx	Gene expression	Whole blood	THBS3	ENSG00000169231.9	NA	338	C	C/A	NA	0.3869	0.03052	1.027e-29
rs4072037	rs4072037	chr1:155162067	T/C	rs4072037	chr1:155162067	T/C	1	1	0	GTEx	25954001	2015	Unspecified	GTEx	Gene expression	Whole blood	THBS3	ENSG00000169231.9	NA	338	T	T/C	NA	0.3842	0.03058	2.62e-29
rs4072037	rs4072037	chr1:155162067	T/C	rs2066981	chr1:155172379	A/G	0.976	0.992	1	Westra H	24013639	2013	European	Westra H	Gene expression	Peripheral blood	THBS3	NA	1260039	5311	NA	NA	NA	NA	NA	4.189e-29
rs4072037	rs4072037	chr1:155162067	T/C	rs370545	chr1:155175390	G/A	0.98	0.996	1	GTEx	25954001	2015	Unspecified	GTEx	Gene expression	Artery aorta	GBAP1	ENSG00000160766.10	NA	197	G	G/A	NA	-0.5781	0.04278	2.994e-28
rs4072037	rs4072037	chr1:155162067	T/C	rs914615	chr1:155175892	G/A	0.98	0.996	1	GTEx	25954001	2015	Unspecified	GTEx	Gene expression	Artery aorta	GBAP1	ENSG00000160766.10	NA	197	G	G/A	NA	-0.5779	0.04286	3.65e-28
rs4072037	rs4072037	chr1:155162067	T/C	rs2066981	chr1:155172379	A/G	0.976	0.992	1	GTEx	25954001	2015	Unspecified	GTEx	Gene expression	Artery aorta	GBAP1	ENSG00000160766.10	NA	197	A	A/G	NA	-0.5773	0.04303	5.532e-28
rs4072037	rs4072037	chr1:155162067	T/C	rs2049805	chr1:155194980	C/T	0.882	0.987	1	Westra H	24013639	2013	European	Westra H	Gene expression	Peripheral blood	THBS3	NA	1260039	5311	NA	NA	NA	NA	NA	5.271e-27
rs4072037	rs4072037	chr1:155162067	T/C	rs2990245	chr1:155197462	T/C	0.875	0.987	1	GTEx	25954001	2015	Unspecified	GTEx	Gene expression	Whole blood	THBS3	ENSG00000169231.9	NA	338	T	T/C	NA	0.3598	0.03025	6.122e-27
rs4072037	rs4072037	chr1:155162067	T/C	rs4971088	chr1:155142883	A/T	0.663	0.907	1	Westra H	24013639	2013	European	Westra H	Gene expression	Peripheral blood	ADAM15	NA	1980553	5311	NA	NA	NA	NA	NA	6.135e-27
rs4072037	rs4072037	chr1:155162067	T/C	rs2990245	chr1:155197462	T/C	0.875	0.987	1	Westra H	24013639	2013	European	Westra H	Gene expression	Peripheral blood	THBS3	NA	1260039	5311	NA	NA	NA	NA	NA	6.59e-27
rs4072037	rs4072037	chr1:155162067	T/C	rs4421576	chr1:155142210	G/A	0.659	0.902	1	Westra H	24013639	2013	European	Westra H	Gene expression	Peripheral blood	ADAM15	NA	1980553	5311	NA	NA	NA	NA	NA	6.793e-27
rs4072037	rs4072037	chr1:155162067	T/C	rs11264339	chr1:155140648	T/C	0.663	0.907	1	Westra H	24013639	2013	European	Westra H	Gene expression	Peripheral blood	ADAM15	NA	1980553	5311	NA	NA	NA	NA	NA	6.882e-27
rs4072037	rs4072037	chr1:155162067	T/C	rs4460629	chr1:155135335	C/T	0.659	0.902	1	Westra H	24013639	2013	European	Westra H	Gene expression	Peripheral blood	ADAM15	NA	1980553	5311	NA	NA	NA	NA	NA	1.139e-26
rs4072037	rs4072037	chr1:155162067	T/C	rs4971089	chr1:155142927	G/A	0.663	0.907	1	GTEx	25954001	2015	Unspecified	GTEx	Gene expression	Thyroid	GBAP1	ENSG00000160766.10	NA	278	G	G/A	NA	-0.4469	0.03686	1.273e-26
rs4072037	rs4072037	chr1:155162067	T/C	rs4971088	chr1:155142883	A/T	0.663	0.907	1	Westra H	24013639	2013	European	Westra H	Gene expression	Peripheral blood	THBS3	NA	1260039	5311	NA	NA	NA	NA	NA	1.353e-26
rs4072037	rs4072037	chr1:155162067	T/C	rs4421576	chr1:155142210	G/A	0.659	0.902	1	Westra H	24013639	2013	European	Westra H	Gene expression	Peripheral blood	THBS3	NA	1260039	5311	NA	NA	NA	NA	NA	1.353e-26
rs4072037	rs4072037	chr1:155162067	T/C	rs4460629	chr1:155135335	C/T	0.659	0.902	1	Westra H	24013639	2013	European	Westra H	Gene expression	Peripheral blood	THBS3	NA	1260039	5311	NA	NA	NA	NA	NA	1.536e-26
rs4072037	rs4072037	chr1:155162067	T/C	rs4971088	chr1:155142883	A/T	0.663	0.907	1	GTEx	25954001	2015	Unspecified	GTEx	Gene expression	Thyroid	GBAP1	ENSG00000160766.10	NA	278	A	A/T	NA	-0.4461	0.03687	1.546e-26
rs4072037	rs4072037	chr1:155162067	T/C	rs4971085	chr1:155138222	C/T	0.659	0.902	1	GTEx	25954001	2015	Unspecified	GTEx	Gene expression	Thyroid	GBAP1	ENSG00000160766.10	NA	278	C	C/T	NA	-0.4457	0.03686	1.633e-26
rs4072037	rs4072037	chr1:155162067	T/C	rs4276914	chr1:155142229	A/G	0.663	0.907	1	GTEx	25954001	2015	Unspecified	GTEx	Gene expression	Thyroid	GBAP1	ENSG00000160766.10	NA	278	A	A/G	NA	-0.4457	0.03686	1.642e-26
rs4072037	rs4072037	chr1:155162067	T/C	rs11264339	chr1:155140648	T/C	0.663	0.907	1	GTEx	25954001	2015	Unspecified	GTEx	Gene expression	Thyroid	GBAP1	ENSG00000160766.10	NA	278	T	T/C	NA	-0.4457	0.03686	1.642e-26
rs4072037	rs4072037	chr1:155162067	T/C	rs11264338	chr1:155138557	G/A	0.663	0.907	1	GTEx	25954001	2015	Unspecified	GTEx	Gene expression	Thyroid	GBAP1	ENSG00000160766.10	NA	278	G	G/A	NA	-0.4457	0.03686	1.642e-26
rs4072037	rs4072037	chr1:155162067	T/C	rs11264337	chr1:155138450	T/C	0.663	0.907	1	GTEx	25954001	2015	Unspecified	GTEx	Gene expression	Thyroid	GBAP1	ENSG00000160766.10	NA	278	T	T/C	NA	-0.4457	0.03686	1.642e-26
rs4072037	rs4072037	chr1:155162067	T/C	rs4421576	chr1:155142210	G/A	0.659	0.902	1	GTEx	25954001	2015	Unspecified	GTEx	Gene expression	Thyroid	GBAP1	ENSG00000160766.10	NA	278	G	G/A	NA	-0.4457	0.03686	1.642e-26
rs4072037	rs4072037	chr1:155162067	T/C	rs7556304	chr1:155139509	C/T	0.659	0.902	1	GTEx	25954001	2015	Unspecified	GTEx	Gene expression	Thyroid	GBAP1	ENSG00000160766.10	NA	278	C	C/T	NA	-0.4457	0.03686	1.642e-26
rs4072037	rs4072037	chr1:155162067	T/C	rs11264339	chr1:155140648	T/C	0.663	0.907	1	Westra H	24013639	2013	European	Westra H	Gene expression	Peripheral blood	THBS3	NA	1260039	5311	NA	NA	NA	NA	NA	1.674e-26
rs4072037	rs4072037	chr1:155162067	T/C	rs2075570	chr1:155182164	T/C	0.889	0.987	1	GTEx	25954001	2015	Unspecified	GTEx	Gene expression	Whole blood	THBS3	ENSG00000169231.9	NA	338	T	T/C	NA	0.3587	0.03051	1.885e-26
rs4072037	rs4072037	chr1:155162067	T/C	rs2974935	chr1:155181843	T/G	0.886	0.987	1	GTEx	25954001	2015	Unspecified	GTEx	Gene expression	Whole blood	THBS3	ENSG00000169231.9	NA	338	T	T/G	NA	0.3586	0.03051	1.956e-26
rs4072037	rs4072037	chr1:155162067	T/C	rs2974930	chr1:155196717	G/A	0.882	0.987	1	GTEx	25954001	2015	Unspecified	GTEx	Gene expression	Whole blood	THBS3	ENSG00000169231.9	NA	338	G	G/A	NA	0.3576	0.03047	2.215e-26
rs4072037	rs4072037	chr1:155162067	T/C	rs2974929	chr1:155197268	C/T	0.875	0.983	1	GTEx	25954001	2015	Unspecified	GTEx	Gene expression	Whole blood	THBS3	ENSG00000169231.9	NA	338	C	C/T	NA	0.3577	0.03048	2.264e-26
rs4072037	rs4072037	chr1:155162067	T/C	rs377568346	chr1:155194140	C/CAT	0.882	0.987	1	GTEx	25954001	2015	Unspecified	GTEx	Gene expression	Whole blood	THBS3	ENSG00000169231.9	NA	338	C	C/CAT	NA	0.3533	0.03027	3.763e-26
rs4072037	rs4072037	chr1:155162067	T/C	rs760077	chr1:155178782	T/A	0.782	0.995	1	GTEx	25954001	2015	Unspecified	GTEx	Gene expression	Thyroid	GBAP1	ENSG00000160766.10	NA	278	T	T/A	NA	-0.4347	0.03634	4.262e-26
rs4072037	rs4072037	chr1:155162067	T/C	rs497829	chr1:155193532	G/C	0.882	0.987	1	GTEx	25954001	2015	Unspecified	GTEx	Gene expression	Whole blood	THBS3	ENSG00000169231.9	NA	338	G	G/C	NA	0.353	0.03028	4.304e-26
rs4072037	rs4072037	chr1:155162067	T/C	rs12752585	chr1:155135406	A/G	0.659	0.902	1	GTEx	25954001	2015	Unspecified	GTEx	Gene expression	Thyroid	GBAP1	ENSG00000160766.10	NA	278	A	A/G	NA	-0.4432	0.03708	4.649e-26
rs4072037	rs4072037	chr1:155162067	T/C	rs4460629	chr1:155135335	C/T	0.659	0.902	1	GTEx	25954001	2015	Unspecified	GTEx	Gene expression	Thyroid	GBAP1	ENSG00000160766.10	NA	278	C	C/T	NA	-0.4429	0.03715	5.79e-26
rs4072037	rs4072037	chr1:155162067	T/C	rs2974935	chr1:155181843	T/G	0.886	0.987	1	GTEx	25954001	2015	Unspecified	GTEx	Gene expression	Artery aorta	GBAP1	ENSG00000160766.10	NA	197	T	T/G	NA	-0.5559	0.04383	5.89e-26
rs4072037	rs4072037	chr1:155162067	T/C	rs2075570	chr1:155182164	T/C	0.889	0.987	1	GTEx	25954001	2015	Unspecified	GTEx	Gene expression	Artery aorta	GBAP1	ENSG00000160766.10	NA	197	T	T/C	NA	-0.5559	0.04384	6.059e-26
rs4072037	rs4072037	chr1:155162067	T/C	rs2974931	chr1:155195215	G/C	0.882	0.987	1	GTEx	25954001	2015	Unspecified	GTEx	Gene expression	Whole blood	THBS3	ENSG00000169231.9	NA	338	G	G/C	NA	0.3531	0.03041	6.107e-26
rs4072037	rs4072037	chr1:155162067	T/C	rs28445596	chr1:155186729	C/T	0.882	0.987	1	GTEx	25954001	2015	Unspecified	GTEx	Gene expression	Whole blood	THBS3	ENSG00000169231.9	NA	338	C	C/T	NA	0.3524	0.03036	6.423e-26
rs4072037	rs4072037	chr1:155162067	T/C	rs140081212	chr1:155184975	G/A	0.764	0.982	1	GTEx	25954001	2015	Unspecified	GTEx	Gene expression	Thyroid	GBAP1	ENSG00000160766.10	NA	278	G	G/A	NA	-0.4334	0.03643	7.094e-26
rs4072037	rs4072037	chr1:155162067	T/C	rs2066981	chr1:155172379	A/G	0.976	0.992	1	GTEx	25954001	2015	Unspecified	GTEx	Gene expression	Artery tibial	GBAP1	ENSG00000160766.10	NA	285	A	A/G	NA	-0.5183	0.0438	8.187e-26
rs4072037	rs4072037	chr1:155162067	T/C	rs2049805	chr1:155194980	C/T	0.882	0.987	1	GTEx	25954001	2015	Unspecified	GTEx	Gene expression	Whole blood	THBS3	ENSG00000169231.9	NA	338	C	C/T	NA	0.3508	0.03032	8.404e-26
rs4072037	rs4072037	chr1:155162067	T/C	rs914615	chr1:155175892	G/A	0.98	0.996	1	GTEx	25954001	2015	Unspecified	GTEx	Gene expression	Artery tibial	GBAP1	ENSG00000160766.10	NA	285	G	G/A	NA	-0.5163	0.04383	1.219e-25
rs4072037	rs4072037	chr1:155162067	T/C	rs2974931	chr1:155195215	G/C	0.882	0.987	1	GTEx	25954001	2015	Unspecified	GTEx	Gene expression	Artery tibial	GBAP1	ENSG00000160766.10	NA	285	G	G/C	NA	-0.5044	0.04293	1.532e-25
rs4072037	rs4072037	chr1:155162067	T/C	rs370545	chr1:155175390	G/A	0.98	0.996	1	GTEx	25954001	2015	Unspecified	GTEx	Gene expression	Artery tibial	GBAP1	ENSG00000160766.10	NA	285	G	G/A	NA	-0.5159	0.04392	1.563e-25
rs4072037	rs4072037	chr1:155162067	T/C	rs2990245	chr1:155197462	T/C	0.875	0.987	1	GTEx	25954001	2015	Unspecified	GTEx	Gene expression	Artery tibial	GBAP1	ENSG00000160766.10	NA	285	T	T/C	NA	-0.5084	0.04328	1.579e-25
rs4072037	rs4072037	chr1:155162067	T/C	rs2974935	chr1:155181843	T/G	0.886	0.987	1	GTEx	25954001	2015	Unspecified	GTEx	Gene expression	Esophagus mucosa	GBAP1	ENSG00000160766.10	NA	241	T	T/G	NA	-0.5062	0.0421	1.601e-25
rs4072037	rs4072037	chr1:155162067	T/C	rs2075570	chr1:155182164	T/C	0.889	0.987	1	GTEx	25954001	2015	Unspecified	GTEx	Gene expression	Esophagus mucosa	GBAP1	ENSG00000160766.10	NA	241	T	T/C	NA	-0.5062	0.0421	1.615e-25
rs4072037	rs4072037	chr1:155162067	T/C	rs2990245	chr1:155197462	T/C	0.875	0.987	1	GTEx	25954001	2015	Unspecified	GTEx	Gene expression	Esophagus mucosa	GBAP1	ENSG00000160766.10	NA	241	T	T/C	NA	-0.5014	0.04171	1.645e-25
rs4072037	rs4072037	chr1:155162067	T/C	rs497829	chr1:155193532	G/C	0.882	0.987	1	GTEx	25954001	2015	Unspecified	GTEx	Gene expression	Esophagus mucosa	GBAP1	ENSG00000160766.10	NA	241	G	G/C	NA	-0.5024	0.0418	1.668e-25
rs4072037	rs4072037	chr1:155162067	T/C	rs377568346	chr1:155194140	C/CAT	0.882	0.987	1	GTEx	25954001	2015	Unspecified	GTEx	Gene expression	Esophagus mucosa	GBAP1	ENSG00000160766.10	NA	241	C	C/CAT	NA	-0.5024	0.04181	1.694e-25
rs4072037	rs4072037	chr1:155162067	T/C	rs2974930	chr1:155196717	G/A	0.882	0.987	1	GTEx	25954001	2015	Unspecified	GTEx	Gene expression	Artery tibial	GBAP1	ENSG00000160766.10	NA	285	G	G/A	NA	-0.5073	0.04323	1.713e-25
rs4072037	rs4072037	chr1:155162067	T/C	rs2990220	chr1:155190254	A/T	0.882	0.987	1	GTEx	25954001	2015	Unspecified	GTEx	Gene expression	Whole blood	THBS3	ENSG00000169231.9	NA	338	A	A/T	NA	0.3506	0.03054	1.789e-25
rs4072037	rs4072037	chr1:155162067	T/C	rs497829	chr1:155193532	G/C	0.882	0.987	1	GTEx	25954001	2015	Unspecified	GTEx	Gene expression	Artery tibial	GBAP1	ENSG00000160766.10	NA	285	G	G/C	NA	-0.5034	0.04299	2.08e-25
rs4072037	rs4072037	chr1:155162067	T/C	rs2049805	chr1:155194980	C/T	0.882	0.987	1	GTEx	25954001	2015	Unspecified	GTEx	Gene expression	Artery tibial	GBAP1	ENSG00000160766.10	NA	285	C	C/T	NA	-0.5028	0.04295	2.134e-25
rs4072037	rs4072037	chr1:155162067	T/C	rs2974937	chr1:155168849	T/C	1	1	1	GTEx	25954001	2015	Unspecified	GTEx	Gene expression	Artery aorta	GBAP1	ENSG00000160766.10	NA	197	T	T/C	NA	-0.5718	0.04583	2.177e-25
rs4072037	rs4072037	chr1:155162067	T/C	rs377568346	chr1:155194140	C/CAT	0.882	0.987	1	GTEx	25954001	2015	Unspecified	GTEx	Gene expression	Artery tibial	GBAP1	ENSG00000160766.10	NA	285	C	C/CAT	NA	-0.503	0.04301	2.327e-25
rs4072037	rs4072037	chr1:155162067	T/C	rs28445596	chr1:155186729	C/T	0.882	0.987	1	GTEx	25954001	2015	Unspecified	GTEx	Gene expression	Artery aorta	GBAP1	ENSG00000160766.10	NA	197	C	C/T	NA	-0.5499	0.04411	2.335e-25
rs4072037	rs4072037	chr1:155162067	T/C	rs2974930	chr1:155196717	G/A	0.882	0.987	1	GTEx	25954001	2015	Unspecified	GTEx	Gene expression	Esophagus mucosa	GBAP1	ENSG00000160766.10	NA	241	G	G/A	NA	-0.5065	0.04232	2.381e-25
rs4072037	rs4072037	chr1:155162067	T/C	rs914615	chr1:155175892	G/A	0.98	0.996	1	GTEx	25954001	2015	Unspecified	GTEx	Gene expression	Esophagus mucosa	GBAP1	ENSG00000160766.10	NA	241	G	G/A	NA	-0.5063	0.04235	2.579e-25
rs4072037	rs4072037	chr1:155162067	T/C	rs2066981	chr1:155172379	A/G	0.976	0.992	1	GTEx	25954001	2015	Unspecified	GTEx	Gene expression	Esophagus mucosa	GBAP1	ENSG00000160766.10	NA	241	A	A/G	NA	-0.5073	0.0425	2.955e-25
rs4072037	rs4072037	chr1:155162067	T/C	rs2974931	chr1:155195215	G/C	0.882	0.987	1	GTEx	25954001	2015	Unspecified	GTEx	Gene expression	Esophagus mucosa	GBAP1	ENSG00000160766.10	NA	241	G	G/C	NA	-0.5026	0.04212	3.076e-25
rs4072037	rs4072037	chr1:155162067	T/C	rs497829	chr1:155193532	G/C	0.882	0.987	1	GTEx	25954001	2015	Unspecified	GTEx	Gene expression	Artery aorta	GBAP1	ENSG00000160766.10	NA	197	G	G/C	NA	-0.5482	0.04419	3.463e-25
rs4072037	rs4072037	chr1:155162067	T/C	rs377568346	chr1:155194140	C/CAT	0.882	0.987	1	GTEx	25954001	2015	Unspecified	GTEx	Gene expression	Artery aorta	GBAP1	ENSG00000160766.10	NA	197	C	C/CAT	NA	-0.5478	0.0442	3.69e-25
rs4072037	rs4072037	chr1:155162067	T/C	rs370545	chr1:155175390	G/A	0.98	0.996	1	GTEx	25954001	2015	Unspecified	GTEx	Gene expression	Esophagus mucosa	GBAP1	ENSG00000160766.10	NA	241	G	G/A	NA	-0.5062	0.04254	3.826e-25
rs4072037	rs4072037	chr1:155162067	T/C	rs2974929	chr1:155197268	C/T	0.875	0.983	1	GTEx	25954001	2015	Unspecified	GTEx	Gene expression	Esophagus mucosa	GBAP1	ENSG00000160766.10	NA	241	C	C/T	NA	-0.51	0.04287	3.949e-25
rs4072037	rs4072037	chr1:155162067	T/C	rs28445596	chr1:155186729	C/T	0.882	0.987	1	GTEx	25954001	2015	Unspecified	GTEx	Gene expression	Esophagus mucosa	GBAP1	ENSG00000160766.10	NA	241	C	C/T	NA	-0.5013	0.04215	4.021e-25
rs4072037	rs4072037	chr1:155162067	T/C	rs12411216	chr1:155164480	C/A	1	1	1	GTEx	25954001	2015	Unspecified	GTEx	Gene expression	Artery aorta	GBAP1	ENSG00000160766.10	NA	197	C	C/A	NA	-0.5711	0.04615	4.219e-25
rs4072037	rs4072037	chr1:155162067	T/C	rs2075570	chr1:155182164	T/C	0.889	0.987	1	GTEx	25954001	2015	Unspecified	GTEx	Gene expression	Artery tibial	GBAP1	ENSG00000160766.10	NA	285	T	T/C	NA	-0.5064	0.04361	4.315e-25
rs4072037	rs4072037	chr1:155162067	T/C	rs2974935	chr1:155181843	T/G	0.886	0.987	1	GTEx	25954001	2015	Unspecified	GTEx	Gene expression	Artery tibial	GBAP1	ENSG00000160766.10	NA	285	T	T/G	NA	-0.5063	0.0436	4.359e-25
rs4072037	rs4072037	chr1:155162067	T/C	rs2049805	chr1:155194980	C/T	0.882	0.987	1	GTEx	25954001	2015	Unspecified	GTEx	Gene expression	Esophagus mucosa	GBAP1	ENSG00000160766.10	NA	241	C	C/T	NA	-0.5004	0.04216	4.741e-25
rs4072037	rs4072037	chr1:155162067	T/C	rs2974931	chr1:155195215	G/C	0.882	0.987	1	GTEx	25954001	2015	Unspecified	GTEx	Gene expression	Artery aorta	GBAP1	ENSG00000160766.10	NA	197	G	G/C	NA	-0.5473	0.04436	5.299e-25
rs4072037	rs4072037	chr1:155162067	T/C	rs2974930	chr1:155196717	G/A	0.882	0.987	1	GTEx	25954001	2015	Unspecified	GTEx	Gene expression	Artery aorta	GBAP1	ENSG00000160766.10	NA	197	G	G/A	NA	-0.552	0.04491	7.135e-25
rs4072037	rs4072037	chr1:155162067	T/C	rs760077	chr1:155178782	T/A	0.782	0.995	1	GTEx	25954001	2015	Unspecified	GTEx	Gene expression	Whole blood	NA	ENSG00000231064.1	NA	338	T	T/A	NA	0.3714	0.03285	7.173e-25
rs4072037	rs4072037	chr1:155162067	T/C	rs4072037	chr1:155162067	T/C	1	1	0	GTEx	25954001	2015	Unspecified	GTEx	Gene expression	Artery aorta	GBAP1	ENSG00000160766.10	NA	197	T	T/C	NA	-0.5671	0.0462	7.88e-25
rs4072037	rs4072037	chr1:155162067	T/C	rs4072037	chr1:155162067	T/C	1	1	0	GTEx	25954001	2015	Unspecified	GTEx	Gene expression	Artery tibial	GBAP1	ENSG00000160766.10	NA	285	T	T/C	NA	-0.5095	0.04418	7.929e-25
rs4072037	rs4072037	chr1:155162067	T/C	rs140081212	chr1:155184975	G/A	0.764	0.982	1	GTEx	25954001	2015	Unspecified	GTEx	Gene expression	Whole blood	NA	ENSG00000231064.1	NA	338	G	G/A	NA	0.3705	0.03281	7.982e-25
rs4072037	rs4072037	chr1:155162067	T/C	rs2990220	chr1:155190254	A/T	0.882	0.987	1	GTEx	25954001	2015	Unspecified	GTEx	Gene expression	Artery aorta	GBAP1	ENSG00000160766.10	NA	197	A	A/T	NA	-0.5473	0.04462	8.363e-25
rs4072037	rs4072037	chr1:155162067	T/C	rs12411216	chr1:155164480	C/A	1	1	1	GTEx	25954001	2015	Unspecified	GTEx	Gene expression	Artery tibial	GBAP1	ENSG00000160766.10	NA	285	C	C/A	NA	-0.51	0.04426	8.391e-25
rs4072037	rs4072037	chr1:155162067	T/C	rs6676150	chr1:155123837	G/C	0.69	0.931	1	GTEx	25954001	2015	Unspecified	GTEx	Gene expression	Whole blood	THBS3	ENSG00000169231.9	NA	338	G	G/C	NA	0.379	0.03359	8.465e-25
rs4072037	rs4072037	chr1:155162067	T/C	rs2049805	chr1:155194980	C/T	0.882	0.987	1	GTEx	25954001	2015	Unspecified	GTEx	Gene expression	Artery aorta	GBAP1	ENSG00000160766.10	NA	197	C	C/T	NA	-0.5446	0.04445	9.178e-25
rs4072037	rs4072037	chr1:155162067	T/C	rs2974937	chr1:155168849	T/C	1	1	1	GTEx	25954001	2015	Unspecified	GTEx	Gene expression	Artery tibial	GBAP1	ENSG00000160766.10	NA	285	T	T/C	NA	-0.5094	0.04433	1.067e-24
rs4072037	rs4072037	chr1:155162067	T/C	rs2990220	chr1:155190254	A/T	0.882	0.987	1	GTEx	25954001	2015	Unspecified	GTEx	Gene expression	Artery tibial	GBAP1	ENSG00000160766.10	NA	285	A	A/T	NA	-0.4954	0.04312	1.082e-24
rs4072037	rs4072037	chr1:155162067	T/C	rs2990220	chr1:155190254	A/T	0.882	0.987	1	GTEx	25954001	2015	Unspecified	GTEx	Gene expression	Esophagus mucosa	GBAP1	ENSG00000160766.10	NA	241	A	A/T	NA	-0.4988	0.04248	1.162e-24
rs4072037	rs4072037	chr1:155162067	T/C	rs914615	chr1:155175892	G/A	0.98	0.996	1	GTEx	25954001	2015	Unspecified	GTEx	Gene expression	Whole blood	NA	ENSG00000231064.1	NA	338	G	G/A	NA	0.3581	0.0319	1.365e-24
rs4072037	rs4072037	chr1:155162067	T/C	rs2974929	chr1:155197268	C/T	0.875	0.983	1	GTEx	25954001	2015	Unspecified	GTEx	Gene expression	Artery aorta	GBAP1	ENSG00000160766.10	NA	197	C	C/T	NA	-0.5603	0.04603	1.527e-24
rs4072037	rs4072037	chr1:155162067	T/C	rs2974929	chr1:155197268	C/T	0.875	0.983	1	GTEx	25954001	2015	Unspecified	GTEx	Gene expression	Artery tibial	GBAP1	ENSG00000160766.10	NA	285	C	C/T	NA	-0.5046	0.04413	1.641e-24
rs4072037	rs4072037	chr1:155162067	T/C	rs370545	chr1:155175390	G/A	0.98	0.996	1	GTEx	25954001	2015	Unspecified	GTEx	Gene expression	Whole blood	NA	ENSG00000231064.1	NA	338	G	G/A	NA	0.3572	0.0319	1.691e-24
rs4072037	rs4072037	chr1:155162067	T/C	rs28445596	chr1:155186729	C/T	0.882	0.987	1	GTEx	25954001	2015	Unspecified	GTEx	Gene expression	Artery tibial	GBAP1	ENSG00000160766.10	NA	285	C	C/T	NA	-0.4938	0.0433	2.088e-24
rs4072037	rs4072037	chr1:155162067	T/C	rs2066981	chr1:155172379	A/G	0.976	0.992	1	GTEx	25954001	2015	Unspecified	GTEx	Gene expression	Whole blood	NA	ENSG00000231064.1	NA	338	A	A/G	NA	0.3568	0.03205	2.825e-24
rs4072037	rs4072037	chr1:155162067	T/C	rs2990245	chr1:155197462	T/C	0.875	0.987	1	GTEx	25954001	2015	Unspecified	GTEx	Gene expression	Artery aorta	GBAP1	ENSG00000160766.10	NA	197	T	T/C	NA	-0.5526	0.046	4.193e-24
rs4072037	rs4072037	chr1:155162067	T/C	rs2974937	chr1:155168849	T/C	1	1	1	GTEx	25954001	2015	Unspecified	GTEx	Gene expression	Whole blood	NA	ENSG00000231064.1	NA	338	T	T/C	NA	0.3587	0.03243	4.886e-24
rs4072037	rs4072037	chr1:155162067	T/C	rs12411216	chr1:155164480	C/A	1	1	1	GTEx	25954001	2015	Unspecified	GTEx	Gene expression	Whole blood	NA	ENSG00000231064.1	NA	338	C	C/A	NA	0.3553	0.0326	1.781e-23
rs4072037	rs4072037	chr1:155162067	T/C	rs914615	chr1:155175892	G/A	0.98	0.996	1	GTEx	25954001	2015	Unspecified	GTEx	Gene expression	Lung	GBAP1	ENSG00000160766.10	NA	278	G	G/A	NA	-0.3994	0.03607	3.128e-23
rs4072037	rs4072037	chr1:155162067	T/C	rs2066981	chr1:155172379	A/G	0.976	0.992	1	GTEx	25954001	2015	Unspecified	GTEx	Gene expression	Lung	GBAP1	ENSG00000160766.10	NA	278	A	A/G	NA	-0.4006	0.03618	3.205e-23
rs4072037	rs4072037	chr1:155162067	T/C	rs370545	chr1:155175390	G/A	0.98	0.996	1	GTEx	25954001	2015	Unspecified	GTEx	Gene expression	Lung	GBAP1	ENSG00000160766.10	NA	278	G	G/A	NA	-0.3993	0.03609	3.349e-23
rs4072037	rs4072037	chr1:155162067	T/C	rs2974937	chr1:155168849	T/C	1	1	1	GTEx	25954001	2015	Unspecified	GTEx	Gene expression	Esophagus mucosa	GBAP1	ENSG00000160766.10	NA	241	T	T/C	NA	-0.4906	0.04357	3.446e-23
rs4072037	rs4072037	chr1:155162067	T/C	rs4072037	chr1:155162067	T/C	1	1	0	GTEx	25954001	2015	Unspecified	GTEx	Gene expression	Whole blood	NA	ENSG00000231064.1	NA	338	T	T/C	NA	0.3521	0.03267	4.538e-23
rs4072037	rs4072037	chr1:155162067	T/C	rs2974931	chr1:155195215	G/C	0.882	0.987	1	GTEx	25954001	2015	Unspecified	GTEx	Gene expression	Lung	GBAP1	ENSG00000160766.10	NA	278	G	G/C	NA	-0.3972	0.03606	4.893e-23
rs4072037	rs4072037	chr1:155162067	T/C	rs2990245	chr1:155197462	T/C	0.875	0.987	1	GTEx	25954001	2015	Unspecified	GTEx	Gene expression	Lung	GBAP1	ENSG00000160766.10	NA	278	T	T/C	NA	-0.4017	0.03661	6.703e-23
rs4072037	rs4072037	chr1:155162067	T/C	rs2974935	chr1:155181843	T/G	0.886	0.987	1	GTEx	25954001	2015	Unspecified	GTEx	Gene expression	Esophagus muscularis	GBAP1	ENSG00000160766.10	NA	218	T	T/G	NA	-0.4135	0.03654	8.624e-23
rs4072037	rs4072037	chr1:155162067	T/C	rs2075570	chr1:155182164	T/C	0.889	0.987	1	GTEx	25954001	2015	Unspecified	GTEx	Gene expression	Esophagus muscularis	GBAP1	ENSG00000160766.10	NA	218	T	T/C	NA	-0.4133	0.03655	9.043e-23
rs4072037	rs4072037	chr1:155162067	T/C	rs2974935	chr1:155181843	T/G	0.886	0.987	1	GTEx	25954001	2015	Unspecified	GTEx	Gene expression	Lung	GBAP1	ENSG00000160766.10	NA	278	T	T/G	NA	-0.3986	0.03649	9.519e-23
rs4072037	rs4072037	chr1:155162067	T/C	rs2075570	chr1:155182164	T/C	0.889	0.987	1	GTEx	25954001	2015	Unspecified	GTEx	Gene expression	Lung	GBAP1	ENSG00000160766.10	NA	278	T	T/C	NA	-0.3985	0.0365	9.826e-23
rs4072037	rs4072037	chr1:155162067	T/C	rs4072037	chr1:155162067	T/C	1	1	0	GTEx	25954001	2015	Unspecified	GTEx	Gene expression	Esophagus mucosa	GBAP1	ENSG00000160766.10	NA	241	T	T/C	NA	-0.4865	0.04379	9.836e-23
rs4072037	rs4072037	chr1:155162067	T/C	rs497829	chr1:155193532	G/C	0.882	0.987	1	GTEx	25954001	2015	Unspecified	GTEx	Gene expression	Lung	GBAP1	ENSG00000160766.10	NA	278	G	G/C	NA	-0.3949	0.03625	1.189e-22
rs4072037	rs4072037	chr1:155162067	T/C	rs377568346	chr1:155194140	C/CAT	0.882	0.987	1	GTEx	25954001	2015	Unspecified	GTEx	Gene expression	Lung	GBAP1	ENSG00000160766.10	NA	278	C	C/CAT	NA	-0.3946	0.03625	1.276e-22
rs4072037	rs4072037	chr1:155162067	T/C	rs914615	chr1:155175892	G/A	0.98	0.996	1	GTEx	25954001	2015	Unspecified	GTEx	Gene expression	Cells transformed fibroblasts	GBAP1	ENSG00000160766.10	NA	272	G	G/A	NA	-0.4913	0.04533	2.227e-22
rs4072037	rs4072037	chr1:155162067	T/C	rs2066981	chr1:155172379	A/G	0.976	0.992	1	GTEx	25954001	2015	Unspecified	GTEx	Gene expression	Cells transformed fibroblasts	GBAP1	ENSG00000160766.10	NA	272	A	A/G	NA	-0.4911	0.0454	2.562e-22
rs4072037	rs4072037	chr1:155162067	T/C	rs2049805	chr1:155194980	C/T	0.882	0.987	1	GTEx	25954001	2015	Unspecified	GTEx	Gene expression	Lung	GBAP1	ENSG00000160766.10	NA	278	C	C/T	NA	-0.3927	0.03641	2.575e-22
rs4072037	rs4072037	chr1:155162067	T/C	rs2974930	chr1:155196717	G/A	0.882	0.987	1	GTEx	25954001	2015	Unspecified	GTEx	Gene expression	Lung	GBAP1	ENSG00000160766.10	NA	278	G	G/A	NA	-0.3951	0.03663	2.619e-22
rs4072037	rs4072037	chr1:155162067	T/C	rs2974937	chr1:155168849	T/C	1	1	1	GTEx	25954001	2015	Unspecified	GTEx	Gene expression	Cells transformed fibroblasts	GBAP1	ENSG00000160766.10	NA	272	T	T/C	NA	-0.4959	0.04592	2.919e-22
rs4072037	rs4072037	chr1:155162067	T/C	rs2974930	chr1:155196717	G/A	0.882	0.987	1	GTEx	25954001	2015	Unspecified	GTEx	Gene expression	Heart left ventricle	GBAP1	ENSG00000160766.10	NA	190	G	G/A	NA	-0.5298	0.04641	3.173e-22
rs4072037	rs4072037	chr1:155162067	T/C	rs497829	chr1:155193532	G/C	0.882	0.987	1	GTEx	25954001	2015	Unspecified	GTEx	Gene expression	Heart left ventricle	GBAP1	ENSG00000160766.10	NA	190	G	G/C	NA	-0.5239	0.04602	3.872e-22
rs4072037	rs4072037	chr1:155162067	T/C	rs377568346	chr1:155194140	C/CAT	0.882	0.987	1	GTEx	25954001	2015	Unspecified	GTEx	Gene expression	Heart left ventricle	GBAP1	ENSG00000160766.10	NA	190	C	C/CAT	NA	-0.5239	0.04601	3.873e-22
rs4072037	rs4072037	chr1:155162067	T/C	rs2049805	chr1:155194980	C/T	0.882	0.987	1	GTEx	25954001	2015	Unspecified	GTEx	Gene expression	Heart left ventricle	GBAP1	ENSG00000160766.10	NA	190	C	C/T	NA	-0.5236	0.046	3.917e-22
rs4072037	rs4072037	chr1:155162067	T/C	rs2974937	chr1:155168849	T/C	1	1	1	GTEx	25954001	2015	Unspecified	GTEx	Gene expression	Lung	GBAP1	ENSG00000160766.10	NA	278	T	T/C	NA	-0.3981	0.03712	3.987e-22
rs4072037	rs4072037	chr1:155162067	T/C	rs12411216	chr1:155164480	C/A	1	1	1	GTEx	25954001	2015	Unspecified	GTEx	Gene expression	Cells transformed fibroblasts	GBAP1	ENSG00000160766.10	NA	272	C	C/A	NA	-0.4951	0.04604	4.052e-22
rs4072037	rs4072037	chr1:155162067	T/C	rs6676150	chr1:155123837	G/C	0.69	0.931	1	GTEx	25954001	2015	Unspecified	GTEx	Gene expression	Thyroid	GBAP1	ENSG00000160766.10	NA	278	G	G/C	NA	-0.4191	0.03909	4.138e-22
rs4072037	rs4072037	chr1:155162067	T/C	rs12411216	chr1:155164480	C/A	1	1	1	GTEx	25954001	2015	Unspecified	GTEx	Gene expression	Esophagus mucosa	GBAP1	ENSG00000160766.10	NA	241	C	C/A	NA	-0.4805	0.04412	4.523e-22
rs4072037	rs4072037	chr1:155162067	T/C	rs28445596	chr1:155186729	C/T	0.882	0.987	1	GTEx	25954001	2015	Unspecified	GTEx	Gene expression	Lung	GBAP1	ENSG00000160766.10	NA	278	C	C/T	NA	-0.3905	0.03646	4.551e-22
rs4072037	rs4072037	chr1:155162067	T/C	rs914615	chr1:155175892	G/A	0.98	0.996	1	GTEx	25954001	2015	Unspecified	GTEx	Gene expression	Esophagus muscularis	GBAP1	ENSG00000160766.10	NA	218	G	G/A	NA	-0.406	0.03672	4.806e-22
rs4072037	rs4072037	chr1:155162067	T/C	rs4460629	chr1:155135335	C/T	0.659	0.902	1	GTEx	25954001	2015	Unspecified	GTEx	Gene expression	Whole blood	THBS3	ENSG00000169231.9	NA	338	C	C/T	NA	0.3499	0.03342	5.012e-22
rs4072037	rs4072037	chr1:155162067	T/C	rs497829	chr1:155193532	G/C	0.882	0.987	1	GTEx	25954001	2015	Unspecified	GTEx	Gene expression	Esophagus muscularis	GBAP1	ENSG00000160766.10	NA	218	G	G/C	NA	-0.4054	0.03669	5.056e-22
rs4072037	rs4072037	chr1:155162067	T/C	rs4072037	chr1:155162067	T/C	1	1	0	GTEx	25954001	2015	Unspecified	GTEx	Gene expression	Cells transformed fibroblasts	GBAP1	ENSG00000160766.10	NA	272	T	T/C	NA	-0.4935	0.04603	5.159e-22
rs4072037	rs4072037	chr1:155162067	T/C	rs370545	chr1:155175390	G/A	0.98	0.996	1	GTEx	25954001	2015	Unspecified	GTEx	Gene expression	Cells transformed fibroblasts	GBAP1	ENSG00000160766.10	NA	272	G	G/A	NA	-0.488	0.04553	5.236e-22
rs4072037	rs4072037	chr1:155162067	T/C	rs370545	chr1:155175390	G/A	0.98	0.996	1	GTEx	25954001	2015	Unspecified	GTEx	Gene expression	Esophagus muscularis	GBAP1	ENSG00000160766.10	NA	218	G	G/A	NA	-0.4067	0.03686	5.561e-22
rs4072037	rs4072037	chr1:155162067	T/C	rs377568346	chr1:155194140	C/CAT	0.882	0.987	1	GTEx	25954001	2015	Unspecified	GTEx	Gene expression	Esophagus muscularis	GBAP1	ENSG00000160766.10	NA	218	C	C/CAT	NA	-0.4049	0.0367	5.647e-22
rs4072037	rs4072037	chr1:155162067	T/C	rs2066981	chr1:155172379	A/G	0.976	0.992	1	GTEx	25954001	2015	Unspecified	GTEx	Gene expression	Esophagus muscularis	GBAP1	ENSG00000160766.10	NA	218	A	A/G	NA	-0.4067	0.03686	5.659e-22
rs4072037	rs4072037	chr1:155162067	T/C	rs2974929	chr1:155197268	C/T	0.875	0.983	1	GTEx	25954001	2015	Unspecified	GTEx	Gene expression	Whole blood	NA	ENSG00000231064.1	NA	338	C	C/T	NA	0.3354	0.03211	6.012e-22
rs4072037	rs4072037	chr1:155162067	T/C	rs4971088	chr1:155142883	A/T	0.663	0.907	1	GTEx	25954001	2015	Unspecified	GTEx	Gene expression	Whole blood	THBS3	ENSG00000169231.9	NA	338	A	A/T	NA	0.3477	0.03329	6.053e-22
rs4072037	rs4072037	chr1:155162067	T/C	rs4971085	chr1:155138222	C/T	0.659	0.902	1	GTEx	25954001	2015	Unspecified	GTEx	Gene expression	Whole blood	THBS3	ENSG00000169231.9	NA	338	C	C/T	NA	0.3471	0.03328	6.797e-22
rs4072037	rs4072037	chr1:155162067	T/C	rs4276914	chr1:155142229	A/G	0.663	0.907	1	GTEx	25954001	2015	Unspecified	GTEx	Gene expression	Whole blood	THBS3	ENSG00000169231.9	NA	338	A	A/G	NA	0.3471	0.03328	6.806e-22
rs4072037	rs4072037	chr1:155162067	T/C	rs11264339	chr1:155140648	T/C	0.663	0.907	1	GTEx	25954001	2015	Unspecified	GTEx	Gene expression	Whole blood	THBS3	ENSG00000169231.9	NA	338	T	T/C	NA	0.3471	0.03328	6.806e-22
rs4072037	rs4072037	chr1:155162067	T/C	rs11264338	chr1:155138557	G/A	0.663	0.907	1	GTEx	25954001	2015	Unspecified	GTEx	Gene expression	Whole blood	THBS3	ENSG00000169231.9	NA	338	G	G/A	NA	0.3471	0.03328	6.806e-22
rs4072037	rs4072037	chr1:155162067	T/C	rs11264337	chr1:155138450	T/C	0.663	0.907	1	GTEx	25954001	2015	Unspecified	GTEx	Gene expression	Whole blood	THBS3	ENSG00000169231.9	NA	338	T	T/C	NA	0.3471	0.03328	6.806e-22
rs4072037	rs4072037	chr1:155162067	T/C	rs4421576	chr1:155142210	G/A	0.659	0.902	1	GTEx	25954001	2015	Unspecified	GTEx	Gene expression	Whole blood	THBS3	ENSG00000169231.9	NA	338	G	G/A	NA	0.3471	0.03328	6.806e-22
rs4072037	rs4072037	chr1:155162067	T/C	rs7556304	chr1:155139509	C/T	0.659	0.902	1	GTEx	25954001	2015	Unspecified	GTEx	Gene expression	Whole blood	THBS3	ENSG00000169231.9	NA	338	C	C/T	NA	0.3471	0.03328	6.806e-22
rs4072037	rs4072037	chr1:155162067	T/C	rs2049805	chr1:155194980	C/T	0.882	0.987	1	GTEx	25954001	2015	Unspecified	GTEx	Gene expression	Esophagus muscularis	GBAP1	ENSG00000160766.10	NA	218	C	C/T	NA	-0.4039	0.03671	7.003e-22
rs4072037	rs4072037	chr1:155162067	T/C	rs28445596	chr1:155186729	C/T	0.882	0.987	1	GTEx	25954001	2015	Unspecified	GTEx	Gene expression	Esophagus muscularis	GBAP1	ENSG00000160766.10	NA	218	C	C/T	NA	-0.4043	0.03676	7.21e-22
rs4072037	rs4072037	chr1:155162067	T/C	rs2075570	chr1:155182164	T/C	0.889	0.987	1	GTEx	25954001	2015	Unspecified	GTEx	Gene expression	Heart left ventricle	GBAP1	ENSG00000160766.10	NA	190	T	T/C	NA	-0.5308	0.0471	7.882e-22
rs4072037	rs4072037	chr1:155162067	T/C	rs2974935	chr1:155181843	T/G	0.886	0.987	1	GTEx	25954001	2015	Unspecified	GTEx	Gene expression	Heart left ventricle	GBAP1	ENSG00000160766.10	NA	190	T	T/G	NA	-0.5308	0.0471	7.916e-22
rs4072037	rs4072037	chr1:155162067	T/C	rs12752585	chr1:155135406	A/G	0.659	0.902	1	GTEx	25954001	2015	Unspecified	GTEx	Gene expression	Whole blood	THBS3	ENSG00000169231.9	NA	338	A	A/G	NA	0.3478	0.03342	7.984e-22
rs4072037	rs4072037	chr1:155162067	T/C	rs2974931	chr1:155195215	G/C	0.882	0.987	1	GTEx	25954001	2015	Unspecified	GTEx	Gene expression	Heart left ventricle	GBAP1	ENSG00000160766.10	NA	190	G	G/C	NA	-0.5204	0.0462	8.267e-22
rs4072037	rs4072037	chr1:155162067	T/C	rs4971089	chr1:155142927	G/A	0.663	0.907	1	GTEx	25954001	2015	Unspecified	GTEx	Gene expression	Whole blood	THBS3	ENSG00000169231.9	NA	338	G	G/A	NA	0.3463	0.03332	8.974e-22
rs4072037	rs4072037	chr1:155162067	T/C	rs4072037	chr1:155162067	T/C	1	1	0	GTEx	25954001	2015	Unspecified	GTEx	Gene expression	Lung	GBAP1	ENSG00000160766.10	NA	278	T	T/C	NA	-0.3953	0.03725	9.123e-22
rs4072037	rs4072037	chr1:155162067	T/C	rs12411216	chr1:155164480	C/A	1	1	1	GTEx	25954001	2015	Unspecified	GTEx	Gene expression	Lung	GBAP1	ENSG00000160766.10	NA	278	C	C/A	NA	-0.3939	0.0373	1.34e-21
rs4072037	rs4072037	chr1:155162067	T/C	rs2974931	chr1:155195215	G/C	0.882	0.987	1	GTEx	25954001	2015	Unspecified	GTEx	Gene expression	Esophagus muscularis	GBAP1	ENSG00000160766.10	NA	218	G	G/C	NA	-0.4021	0.03692	1.442e-21
rs4072037	rs4072037	chr1:155162067	T/C	rs4072037	chr1:155162067	T/C	1	1	0	Westra H	24013639	2013	European	Westra H	Gene expression	Peripheral blood	ADAM15	NA	1980553	5311	NA	NA	NA	NA	NA	1.482e-21
rs4072037	rs4072037	chr1:155162067	T/C	rs4460629	chr1:155135335	C/T	0.659	0.902	1	Fehrmann	21829388	2011	European	NHLBI GRASP Catalog (version 2)	Gene expression	Blood	ADAM15	NA	NA	3255	NA	NA	NA	NA	NA	1.6e-21
rs4072037	rs4072037	chr1:155162067	T/C	rs2974935	chr1:155181843	T/G	0.886	0.987	1	GTEx	25954001	2015	Unspecified	GTEx	Gene expression	Cells transformed fibroblasts	GBAP1	ENSG00000160766.10	NA	272	T	T/G	NA	-0.4792	0.04539	1.671e-21
rs4072037	rs4072037	chr1:155162067	T/C	rs2974929	chr1:155197268	C/T	0.875	0.983	1	GTEx	25954001	2015	Unspecified	GTEx	Gene expression	Heart left ventricle	GBAP1	ENSG00000160766.10	NA	190	C	C/T	NA	-0.53	0.04754	1.689e-21
rs4072037	rs4072037	chr1:155162067	T/C	rs2974930	chr1:155196717	G/A	0.882	0.987	1	GTEx	25954001	2015	Unspecified	GTEx	Gene expression	Esophagus muscularis	GBAP1	ENSG00000160766.10	NA	218	G	G/A	NA	-0.4039	0.03717	1.709e-21
rs4072037	rs4072037	chr1:155162067	T/C	rs2974929	chr1:155197268	C/T	0.875	0.983	1	GTEx	25954001	2015	Unspecified	GTEx	Gene expression	Lung	GBAP1	ENSG00000160766.10	NA	278	C	C/T	NA	-0.3896	0.03701	1.709e-21
rs4072037	rs4072037	chr1:155162067	T/C	rs2075570	chr1:155182164	T/C	0.889	0.987	1	GTEx	25954001	2015	Unspecified	GTEx	Gene expression	Whole blood	NA	ENSG00000231064.1	NA	338	T	T/C	NA	0.3326	0.03227	1.737e-21
rs4072037	rs4072037	chr1:155162067	T/C	rs2075570	chr1:155182164	T/C	0.889	0.987	1	GTEx	25954001	2015	Unspecified	GTEx	Gene expression	Cells transformed fibroblasts	GBAP1	ENSG00000160766.10	NA	272	T	T/C	NA	-0.4791	0.0454	1.738e-21
rs4072037	rs4072037	chr1:155162067	T/C	rs2974935	chr1:155181843	T/G	0.886	0.987	1	GTEx	25954001	2015	Unspecified	GTEx	Gene expression	Whole blood	NA	ENSG00000231064.1	NA	338	T	T/G	NA	0.3325	0.03227	1.78e-21
rs4072037	rs4072037	chr1:155162067	T/C	rs2990245	chr1:155197462	T/C	0.875	0.987	1	GTEx	25954001	2015	Unspecified	GTEx	Gene expression	Heart left ventricle	GBAP1	ENSG00000160766.10	NA	190	T	T/C	NA	-0.5264	0.04728	1.844e-21
rs4072037	rs4072037	chr1:155162067	T/C	rs28445596	chr1:155186729	C/T	0.882	0.987	1	GTEx	25954001	2015	Unspecified	GTEx	Gene expression	Cells transformed fibroblasts	GBAP1	ENSG00000160766.10	NA	272	C	C/T	NA	-0.4729	0.04486	1.896e-21
rs4072037	rs4072037	chr1:155162067	T/C	rs2990220	chr1:155190254	A/T	0.882	0.987	1	GTEx	25954001	2015	Unspecified	GTEx	Gene expression	Lung	GBAP1	ENSG00000160766.10	NA	278	A	A/T	NA	-0.3859	0.03672	1.951e-21
rs4072037	rs4072037	chr1:155162067	T/C	rs28445596	chr1:155186729	C/T	0.882	0.987	1	GTEx	25954001	2015	Unspecified	GTEx	Gene expression	Heart left ventricle	GBAP1	ENSG00000160766.10	NA	190	C	C/T	NA	-0.5179	0.0466	2.083e-21
rs4072037	rs4072037	chr1:155162067	T/C	rs2990245	chr1:155197462	T/C	0.875	0.987	1	GTEx	25954001	2015	Unspecified	GTEx	Gene expression	Esophagus mucosa	GBA	ENSG00000177628.11	NA	241	T	T/C	NA	-0.4255	0.03988	2.1e-21
rs4072037	rs4072037	chr1:155162067	T/C	rs140081212	chr1:155184975	G/A	0.764	0.982	1	GTEx	25954001	2015	Unspecified	GTEx	Gene expression	Esophagus mucosa	GBAP1	ENSG00000160766.10	NA	241	G	G/A	NA	-0.4842	0.04549	2.506e-21
rs4072037	rs4072037	chr1:155162067	T/C	rs914615	chr1:155175892	G/A	0.98	0.996	1	Westra H	24013639	2013	European	Westra H	Gene expression	Peripheral blood	ADAM15	NA	1980553	5311	NA	NA	NA	NA	NA	2.577e-21
rs4072037	rs4072037	chr1:155162067	T/C	rs760077	chr1:155178782	T/A	0.782	0.995	1	GTEx	25954001	2015	Unspecified	GTEx	Gene expression	Esophagus mucosa	GBAP1	ENSG00000160766.10	NA	241	T	T/A	NA	-0.4825	0.04536	2.659e-21
rs4072037	rs4072037	chr1:155162067	T/C	rs2990220	chr1:155190254	A/T	0.882	0.987	1	GTEx	25954001	2015	Unspecified	GTEx	Gene expression	Heart left ventricle	GBAP1	ENSG00000160766.10	NA	190	A	A/T	NA	-0.5201	0.04701	2.836e-21
rs4072037	rs4072037	chr1:155162067	T/C	rs2990245	chr1:155197462	T/C	0.875	0.987	1	GTEx	25954001	2015	Unspecified	GTEx	Gene expression	Whole blood	NA	ENSG00000231064.1	NA	338	T	T/C	NA	0.3294	0.03217	2.944e-21
rs4072037	rs4072037	chr1:155162067	T/C	rs28445596	chr1:155186729	C/T	0.882	0.987	1	GTEx	25954001	2015	Unspecified	GTEx	Gene expression	Whole blood	NA	ENSG00000231064.1	NA	338	C	C/T	NA	0.3279	0.03205	3.12e-21
rs4072037	rs4072037	chr1:155162067	T/C	rs377568346	chr1:155194140	C/CAT	0.882	0.987	1	GTEx	25954001	2015	Unspecified	GTEx	Gene expression	Whole blood	NA	ENSG00000231064.1	NA	338	C	C/CAT	NA	0.3273	0.03202	3.3e-21
rs4072037	rs4072037	chr1:155162067	T/C	rs2974930	chr1:155196717	G/A	0.882	0.987	1	GTEx	25954001	2015	Unspecified	GTEx	Gene expression	Whole blood	NA	ENSG00000231064.1	NA	338	G	G/A	NA	0.3299	0.03228	3.387e-21
rs4072037	rs4072037	chr1:155162067	T/C	rs2974929	chr1:155197268	C/T	0.875	0.983	1	GTEx	25954001	2015	Unspecified	GTEx	Gene expression	Adipose subcutaneous	GBAP1	ENSG00000160766.10	NA	298	C	C/T	NA	-0.3568	0.03451	3.594e-21
rs4072037	rs4072037	chr1:155162067	T/C	rs497829	chr1:155193532	G/C	0.882	0.987	1	GTEx	25954001	2015	Unspecified	GTEx	Gene expression	Whole blood	NA	ENSG00000231064.1	NA	338	G	G/C	NA	0.327	0.03203	3.664e-21
rs4072037	rs4072037	chr1:155162067	T/C	rs2990220	chr1:155190254	A/T	0.882	0.987	1	GTEx	25954001	2015	Unspecified	GTEx	Gene expression	Esophagus muscularis	GBAP1	ENSG00000160766.10	NA	218	A	A/T	NA	-0.3997	0.03718	3.729e-21
rs4072037	rs4072037	chr1:155162067	T/C	rs2974931	chr1:155195215	G/C	0.882	0.987	1	GTEx	25954001	2015	Unspecified	GTEx	Gene expression	Whole blood	NA	ENSG00000231064.1	NA	338	G	G/C	NA	0.3276	0.03213	4.028e-21
rs4072037	rs4072037	chr1:155162067	T/C	rs2974930	chr1:155196717	G/A	0.882	0.987	1	GTEx	25954001	2015	Unspecified	GTEx	Gene expression	Adipose subcutaneous	GBAP1	ENSG00000160766.10	NA	298	G	G/A	NA	-0.3495	0.03398	5.395e-21
rs4072037	rs4072037	chr1:155162067	T/C	rs2049805	chr1:155194980	C/T	0.882	0.987	1	GTEx	25954001	2015	Unspecified	GTEx	Gene expression	Whole blood	NA	ENSG00000231064.1	NA	338	C	C/T	NA	0.325	0.03204	6.088e-21
rs4072037	rs4072037	chr1:155162067	T/C	rs370545	chr1:155175390	G/A	0.98	0.996	1	GTEx	25954001	2015	Unspecified	GTEx	Gene expression	Esophagus mucosa	GBA	ENSG00000177628.11	NA	241	G	G/A	NA	-0.4281	0.04071	6.115e-21
rs4072037	rs4072037	chr1:155162067	T/C	rs497829	chr1:155193532	G/C	0.882	0.987	1	GTEx	25954001	2015	Unspecified	GTEx	Gene expression	Cells transformed fibroblasts	GBAP1	ENSG00000160766.10	NA	272	G	G/C	NA	-0.4688	0.04531	7.535e-21
rs4072037	rs4072037	chr1:155162067	T/C	rs914615	chr1:155175892	G/A	0.98	0.996	1	GTEx	25954001	2015	Unspecified	GTEx	Gene expression	Esophagus mucosa	GBA	ENSG00000177628.11	NA	241	G	G/A	NA	-0.4262	0.04065	7.576e-21
rs4072037	rs4072037	chr1:155162067	T/C	rs2974929	chr1:155197268	C/T	0.875	0.983	1	GTEx	25954001	2015	Unspecified	GTEx	Gene expression	Esophagus muscularis	GBAP1	ENSG00000160766.10	NA	218	C	C/T	NA	-0.4038	0.03795	7.611e-21
rs4072037	rs4072037	chr1:155162067	T/C	rs497829	chr1:155193532	G/C	0.882	0.987	1	GTEx	25954001	2015	Unspecified	GTEx	Gene expression	Adipose subcutaneous	GBAP1	ENSG00000160766.10	NA	298	G	G/C	NA	-0.346	0.03385	8.656e-21
rs4072037	rs4072037	chr1:155162067	T/C	rs2990245	chr1:155197462	T/C	0.875	0.987	1	GTEx	25954001	2015	Unspecified	GTEx	Gene expression	Esophagus muscularis	GBAP1	ENSG00000160766.10	NA	218	T	T/C	NA	-0.3938	0.03715	9.951e-21
rs4072037	rs4072037	chr1:155162067	T/C	rs2974935	chr1:155181843	T/G	0.886	0.987	1	GTEx	25954001	2015	Unspecified	GTEx	Gene expression	Esophagus mucosa	GBA	ENSG00000177628.11	NA	241	T	T/G	NA	-0.4236	0.04056	1.007e-20
rs4072037	rs4072037	chr1:155162067	T/C	rs2075570	chr1:155182164	T/C	0.889	0.987	1	GTEx	25954001	2015	Unspecified	GTEx	Gene expression	Esophagus mucosa	GBA	ENSG00000177628.11	NA	241	T	T/C	NA	-0.4236	0.04057	1.008e-20
rs4072037	rs4072037	chr1:155162067	T/C	rs2974930	chr1:155196717	G/A	0.882	0.987	1	GTEx	25954001	2015	Unspecified	GTEx	Gene expression	Cells transformed fibroblasts	GBAP1	ENSG00000160766.10	NA	272	G	G/A	NA	-0.4691	0.04552	1.008e-20
rs4072037	rs4072037	chr1:155162067	T/C	rs2049805	chr1:155194980	C/T	0.882	0.987	1	GTEx	25954001	2015	Unspecified	GTEx	Gene expression	Cells transformed fibroblasts	GBAP1	ENSG00000160766.10	NA	272	C	C/T	NA	-0.467	0.04532	1.028e-20
rs4072037	rs4072037	chr1:155162067	T/C	rs377568346	chr1:155194140	C/CAT	0.882	0.987	1	GTEx	25954001	2015	Unspecified	GTEx	Gene expression	Adipose subcutaneous	GBAP1	ENSG00000160766.10	NA	298	C	C/CAT	NA	-0.3429	0.03371	1.239e-20
rs4072037	rs4072037	chr1:155162067	T/C	rs2990220	chr1:155190254	A/T	0.882	0.987	1	GTEx	25954001	2015	Unspecified	GTEx	Gene expression	Whole blood	NA	ENSG00000231064.1	NA	338	A	A/T	NA	0.3243	0.03228	1.27e-20
rs4072037	rs4072037	chr1:155162067	T/C	rs2066981	chr1:155172379	A/G	0.976	0.992	1	GTEx	25954001	2015	Unspecified	GTEx	Gene expression	Esophagus mucosa	GBA	ENSG00000177628.11	NA	241	A	A/G	NA	-0.4254	0.04088	1.287e-20
rs4072037	rs4072037	chr1:155162067	T/C	rs2974931	chr1:155195215	G/C	0.882	0.987	1	GTEx	25954001	2015	Unspecified	GTEx	Gene expression	Adipose subcutaneous	GBAP1	ENSG00000160766.10	NA	298	G	G/C	NA	-0.3462	0.03405	1.289e-20
rs4072037	rs4072037	chr1:155162067	T/C	rs2049805	chr1:155194980	C/T	0.882	0.987	1	GTEx	25954001	2015	Unspecified	GTEx	Gene expression	Adipose subcutaneous	GBAP1	ENSG00000160766.10	NA	298	C	C/T	NA	-0.3451	0.03398	1.398e-20
rs4072037	rs4072037	chr1:155162067	T/C	rs2075570	chr1:155182164	T/C	0.889	0.987	1	GTEx	25954001	2015	Unspecified	GTEx	Gene expression	Adipose subcutaneous	GBAP1	ENSG00000160766.10	NA	298	T	T/C	NA	-0.3453	0.03404	1.518e-20
rs4072037	rs4072037	chr1:155162067	T/C	rs2974935	chr1:155181843	T/G	0.886	0.987	1	GTEx	25954001	2015	Unspecified	GTEx	Gene expression	Adipose subcutaneous	GBAP1	ENSG00000160766.10	NA	298	T	T/G	NA	-0.3453	0.03404	1.522e-20
rs4072037	rs4072037	chr1:155162067	T/C	rs377568346	chr1:155194140	C/CAT	0.882	0.987	1	GTEx	25954001	2015	Unspecified	GTEx	Gene expression	Cells transformed fibroblasts	GBAP1	ENSG00000160766.10	NA	272	C	C/CAT	NA	-0.4629	0.04518	1.544e-20
rs4072037	rs4072037	chr1:155162067	T/C	rs2990220	chr1:155190254	A/T	0.882	0.987	1	GTEx	25954001	2015	Unspecified	GTEx	Gene expression	Cells transformed fibroblasts	GBAP1	ENSG00000160766.10	NA	272	A	A/T	NA	-0.4633	0.04522	1.545e-20
rs4072037	rs4072037	chr1:155162067	T/C	rs370545	chr1:155175390	G/A	0.98	0.996	1	GTEx	25954001	2015	Unspecified	GTEx	Gene expression	Adipose subcutaneous	GBAP1	ENSG00000160766.10	NA	298	G	G/A	NA	-0.3447	0.03409	1.917e-20
rs4072037	rs4072037	chr1:155162067	T/C	rs914615	chr1:155175892	G/A	0.98	0.996	1	GTEx	25954001	2015	Unspecified	GTEx	Gene expression	Adipose subcutaneous	GBAP1	ENSG00000160766.10	NA	298	G	G/A	NA	-0.3446	0.03408	1.917e-20
rs4072037	rs4072037	chr1:155162067	T/C	rs140081212	chr1:155184975	G/A	0.764	0.982	1	GTEx	25954001	2015	Unspecified	GTEx	Gene expression	Artery aorta	GBAP1	ENSG00000160766.10	NA	197	G	G/A	NA	-0.5446	0.05106	2.117e-20
rs4072037	rs4072037	chr1:155162067	T/C	rs497829	chr1:155193532	G/C	0.882	0.987	1	GTEx	25954001	2015	Unspecified	GTEx	Gene expression	Esophagus mucosa	GBA	ENSG00000177628.11	NA	241	G	G/C	NA	-0.4171	0.04044	2.414e-20
rs4072037	rs4072037	chr1:155162067	T/C	rs377568346	chr1:155194140	C/CAT	0.882	0.987	1	GTEx	25954001	2015	Unspecified	GTEx	Gene expression	Esophagus mucosa	GBA	ENSG00000177628.11	NA	241	C	C/CAT	NA	-0.4172	0.04045	2.416e-20
rs4072037	rs4072037	chr1:155162067	T/C	rs2066981	chr1:155172379	A/G	0.976	0.992	1	GTEx	25954001	2015	Unspecified	GTEx	Gene expression	Adipose subcutaneous	GBAP1	ENSG00000160766.10	NA	298	A	A/G	NA	-0.3446	0.03426	2.845e-20
rs4072037	rs4072037	chr1:155162067	T/C	rs2049805	chr1:155194980	C/T	0.882	0.987	1	GTEx	25954001	2015	Unspecified	GTEx	Gene expression	Esophagus mucosa	GBA	ENSG00000177628.11	NA	241	C	C/T	NA	-0.4177	0.04061	2.94e-20
rs4072037	rs4072037	chr1:155162067	T/C	rs760077	chr1:155178782	T/A	0.782	0.995	1	GTEx	25954001	2015	Unspecified	GTEx	Gene expression	Artery aorta	GBAP1	ENSG00000160766.10	NA	197	T	T/A	NA	-0.5418	0.05106	2.986e-20
rs4072037	rs4072037	chr1:155162067	T/C	rs2974931	chr1:155195215	G/C	0.882	0.987	1	GTEx	25954001	2015	Unspecified	GTEx	Gene expression	Esophagus mucosa	GBA	ENSG00000177628.11	NA	241	G	G/C	NA	-0.4182	0.04067	2.993e-20
rs4072037	rs4072037	chr1:155162067	T/C	rs2990245	chr1:155197462	T/C	0.875	0.987	1	GTEx	25954001	2015	Unspecified	GTEx	Gene expression	Adipose subcutaneous	GBAP1	ENSG00000160766.10	NA	298	T	T/C	NA	-0.3438	0.03421	3.041e-20
rs4072037	rs4072037	chr1:155162067	T/C	rs28445596	chr1:155186729	C/T	0.882	0.987	1	GTEx	25954001	2015	Unspecified	GTEx	Gene expression	Esophagus mucosa	GBA	ENSG00000177628.11	NA	241	C	C/T	NA	-0.4178	0.04065	3.098e-20
rs4072037	rs4072037	chr1:155162067	T/C	rs2974931	chr1:155195215	G/C	0.882	0.987	1	GTEx	25954001	2015	Unspecified	GTEx	Gene expression	Cells transformed fibroblasts	GBAP1	ENSG00000160766.10	NA	272	G	G/C	NA	-0.4622	0.04562	3.472e-20
rs4072037	rs4072037	chr1:155162067	T/C	rs2066981	chr1:155172379	A/G	0.976	0.992	1	Westra H	24013639	2013	European	Westra H	Gene expression	Peripheral blood	ADAM15	NA	1980553	5311	NA	NA	NA	NA	NA	3.856e-20
rs4072037	rs4072037	chr1:155162067	T/C	rs2066981	chr1:155172379	A/G	0.976	0.992	1	GTEx	25954001	2015	Unspecified	GTEx	Gene expression	Heart left ventricle	GBAP1	ENSG00000160766.10	NA	190	A	A/G	NA	-0.5153	0.04847	4.122e-20
rs4072037	rs4072037	chr1:155162067	T/C	rs2974930	chr1:155196717	G/A	0.882	0.987	1	GTEx	25954001	2015	Unspecified	GTEx	Gene expression	Esophagus mucosa	GBA	ENSG00000177628.11	NA	241	G	G/A	NA	-0.4192	0.04099	4.433e-20
rs4072037	rs4072037	chr1:155162067	T/C	rs2974937	chr1:155168849	T/C	1	1	1	GTEx	25954001	2015	Unspecified	GTEx	Gene expression	Esophagus muscularis	GBAP1	ENSG00000160766.10	NA	218	T	T/C	NA	-0.3991	0.03851	4.774e-20
rs4072037	rs4072037	chr1:155162067	T/C	rs914615	chr1:155175892	G/A	0.98	0.996	1	GTEx	25954001	2015	Unspecified	GTEx	Gene expression	Heart left ventricle	GBAP1	ENSG00000160766.10	NA	190	G	G/A	NA	-0.5134	0.04846	5.106e-20
rs4072037	rs4072037	chr1:155162067	T/C	rs2974929	chr1:155197268	C/T	0.875	0.983	1	GTEx	25954001	2015	Unspecified	GTEx	Gene expression	Esophagus mucosa	GBA	ENSG00000177628.11	NA	241	C	C/T	NA	-0.423	0.04145	5.129e-20
rs4072037	rs4072037	chr1:155162067	T/C	rs140081212	chr1:155184975	G/A	0.764	0.982	1	GTEx	25954001	2015	Unspecified	GTEx	Gene expression	Artery tibial	GBAP1	ENSG00000160766.10	NA	285	G	G/A	NA	-0.4876	0.04874	5.917e-20
rs4072037	rs4072037	chr1:155162067	T/C	rs28445596	chr1:155186729	C/T	0.882	0.987	1	GTEx	25954001	2015	Unspecified	GTEx	Gene expression	Adipose subcutaneous	GBAP1	ENSG00000160766.10	NA	298	C	C/T	NA	-0.3373	0.03393	6.761e-20
rs4072037	rs4072037	chr1:155162067	T/C	rs4971089	chr1:155142927	G/A	0.663	0.907	1	GTEx	25954001	2015	Unspecified	GTEx	Gene expression	Artery tibial	GBAP1	ENSG00000160766.10	NA	285	G	G/A	NA	-0.4768	0.04797	9.428e-20
rs4072037	rs4072037	chr1:155162067	T/C	rs2990220	chr1:155190254	A/T	0.882	0.987	1	GTEx	25954001	2015	Unspecified	GTEx	Gene expression	Adipose subcutaneous	GBAP1	ENSG00000160766.10	NA	298	A	A/T	NA	-0.3364	0.03407	1.076e-19
rs4072037	rs4072037	chr1:155162067	T/C	rs760077	chr1:155178782	T/A	0.782	0.995	1	GTEx	25954001	2015	Unspecified	GTEx	Gene expression	Artery tibial	GBAP1	ENSG00000160766.10	NA	285	T	T/A	NA	-0.4857	0.04908	1.28e-19
rs4072037	rs4072037	chr1:155162067	T/C	rs4072037	chr1:155162067	T/C	1	1	0	GTEx	25954001	2015	Unspecified	GTEx	Gene expression	Esophagus muscularis	GBAP1	ENSG00000160766.10	NA	218	T	T/C	NA	-0.3947	0.03873	1.469e-19
rs4072037	rs4072037	chr1:155162067	T/C	rs2990245	chr1:155197462	T/C	0.875	0.987	1	GTEx	25954001	2015	Unspecified	GTEx	Gene expression	Cells transformed fibroblasts	GBAP1	ENSG00000160766.10	NA	272	T	T/C	NA	-0.4574	0.04608	1.475e-19
rs4072037	rs4072037	chr1:155162067	T/C	rs12752585	chr1:155135406	A/G	0.659	0.902	1	GTEx	25954001	2015	Unspecified	GTEx	Gene expression	Artery tibial	GBAP1	ENSG00000160766.10	NA	285	A	A/G	NA	-0.4778	0.0484	1.54e-19
rs4072037	rs4072037	chr1:155162067	T/C	rs4971089	chr1:155142927	G/A	0.663	0.907	1	GTEx	25954001	2015	Unspecified	GTEx	Gene expression	Esophagus mucosa	GBAP1	ENSG00000160766.10	NA	241	G	G/A	NA	-0.4577	0.0456	1.58e-19
rs4072037	rs4072037	chr1:155162067	T/C	rs2990220	chr1:155190254	A/T	0.882	0.987	1	GTEx	25954001	2015	Unspecified	GTEx	Gene expression	Esophagus mucosa	GBA	ENSG00000177628.11	NA	241	A	A/T	NA	-0.4121	0.04109	1.691e-19
rs4072037	rs4072037	chr1:155162067	T/C	rs4460629	chr1:155135335	C/T	0.659	0.902	1	GTEx	25954001	2015	Unspecified	GTEx	Gene expression	Artery tibial	GBAP1	ENSG00000160766.10	NA	285	C	C/T	NA	-0.4778	0.0485	1.751e-19
rs4072037	rs4072037	chr1:155162067	T/C	rs4971088	chr1:155142883	A/T	0.663	0.907	1	GTEx	25954001	2015	Unspecified	GTEx	Gene expression	Artery tibial	GBAP1	ENSG00000160766.10	NA	285	A	A/T	NA	-0.4763	0.04837	1.826e-19
rs4072037	rs4072037	chr1:155162067	T/C	rs4276914	chr1:155142229	A/G	0.663	0.907	1	GTEx	25954001	2015	Unspecified	GTEx	Gene expression	Artery tibial	GBAP1	ENSG00000160766.10	NA	285	A	A/G	NA	-0.476	0.04836	1.857e-19
rs4072037	rs4072037	chr1:155162067	T/C	rs11264339	chr1:155140648	T/C	0.663	0.907	1	GTEx	25954001	2015	Unspecified	GTEx	Gene expression	Artery tibial	GBAP1	ENSG00000160766.10	NA	285	T	T/C	NA	-0.476	0.04836	1.857e-19
rs4072037	rs4072037	chr1:155162067	T/C	rs11264338	chr1:155138557	G/A	0.663	0.907	1	GTEx	25954001	2015	Unspecified	GTEx	Gene expression	Artery tibial	GBAP1	ENSG00000160766.10	NA	285	G	G/A	NA	-0.476	0.04836	1.857e-19
rs4072037	rs4072037	chr1:155162067	T/C	rs11264337	chr1:155138450	T/C	0.663	0.907	1	GTEx	25954001	2015	Unspecified	GTEx	Gene expression	Artery tibial	GBAP1	ENSG00000160766.10	NA	285	T	T/C	NA	-0.476	0.04836	1.857e-19
rs4072037	rs4072037	chr1:155162067	T/C	rs4421576	chr1:155142210	G/A	0.659	0.902	1	GTEx	25954001	2015	Unspecified	GTEx	Gene expression	Artery tibial	GBAP1	ENSG00000160766.10	NA	285	G	G/A	NA	-0.476	0.04836	1.857e-19
rs4072037	rs4072037	chr1:155162067	T/C	rs7556304	chr1:155139509	C/T	0.659	0.902	1	GTEx	25954001	2015	Unspecified	GTEx	Gene expression	Artery tibial	GBAP1	ENSG00000160766.10	NA	285	C	C/T	NA	-0.476	0.04836	1.857e-19
rs4072037	rs4072037	chr1:155162067	T/C	rs4971085	chr1:155138222	C/T	0.659	0.902	1	GTEx	25954001	2015	Unspecified	GTEx	Gene expression	Artery tibial	GBAP1	ENSG00000160766.10	NA	285	C	C/T	NA	-0.476	0.04836	1.866e-19
rs4072037	rs4072037	chr1:155162067	T/C	rs370545	chr1:155175390	G/A	0.98	0.996	1	GTEx	25954001	2015	Unspecified	GTEx	Gene expression	Heart left ventricle	GBAP1	ENSG00000160766.10	NA	190	G	G/A	NA	-0.5082	0.04896	1.921e-19
rs4072037	rs4072037	chr1:155162067	T/C	rs4971088	chr1:155142883	A/T	0.663	0.907	1	GTEx	25954001	2015	Unspecified	GTEx	Gene expression	Esophagus mucosa	GBAP1	ENSG00000160766.10	NA	241	A	A/T	NA	-0.4563	0.04564	2.099e-19
rs4072037	rs4072037	chr1:155162067	T/C	rs12411216	chr1:155164480	C/A	1	1	1	GTEx	25954001	2015	Unspecified	GTEx	Gene expression	Esophagus muscularis	GBAP1	ENSG00000160766.10	NA	218	C	C/A	NA	-0.3923	0.03872	2.181e-19
rs4072037	rs4072037	chr1:155162067	T/C	rs4276914	chr1:155142229	A/G	0.663	0.907	1	GTEx	25954001	2015	Unspecified	GTEx	Gene expression	Esophagus mucosa	GBAP1	ENSG00000160766.10	NA	241	A	A/G	NA	-0.4557	0.04563	2.258e-19
rs4072037	rs4072037	chr1:155162067	T/C	rs11264339	chr1:155140648	T/C	0.663	0.907	1	GTEx	25954001	2015	Unspecified	GTEx	Gene expression	Esophagus mucosa	GBAP1	ENSG00000160766.10	NA	241	T	T/C	NA	-0.4557	0.04563	2.258e-19
rs4072037	rs4072037	chr1:155162067	T/C	rs11264338	chr1:155138557	G/A	0.663	0.907	1	GTEx	25954001	2015	Unspecified	GTEx	Gene expression	Esophagus mucosa	GBAP1	ENSG00000160766.10	NA	241	G	G/A	NA	-0.4557	0.04563	2.258e-19
rs4072037	rs4072037	chr1:155162067	T/C	rs11264337	chr1:155138450	T/C	0.663	0.907	1	GTEx	25954001	2015	Unspecified	GTEx	Gene expression	Esophagus mucosa	GBAP1	ENSG00000160766.10	NA	241	T	T/C	NA	-0.4557	0.04563	2.258e-19
rs4072037	rs4072037	chr1:155162067	T/C	rs4421576	chr1:155142210	G/A	0.659	0.902	1	GTEx	25954001	2015	Unspecified	GTEx	Gene expression	Esophagus mucosa	GBAP1	ENSG00000160766.10	NA	241	G	G/A	NA	-0.4557	0.04563	2.258e-19
rs4072037	rs4072037	chr1:155162067	T/C	rs7556304	chr1:155139509	C/T	0.659	0.902	1	GTEx	25954001	2015	Unspecified	GTEx	Gene expression	Esophagus mucosa	GBAP1	ENSG00000160766.10	NA	241	C	C/T	NA	-0.4557	0.04563	2.258e-19
rs4072037	rs4072037	chr1:155162067	T/C	rs4971085	chr1:155138222	C/T	0.659	0.902	1	GTEx	25954001	2015	Unspecified	GTEx	Gene expression	Esophagus mucosa	GBAP1	ENSG00000160766.10	NA	241	C	C/T	NA	-0.4557	0.04563	2.26e-19
rs4072037	rs4072037	chr1:155162067	T/C	rs140081212	chr1:155184975	G/A	0.764	0.982	1	GTEx	25954001	2015	Unspecified	GTEx	Gene expression	Cells transformed fibroblasts	GBAP1	ENSG00000160766.10	NA	272	G	G/A	NA	-0.4805	0.04883	2.677e-19
rs4072037	rs4072037	chr1:155162067	T/C	rs760077	chr1:155178782	T/A	0.782	0.995	1	GTEx	25954001	2015	Unspecified	GTEx	Gene expression	Cells transformed fibroblasts	GBAP1	ENSG00000160766.10	NA	272	T	T/A	NA	-0.4812	0.04894	2.855e-19
rs4072037	rs4072037	chr1:155162067	T/C	rs6676150	chr1:155123837	G/C	0.69	0.931	1	GTEx	25954001	2015	Unspecified	GTEx	Gene expression	Esophagus mucosa	GBAP1	ENSG00000160766.10	NA	241	G	G/C	NA	-0.4693	0.04718	2.938e-19
rs4072037	rs4072037	chr1:155162067	T/C	rs12752585	chr1:155135406	A/G	0.659	0.902	1	GTEx	25954001	2015	Unspecified	GTEx	Gene expression	Esophagus mucosa	GBAP1	ENSG00000160766.10	NA	241	A	A/G	NA	-0.4539	0.04575	3.477e-19
rs4072037	rs4072037	chr1:155162067	T/C	rs4460629	chr1:155135335	C/T	0.659	0.902	1	GTEx	25954001	2015	Unspecified	GTEx	Gene expression	Esophagus mucosa	GBAP1	ENSG00000160766.10	NA	241	C	C/T	NA	-0.4539	0.04575	3.478e-19
rs4072037	rs4072037	chr1:155162067	T/C	rs2974929	chr1:155197268	C/T	0.875	0.983	1	GTEx	25954001	2015	Unspecified	GTEx	Gene expression	Cells transformed fibroblasts	GBAP1	ENSG00000160766.10	NA	272	C	C/T	NA	-0.4539	0.04649	4.655e-19
rs4072037	rs4072037	chr1:155162067	T/C	rs2990245	chr1:155197462	T/C	0.875	0.987	1	Westra H	24013639	2013	European	Westra H	Gene expression	Peripheral blood	ADAM15	NA	1980553	5311	NA	NA	NA	NA	NA	5.3e-19
rs4072037	rs4072037	chr1:155162067	T/C	rs2974937	chr1:155168849	T/C	1	1	1	GTEx	25954001	2015	Unspecified	GTEx	Gene expression	Heart left ventricle	GBAP1	ENSG00000160766.10	NA	190	T	T/C	NA	-0.5172	0.05068	5.62e-19
rs4072037	rs4072037	chr1:155162067	T/C	rs4971089	chr1:155142927	G/A	0.663	0.907	1	GTEx	25954001	2015	Unspecified	GTEx	Gene expression	Esophagus mucosa	GBA	ENSG00000177628.11	NA	241	G	G/A	NA	-0.4124	0.04191	6.017e-19
rs4072037	rs4072037	chr1:155162067	T/C	rs12411216	chr1:155164480	C/A	1	1	1	GTEx	25954001	2015	Unspecified	GTEx	Gene expression	Heart left ventricle	GBAP1	ENSG00000160766.10	NA	190	C	C/A	NA	-0.5178	0.05085	6.399e-19
rs4072037	rs4072037	chr1:155162067	T/C	rs4072037	chr1:155162067	T/C	1	1	0	GTEx	25954001	2015	Unspecified	GTEx	Gene expression	Heart left ventricle	GBAP1	ENSG00000160766.10	NA	190	T	T/C	NA	-0.5156	0.05064	6.484e-19
rs4072037	rs4072037	chr1:155162067	T/C	rs2974937	chr1:155168849	T/C	1	1	1	GTEx	25954001	2015	Unspecified	GTEx	Gene expression	Adipose subcutaneous	GBAP1	ENSG00000160766.10	NA	298	T	T/C	NA	-0.3368	0.03502	6.823e-19
rs4072037	rs4072037	chr1:155162067	T/C	rs2974937	chr1:155168849	T/C	1	1	1	GTEx	25954001	2015	Unspecified	GTEx	Gene expression	Esophagus mucosa	GBA	ENSG00000177628.11	NA	241	T	T/C	NA	-0.41	0.04174	6.881e-19
rs4072037	rs4072037	chr1:155162067	T/C	rs4971088	chr1:155142883	A/T	0.663	0.907	1	GTEx	25954001	2015	Unspecified	GTEx	Gene expression	Esophagus mucosa	GBA	ENSG00000177628.11	NA	241	A	A/T	NA	-0.4115	0.04192	7.13e-19
rs4072037	rs4072037	chr1:155162067	T/C	rs2049805	chr1:155194980	C/T	0.882	0.987	1	Westra H	24013639	2013	European	Westra H	Gene expression	Peripheral blood	ADAM15	NA	1980553	5311	NA	NA	NA	NA	NA	7.367e-19
rs4072037	rs4072037	chr1:155162067	T/C	rs6676150	chr1:155123837	G/C	0.69	0.931	1	GTEx	25954001	2015	Unspecified	GTEx	Gene expression	Artery tibial	GBAP1	ENSG00000160766.10	NA	285	G	G/C	NA	-0.4928	0.05108	7.5e-19
rs4072037	rs4072037	chr1:155162067	T/C	rs4276914	chr1:155142229	A/G	0.663	0.907	1	GTEx	25954001	2015	Unspecified	GTEx	Gene expression	Esophagus mucosa	GBA	ENSG00000177628.11	NA	241	A	A/G	NA	-0.411	0.04191	7.605e-19
rs4072037	rs4072037	chr1:155162067	T/C	rs11264339	chr1:155140648	T/C	0.663	0.907	1	GTEx	25954001	2015	Unspecified	GTEx	Gene expression	Esophagus mucosa	GBA	ENSG00000177628.11	NA	241	T	T/C	NA	-0.411	0.04191	7.605e-19
rs4072037	rs4072037	chr1:155162067	T/C	rs11264338	chr1:155138557	G/A	0.663	0.907	1	GTEx	25954001	2015	Unspecified	GTEx	Gene expression	Esophagus mucosa	GBA	ENSG00000177628.11	NA	241	G	G/A	NA	-0.411	0.04191	7.605e-19
rs4072037	rs4072037	chr1:155162067	T/C	rs11264337	chr1:155138450	T/C	0.663	0.907	1	GTEx	25954001	2015	Unspecified	GTEx	Gene expression	Esophagus mucosa	GBA	ENSG00000177628.11	NA	241	T	T/C	NA	-0.411	0.04191	7.605e-19
rs4072037	rs4072037	chr1:155162067	T/C	rs4421576	chr1:155142210	G/A	0.659	0.902	1	GTEx	25954001	2015	Unspecified	GTEx	Gene expression	Esophagus mucosa	GBA	ENSG00000177628.11	NA	241	G	G/A	NA	-0.411	0.04191	7.605e-19
rs4072037	rs4072037	chr1:155162067	T/C	rs7556304	chr1:155139509	C/T	0.659	0.902	1	GTEx	25954001	2015	Unspecified	GTEx	Gene expression	Esophagus mucosa	GBA	ENSG00000177628.11	NA	241	C	C/T	NA	-0.411	0.04191	7.605e-19
rs4072037	rs4072037	chr1:155162067	T/C	rs4971085	chr1:155138222	C/T	0.659	0.902	1	GTEx	25954001	2015	Unspecified	GTEx	Gene expression	Esophagus mucosa	GBA	ENSG00000177628.11	NA	241	C	C/T	NA	-0.411	0.04191	7.686e-19
rs4072037	rs4072037	chr1:155162067	T/C	rs12411216	chr1:155164480	C/A	1	1	1	GTEx	25954001	2015	Unspecified	GTEx	Gene expression	Adipose subcutaneous	GBAP1	ENSG00000160766.10	NA	298	C	C/A	NA	-0.3353	0.03521	1.332e-18
rs4072037	rs4072037	chr1:155162067	T/C	rs4460629	chr1:155135335	C/T	0.659	0.902	1	GTEx	25954001	2015	Unspecified	GTEx	Gene expression	Esophagus mucosa	GBA	ENSG00000177628.11	NA	241	C	C/T	NA	-0.4085	0.04206	1.437e-18
rs4072037	rs4072037	chr1:155162067	T/C	rs12752585	chr1:155135406	A/G	0.659	0.902	1	GTEx	25954001	2015	Unspecified	GTEx	Gene expression	Esophagus mucosa	GBA	ENSG00000177628.11	NA	241	A	A/G	NA	-0.4084	0.04206	1.439e-18
rs4072037	rs4072037	chr1:155162067	T/C	rs6676150	chr1:155123837	G/C	0.69	0.931	1	GTEx	25954001	2015	Unspecified	GTEx	Gene expression	Whole blood	NA	ENSG00000231064.1	NA	338	G	G/C	NA	0.3373	0.03589	1.572e-18
rs4072037	rs4072037	chr1:155162067	T/C	rs4072037	chr1:155162067	T/C	1	1	0	GTEx	25954001	2015	Unspecified	GTEx	Gene expression	Adipose subcutaneous	GBAP1	ENSG00000160766.10	NA	298	T	T/C	NA	-0.3327	0.03531	2.724e-18
rs4072037	rs4072037	chr1:155162067	T/C	rs4072037	chr1:155162067	T/C	1	1	0	GTEx	25954001	2015	Unspecified	GTEx	Gene expression	Esophagus mucosa	GBA	ENSG00000177628.11	NA	241	T	T/C	NA	-0.4028	0.04208	3.652e-18
rs4072037	rs4072037	chr1:155162067	T/C	rs760077	chr1:155178782	T/A	0.782	0.995	1	GTEx	25954001	2015	Unspecified	GTEx	Gene expression	Esophagus mucosa	GBA	ENSG00000177628.11	NA	241	T	T/A	NA	-0.4096	0.04295	4.637e-18
rs4072037	rs4072037	chr1:155162067	T/C	rs140081212	chr1:155184975	G/A	0.764	0.982	1	GTEx	25954001	2015	Unspecified	GTEx	Gene expression	Esophagus mucosa	GBA	ENSG00000177628.11	NA	241	G	G/A	NA	-0.4108	0.04308	4.69e-18
rs4072037	rs4072037	chr1:155162067	T/C	rs12411216	chr1:155164480	C/A	1	1	1	GTEx	25954001	2015	Unspecified	GTEx	Gene expression	Esophagus mucosa	GBA	ENSG00000177628.11	NA	241	C	C/A	NA	-0.3972	0.04235	1.312e-17
rs4072037	rs4072037	chr1:155162067	T/C	rs760077	chr1:155178782	T/A	0.782	0.995	1	GTEx	25954001	2015	Unspecified	GTEx	Gene expression	Lung	GBAP1	ENSG00000160766.10	NA	278	T	T/A	NA	-0.3758	0.04059	1.317e-17
rs4072037	rs4072037	chr1:155162067	T/C	rs2066981	chr1:155172379	A/G	0.976	0.992	1	GTEx	25954001	2015	Unspecified	GTEx	Gene expression	Colon transverse	GBAP1	ENSG00000160766.10	NA	169	A	A/G	NA	-0.516	0.05239	1.691e-17
rs4072037	rs4072037	chr1:155162067	T/C	rs760077	chr1:155178782	T/A	0.782	0.995	1	GTEx	25954001	2015	Unspecified	GTEx	Gene expression	Adipose subcutaneous	GBAP1	ENSG00000160766.10	NA	298	T	T/A	NA	-0.3461	0.03779	1.744e-17
rs4072037	rs4072037	chr1:155162067	T/C	rs370545	chr1:155175390	G/A	0.98	0.996	1	GTEx	25954001	2015	Unspecified	GTEx	Gene expression	Colon transverse	GBAP1	ENSG00000160766.10	NA	169	G	G/A	NA	-0.5121	0.05221	2.145e-17
rs4072037	rs4072037	chr1:155162067	T/C	rs914615	chr1:155175892	G/A	0.98	0.996	1	GTEx	25954001	2015	Unspecified	GTEx	Gene expression	Colon transverse	GBAP1	ENSG00000160766.10	NA	169	G	G/A	NA	-0.5114	0.05218	2.255e-17
rs4072037	rs4072037	chr1:155162067	T/C	rs2974935	chr1:155181843	T/G	0.886	0.987	1	GTEx	25954001	2015	Unspecified	GTEx	Gene expression	Colon transverse	GBAP1	ENSG00000160766.10	NA	169	T	T/G	NA	-0.5187	0.05301	2.455e-17
rs4072037	rs4072037	chr1:155162067	T/C	rs2075570	chr1:155182164	T/C	0.889	0.987	1	GTEx	25954001	2015	Unspecified	GTEx	Gene expression	Colon transverse	GBAP1	ENSG00000160766.10	NA	169	T	T/C	NA	-0.5187	0.05301	2.47e-17
rs4072037	rs4072037	chr1:155162067	T/C	rs140081212	chr1:155184975	G/A	0.764	0.982	1	GTEx	25954001	2015	Unspecified	GTEx	Gene expression	Adipose subcutaneous	GBAP1	ENSG00000160766.10	NA	298	G	G/A	NA	-0.3442	0.03786	2.788e-17
rs4072037	rs4072037	chr1:155162067	T/C	rs28445596	chr1:155186729	C/T	0.882	0.987	1	GTEx	25954001	2015	Unspecified	GTEx	Gene expression	Colon transverse	GBAP1	ENSG00000160766.10	NA	169	C	C/T	NA	-0.5132	0.0526	2.886e-17
rs4072037	rs4072037	chr1:155162067	T/C	rs497829	chr1:155193532	G/C	0.882	0.987	1	GTEx	25954001	2015	Unspecified	GTEx	Gene expression	Colon transverse	GBAP1	ENSG00000160766.10	NA	169	G	G/C	NA	-0.5176	0.05327	3.631e-17
rs4072037	rs4072037	chr1:155162067	T/C	rs140081212	chr1:155184975	G/A	0.764	0.982	1	GTEx	25954001	2015	Unspecified	GTEx	Gene expression	Lung	GBAP1	ENSG00000160766.10	NA	278	G	G/A	NA	-0.3713	0.04078	3.708e-17
rs4072037	rs4072037	chr1:155162067	T/C	rs377568346	chr1:155194140	C/CAT	0.882	0.987	1	GTEx	25954001	2015	Unspecified	GTEx	Gene expression	Colon transverse	GBAP1	ENSG00000160766.10	NA	169	C	C/CAT	NA	-0.5175	0.05328	3.718e-17
rs4072037	rs4072037	chr1:155162067	T/C	rs2990220	chr1:155190254	A/T	0.882	0.987	1	GTEx	25954001	2015	Unspecified	GTEx	Gene expression	Colon transverse	GBAP1	ENSG00000160766.10	NA	169	A	A/T	NA	-0.5133	0.05287	3.801e-17
rs4072037	rs4072037	chr1:155162067	T/C	rs4971088	chr1:155142883	A/T	0.663	0.907	1	GTEx	25954001	2015	Unspecified	GTEx	Gene expression	Cells transformed fibroblasts	GBAP1	ENSG00000160766.10	NA	272	A	A/T	NA	-0.444	0.04889	5.012e-17
rs4072037	rs4072037	chr1:155162067	T/C	rs4971085	chr1:155138222	C/T	0.659	0.902	1	GTEx	25954001	2015	Unspecified	GTEx	Gene expression	Cells transformed fibroblasts	GBAP1	ENSG00000160766.10	NA	272	C	C/T	NA	-0.4431	0.04887	5.522e-17
rs4072037	rs4072037	chr1:155162067	T/C	rs4276914	chr1:155142229	A/G	0.663	0.907	1	GTEx	25954001	2015	Unspecified	GTEx	Gene expression	Cells transformed fibroblasts	GBAP1	ENSG00000160766.10	NA	272	A	A/G	NA	-0.4431	0.04887	5.527e-17
rs4072037	rs4072037	chr1:155162067	T/C	rs11264339	chr1:155140648	T/C	0.663	0.907	1	GTEx	25954001	2015	Unspecified	GTEx	Gene expression	Cells transformed fibroblasts	GBAP1	ENSG00000160766.10	NA	272	T	T/C	NA	-0.4431	0.04887	5.527e-17
rs4072037	rs4072037	chr1:155162067	T/C	rs11264338	chr1:155138557	G/A	0.663	0.907	1	GTEx	25954001	2015	Unspecified	GTEx	Gene expression	Cells transformed fibroblasts	GBAP1	ENSG00000160766.10	NA	272	G	G/A	NA	-0.4431	0.04887	5.527e-17
rs4072037	rs4072037	chr1:155162067	T/C	rs11264337	chr1:155138450	T/C	0.663	0.907	1	GTEx	25954001	2015	Unspecified	GTEx	Gene expression	Cells transformed fibroblasts	GBAP1	ENSG00000160766.10	NA	272	T	T/C	NA	-0.4431	0.04887	5.527e-17
rs4072037	rs4072037	chr1:155162067	T/C	rs4421576	chr1:155142210	G/A	0.659	0.902	1	GTEx	25954001	2015	Unspecified	GTEx	Gene expression	Cells transformed fibroblasts	GBAP1	ENSG00000160766.10	NA	272	G	G/A	NA	-0.4431	0.04887	5.527e-17
rs4072037	rs4072037	chr1:155162067	T/C	rs7556304	chr1:155139509	C/T	0.659	0.902	1	GTEx	25954001	2015	Unspecified	GTEx	Gene expression	Cells transformed fibroblasts	GBAP1	ENSG00000160766.10	NA	272	C	C/T	NA	-0.4431	0.04887	5.527e-17
rs4072037	rs4072037	chr1:155162067	T/C	rs2974931	chr1:155195215	G/C	0.882	0.987	1	GTEx	25954001	2015	Unspecified	GTEx	Gene expression	Colon transverse	GBAP1	ENSG00000160766.10	NA	169	G	G/C	NA	-0.5161	0.05388	8.073e-17
rs4072037	rs4072037	chr1:155162067	T/C	rs4971089	chr1:155142927	G/A	0.663	0.907	1	GTEx	25954001	2015	Unspecified	GTEx	Gene expression	Cells transformed fibroblasts	GBAP1	ENSG00000160766.10	NA	272	G	G/A	NA	-0.4404	0.04892	8.478e-17
rs4072037	rs4072037	chr1:155162067	T/C	rs2974935	chr1:155181843	T/G	0.886	0.987	1	GTEx	25954001	2015	Unspecified	GTEx	Gene expression	Adipose visceral omentum	GBAP1	ENSG00000160766.10	NA	185	T	T/G	NA	-0.3023	0.03212	8.844e-17
rs4072037	rs4072037	chr1:155162067	T/C	rs2075570	chr1:155182164	T/C	0.889	0.987	1	GTEx	25954001	2015	Unspecified	GTEx	Gene expression	Adipose visceral omentum	GBAP1	ENSG00000160766.10	NA	185	T	T/C	NA	-0.3023	0.03212	8.907e-17
rs4072037	rs4072037	chr1:155162067	T/C	rs12752585	chr1:155135406	A/G	0.659	0.902	1	GTEx	25954001	2015	Unspecified	GTEx	Gene expression	Cells transformed fibroblasts	GBAP1	ENSG00000160766.10	NA	272	A	A/G	NA	-0.4384	0.04876	9.275e-17
rs4072037	rs4072037	chr1:155162067	T/C	rs4460629	chr1:155135335	C/T	0.659	0.902	1	GTEx	25954001	2015	Unspecified	GTEx	Gene expression	Cells transformed fibroblasts	GBAP1	ENSG00000160766.10	NA	272	C	C/T	NA	-0.4381	0.04881	1.027e-16
rs4072037	rs4072037	chr1:155162067	T/C	rs760077	chr1:155178782	T/A	0.782	0.995	1	GTEx	25954001	2015	Unspecified	GTEx	Gene expression	Esophagus muscularis	GBAP1	ENSG00000160766.10	NA	218	T	T/A	NA	-0.379	0.04137	1.108e-16
rs4072037	rs4072037	chr1:155162067	T/C	rs2974931	chr1:155195215	G/C	0.882	0.987	1	GTEx	25954001	2015	Unspecified	GTEx	Gene expression	Adipose visceral omentum	GBAP1	ENSG00000160766.10	NA	185	G	G/C	NA	-0.304	0.03244	1.143e-16
rs4072037	rs4072037	chr1:155162067	T/C	rs2974930	chr1:155196717	G/A	0.882	0.987	1	GTEx	25954001	2015	Unspecified	GTEx	Gene expression	Adipose visceral omentum	GBAP1	ENSG00000160766.10	NA	185	G	G/A	NA	-0.3024	0.03229	1.177e-16
rs4072037	rs4072037	chr1:155162067	T/C	rs377568346	chr1:155194140	C/CAT	0.882	0.987	1	GTEx	25954001	2015	Unspecified	GTEx	Gene expression	Adipose visceral omentum	GBAP1	ENSG00000160766.10	NA	185	C	C/CAT	NA	-0.3013	0.03223	1.303e-16
rs4072037	rs4072037	chr1:155162067	T/C	rs497829	chr1:155193532	G/C	0.882	0.987	1	GTEx	25954001	2015	Unspecified	GTEx	Gene expression	Adipose visceral omentum	GBAP1	ENSG00000160766.10	NA	185	G	G/C	NA	-0.3013	0.03223	1.304e-16
rs4072037	rs4072037	chr1:155162067	T/C	rs2974929	chr1:155197268	C/T	0.875	0.983	1	GTEx	25954001	2015	Unspecified	GTEx	Gene expression	Adipose visceral omentum	GBAP1	ENSG00000160766.10	NA	185	C	C/T	NA	-0.3049	0.03268	1.439e-16
rs4072037	rs4072037	chr1:155162067	T/C	rs2974930	chr1:155196717	G/A	0.882	0.987	1	GTEx	25954001	2015	Unspecified	GTEx	Gene expression	Colon transverse	GBAP1	ENSG00000160766.10	NA	169	G	G/A	NA	-0.5142	0.05433	1.549e-16
rs4072037	rs4072037	chr1:155162067	T/C	rs2049805	chr1:155194980	C/T	0.882	0.987	1	GTEx	25954001	2015	Unspecified	GTEx	Gene expression	Colon transverse	GBAP1	ENSG00000160766.10	NA	169	C	C/T	NA	-0.5109	0.05406	1.662e-16
rs4072037	rs4072037	chr1:155162067	T/C	rs140081212	chr1:155184975	G/A	0.764	0.982	1	GTEx	25954001	2015	Unspecified	GTEx	Gene expression	Esophagus muscularis	GBAP1	ENSG00000160766.10	NA	218	G	G/A	NA	-0.3755	0.04142	2.019e-16
rs4072037	rs4072037	chr1:155162067	T/C	rs4971089	chr1:155142927	G/A	0.663	0.907	1	GTEx	25954001	2015	Unspecified	GTEx	Gene expression	Artery aorta	GBAP1	ENSG00000160766.10	NA	197	G	G/A	NA	-0.5006	0.05454	2.126e-16
rs4072037	rs4072037	chr1:155162067	T/C	rs2990245	chr1:155197462	T/C	0.875	0.987	1	GTEx	25954001	2015	Unspecified	GTEx	Gene expression	Colon transverse	GBAP1	ENSG00000160766.10	NA	169	T	T/C	NA	-0.5064	0.05399	2.505e-16
rs4072037	rs4072037	chr1:155162067	T/C	rs914615	chr1:155175892	G/A	0.98	0.996	1	GTEx	25954001	2015	Unspecified	GTEx	Gene expression	Adipose visceral omentum	GBAP1	ENSG00000160766.10	NA	185	G	G/A	NA	-0.3047	0.03299	2.512e-16
rs4072037	rs4072037	chr1:155162067	T/C	rs2990220	chr1:155190254	A/T	0.882	0.987	1	GTEx	25954001	2015	Unspecified	GTEx	Gene expression	Adipose visceral omentum	GBAP1	ENSG00000160766.10	NA	185	A	A/T	NA	-0.2967	0.03213	2.534e-16
rs4072037	rs4072037	chr1:155162067	T/C	rs6676150	chr1:155123837	G/C	0.69	0.931	1	GTEx	25954001	2015	Unspecified	GTEx	Gene expression	Cells transformed fibroblasts	GBAP1	ENSG00000160766.10	NA	272	G	G/C	NA	-0.4526	0.05122	2.596e-16
rs4072037	rs4072037	chr1:155162067	T/C	rs2066981	chr1:155172379	A/G	0.976	0.992	1	GTEx	25954001	2015	Unspecified	GTEx	Gene expression	Adipose visceral omentum	GBAP1	ENSG00000160766.10	NA	185	A	A/G	NA	-0.306	0.03316	2.665e-16
rs4072037	rs4072037	chr1:155162067	T/C	rs28445596	chr1:155186729	C/T	0.882	0.987	1	GTEx	25954001	2015	Unspecified	GTEx	Gene expression	Adipose visceral omentum	GBAP1	ENSG00000160766.10	NA	185	C	C/T	NA	-0.2962	0.03211	2.713e-16
rs4072037	rs4072037	chr1:155162067	T/C	rs6676150	chr1:155123837	G/C	0.69	0.931	1	GTEx	25954001	2015	Unspecified	GTEx	Gene expression	Artery aorta	GBAP1	ENSG00000160766.10	NA	197	G	G/C	NA	-0.5106	0.05591	2.837e-16
rs4072037	rs4072037	chr1:155162067	T/C	rs12411216	chr1:155164480	C/A	1	1	1	GTEx	25954001	2015	Unspecified	GTEx	Gene expression	Colon transverse	GBAP1	ENSG00000160766.10	NA	169	C	C/A	NA	-0.5064	0.05435	3.54e-16
rs4072037	rs4072037	chr1:155162067	T/C	rs370545	chr1:155175390	G/A	0.98	0.996	1	GTEx	25954001	2015	Unspecified	GTEx	Gene expression	Adipose visceral omentum	GBAP1	ENSG00000160766.10	NA	185	G	G/A	NA	-0.3032	0.03317	4.449e-16
rs4072037	rs4072037	chr1:155162067	T/C	rs4460629	chr1:155135335	C/T	0.659	0.902	1	GTEx	25954001	2015	Unspecified	GTEx	Gene expression	Whole blood	NA	ENSG00000231064.1	NA	338	C	C/T	NA	0.3066	0.03562	4.474e-16
rs4072037	rs4072037	chr1:155162067	T/C	rs2990245	chr1:155197462	T/C	0.875	0.987	1	GTEx	25954001	2015	Unspecified	GTEx	Gene expression	Adipose visceral omentum	GBAP1	ENSG00000160766.10	NA	185	T	T/C	NA	-0.3009	0.03293	4.48e-16
rs4072037	rs4072037	chr1:155162067	T/C	rs4460629	chr1:155135335	C/T	0.659	0.902	1	GTEx	25954001	2015	Unspecified	GTEx	Gene expression	Artery aorta	GBAP1	ENSG00000160766.10	NA	197	C	C/T	NA	-0.4999	0.05521	4.499e-16
rs4072037	rs4072037	chr1:155162067	T/C	rs12752585	chr1:155135406	A/G	0.659	0.902	1	GTEx	25954001	2015	Unspecified	GTEx	Gene expression	Artery aorta	GBAP1	ENSG00000160766.10	NA	197	A	A/G	NA	-0.4999	0.05521	4.504e-16
rs4072037	rs4072037	chr1:155162067	T/C	rs2049805	chr1:155194980	C/T	0.882	0.987	1	GTEx	25954001	2015	Unspecified	GTEx	Gene expression	Adipose visceral omentum	GBAP1	ENSG00000160766.10	NA	185	C	C/T	NA	-0.297	0.03255	4.904e-16
rs4072037	rs4072037	chr1:155162067	T/C	rs2066981	chr1:155172379	A/G	0.976	0.992	1	GTEx	25954001	2015	Unspecified	GTEx	Gene expression	Nerve tibial	GBAP1	ENSG00000160766.10	NA	256	A	A/G	NA	-0.3357	0.0382	4.99e-16
rs4072037	rs4072037	chr1:155162067	T/C	rs2974935	chr1:155181843	T/G	0.886	0.987	1	GTEx	25954001	2015	Unspecified	GTEx	Gene expression	Nerve tibial	GBAP1	ENSG00000160766.10	NA	256	T	T/G	NA	-0.3309	0.03767	5.11e-16
rs4072037	rs4072037	chr1:155162067	T/C	rs2075570	chr1:155182164	T/C	0.889	0.987	1	GTEx	25954001	2015	Unspecified	GTEx	Gene expression	Nerve tibial	GBAP1	ENSG00000160766.10	NA	256	T	T/C	NA	-0.3309	0.03767	5.118e-16
rs4072037	rs4072037	chr1:155162067	T/C	rs2974929	chr1:155197268	C/T	0.875	0.983	1	GTEx	25954001	2015	Unspecified	GTEx	Gene expression	Colon transverse	GBAP1	ENSG00000160766.10	NA	169	C	C/T	NA	-0.5092	0.05504	5.164e-16
rs4072037	rs4072037	chr1:155162067	T/C	rs4971088	chr1:155142883	A/T	0.663	0.907	1	GTEx	25954001	2015	Unspecified	GTEx	Gene expression	Artery aorta	GBAP1	ENSG00000160766.10	NA	197	A	A/T	NA	-0.4982	0.05518	5.282e-16
rs4072037	rs4072037	chr1:155162067	T/C	rs914615	chr1:155175892	G/A	0.98	0.996	1	GTEx	25954001	2015	Unspecified	GTEx	Gene expression	Nerve tibial	GBAP1	ENSG00000160766.10	NA	256	G	G/A	NA	-0.3348	0.03815	5.452e-16
rs4072037	rs4072037	chr1:155162067	T/C	rs4971085	chr1:155138222	C/T	0.659	0.902	1	GTEx	25954001	2015	Unspecified	GTEx	Gene expression	Artery aorta	GBAP1	ENSG00000160766.10	NA	197	C	C/T	NA	-0.4978	0.05517	5.472e-16
rs4072037	rs4072037	chr1:155162067	T/C	rs4276914	chr1:155142229	A/G	0.663	0.907	1	GTEx	25954001	2015	Unspecified	GTEx	Gene expression	Artery aorta	GBAP1	ENSG00000160766.10	NA	197	A	A/G	NA	-0.4978	0.05517	5.491e-16
rs4072037	rs4072037	chr1:155162067	T/C	rs11264339	chr1:155140648	T/C	0.663	0.907	1	GTEx	25954001	2015	Unspecified	GTEx	Gene expression	Artery aorta	GBAP1	ENSG00000160766.10	NA	197	T	T/C	NA	-0.4978	0.05517	5.491e-16
rs4072037	rs4072037	chr1:155162067	T/C	rs11264338	chr1:155138557	G/A	0.663	0.907	1	GTEx	25954001	2015	Unspecified	GTEx	Gene expression	Artery aorta	GBAP1	ENSG00000160766.10	NA	197	G	G/A	NA	-0.4978	0.05517	5.491e-16
rs4072037	rs4072037	chr1:155162067	T/C	rs11264337	chr1:155138450	T/C	0.663	0.907	1	GTEx	25954001	2015	Unspecified	GTEx	Gene expression	Artery aorta	GBAP1	ENSG00000160766.10	NA	197	T	T/C	NA	-0.4978	0.05517	5.491e-16
rs4072037	rs4072037	chr1:155162067	T/C	rs4421576	chr1:155142210	G/A	0.659	0.902	1	GTEx	25954001	2015	Unspecified	GTEx	Gene expression	Artery aorta	GBAP1	ENSG00000160766.10	NA	197	G	G/A	NA	-0.4978	0.05517	5.491e-16
rs4072037	rs4072037	chr1:155162067	T/C	rs7556304	chr1:155139509	C/T	0.659	0.902	1	GTEx	25954001	2015	Unspecified	GTEx	Gene expression	Artery aorta	GBAP1	ENSG00000160766.10	NA	197	C	C/T	NA	-0.4978	0.05517	5.491e-16
rs4072037	rs4072037	chr1:155162067	T/C	rs12752585	chr1:155135406	A/G	0.659	0.902	1	GTEx	25954001	2015	Unspecified	GTEx	Gene expression	Whole blood	NA	ENSG00000231064.1	NA	338	A	A/G	NA	0.3044	0.03561	6.777e-16
rs4072037	rs4072037	chr1:155162067	T/C	rs4971089	chr1:155142927	G/A	0.663	0.907	1	GTEx	25954001	2015	Unspecified	GTEx	Gene expression	Whole blood	NA	ENSG00000231064.1	NA	338	G	G/A	NA	0.3033	0.0355	6.901e-16
rs4072037	rs4072037	chr1:155162067	T/C	rs4971088	chr1:155142883	A/T	0.663	0.907	1	GTEx	25954001	2015	Unspecified	GTEx	Gene expression	Whole blood	NA	ENSG00000231064.1	NA	338	A	A/T	NA	0.3033	0.03551	7.072e-16
rs4072037	rs4072037	chr1:155162067	T/C	rs4276914	chr1:155142229	A/G	0.663	0.907	1	GTEx	25954001	2015	Unspecified	GTEx	Gene expression	Whole blood	NA	ENSG00000231064.1	NA	338	A	A/G	NA	0.3028	0.0355	7.781e-16
rs4072037	rs4072037	chr1:155162067	T/C	rs11264339	chr1:155140648	T/C	0.663	0.907	1	GTEx	25954001	2015	Unspecified	GTEx	Gene expression	Whole blood	NA	ENSG00000231064.1	NA	338	T	T/C	NA	0.3028	0.0355	7.781e-16
rs4072037	rs4072037	chr1:155162067	T/C	rs11264338	chr1:155138557	G/A	0.663	0.907	1	GTEx	25954001	2015	Unspecified	GTEx	Gene expression	Whole blood	NA	ENSG00000231064.1	NA	338	G	G/A	NA	0.3028	0.0355	7.781e-16
rs4072037	rs4072037	chr1:155162067	T/C	rs11264337	chr1:155138450	T/C	0.663	0.907	1	GTEx	25954001	2015	Unspecified	GTEx	Gene expression	Whole blood	NA	ENSG00000231064.1	NA	338	T	T/C	NA	0.3028	0.0355	7.781e-16
rs4072037	rs4072037	chr1:155162067	T/C	rs4421576	chr1:155142210	G/A	0.659	0.902	1	GTEx	25954001	2015	Unspecified	GTEx	Gene expression	Whole blood	NA	ENSG00000231064.1	NA	338	G	G/A	NA	0.3028	0.0355	7.781e-16
rs4072037	rs4072037	chr1:155162067	T/C	rs7556304	chr1:155139509	C/T	0.659	0.902	1	GTEx	25954001	2015	Unspecified	GTEx	Gene expression	Whole blood	NA	ENSG00000231064.1	NA	338	C	C/T	NA	0.3028	0.0355	7.781e-16
rs4072037	rs4072037	chr1:155162067	T/C	rs4971085	chr1:155138222	C/T	0.659	0.902	1	GTEx	25954001	2015	Unspecified	GTEx	Gene expression	Whole blood	NA	ENSG00000231064.1	NA	338	C	C/T	NA	0.3028	0.0355	7.786e-16
rs4072037	rs4072037	chr1:155162067	T/C	rs497829	chr1:155193532	G/C	0.882	0.987	1	GTEx	25954001	2015	Unspecified	GTEx	Gene expression	Nerve tibial	GBAP1	ENSG00000160766.10	NA	256	G	G/C	NA	-0.326	0.03741	8.184e-16
rs4072037	rs4072037	chr1:155162067	T/C	rs377568346	chr1:155194140	C/CAT	0.882	0.987	1	GTEx	25954001	2015	Unspecified	GTEx	Gene expression	Nerve tibial	GBAP1	ENSG00000160766.10	NA	256	C	C/CAT	NA	-0.3256	0.03744	9.086e-16
rs4072037	rs4072037	chr1:155162067	T/C	rs370545	chr1:155175390	G/A	0.98	0.996	1	GTEx	25954001	2015	Unspecified	GTEx	Gene expression	Nerve tibial	GBAP1	ENSG00000160766.10	NA	256	G	G/A	NA	-0.3327	0.03835	1.043e-15
rs4072037	rs4072037	chr1:155162067	T/C	rs2974937	chr1:155168849	T/C	1	1	1	GTEx	25954001	2015	Unspecified	GTEx	Gene expression	Colon transverse	GBAP1	ENSG00000160766.10	NA	169	T	T/C	NA	-0.4969	0.05447	1.066e-15
rs4072037	rs4072037	chr1:155162067	T/C	rs2974931	chr1:155195215	G/C	0.882	0.987	1	GTEx	25954001	2015	Unspecified	GTEx	Gene expression	Nerve tibial	GBAP1	ENSG00000160766.10	NA	256	G	G/C	NA	-0.3273	0.03778	1.136e-15
rs4072037	rs4072037	chr1:155162067	T/C	rs28445596	chr1:155186729	C/T	0.882	0.987	1	GTEx	25954001	2015	Unspecified	GTEx	Gene expression	Nerve tibial	GBAP1	ENSG00000160766.10	NA	256	C	C/T	NA	-0.3247	0.03749	1.156e-15
rs4072037	rs4072037	chr1:155162067	T/C	rs2990245	chr1:155197462	T/C	0.875	0.987	1	GTEx	25954001	2015	Unspecified	GTEx	Gene expression	Nerve tibial	GBAP1	ENSG00000160766.10	NA	256	T	T/C	NA	-0.3239	0.03744	1.216e-15
rs4072037	rs4072037	chr1:155162067	T/C	rs2974930	chr1:155196717	G/A	0.882	0.987	1	GTEx	25954001	2015	Unspecified	GTEx	Gene expression	Nerve tibial	GBAP1	ENSG00000160766.10	NA	256	G	G/A	NA	-0.3258	0.03769	1.289e-15
rs4072037	rs4072037	chr1:155162067	T/C	rs2049805	chr1:155194980	C/T	0.882	0.987	1	GTEx	25954001	2015	Unspecified	GTEx	Gene expression	Nerve tibial	GBAP1	ENSG00000160766.10	NA	256	C	C/T	NA	-0.324	0.03757	1.477e-15
rs4072037	rs4072037	chr1:155162067	T/C	rs4072037	chr1:155162067	T/C	1	1	0	GTEx	25954001	2015	Unspecified	GTEx	Gene expression	Colon transverse	GBAP1	ENSG00000160766.10	NA	169	T	T/C	NA	-0.4964	0.05478	1.512e-15
rs4072037	rs4072037	chr1:155162067	T/C	rs2974929	chr1:155197268	C/T	0.875	0.983	1	GTEx	25954001	2015	Unspecified	GTEx	Gene expression	Nerve tibial	GBAP1	ENSG00000160766.10	NA	256	C	C/T	NA	-0.3271	0.03807	1.776e-15
rs4072037	rs4072037	chr1:155162067	T/C	rs2990245	chr1:155197462	T/C	0.875	0.987	1	GTEx	25954001	2015	Unspecified	GTEx	Gene expression	Pancreas	GBAP1	ENSG00000160766.10	NA	149	T	T/C	NA	-0.6243	0.06781	2.23e-15
rs4072037	rs4072037	chr1:155162067	T/C	rs2974935	chr1:155181843	T/G	0.886	0.987	1	GTEx	25954001	2015	Unspecified	GTEx	Gene expression	Pancreas	GBAP1	ENSG00000160766.10	NA	149	T	T/G	NA	-0.624	0.06778	2.239e-15
rs4072037	rs4072037	chr1:155162067	T/C	rs2075570	chr1:155182164	T/C	0.889	0.987	1	GTEx	25954001	2015	Unspecified	GTEx	Gene expression	Pancreas	GBAP1	ENSG00000160766.10	NA	149	T	T/C	NA	-0.624	0.06778	2.245e-15
rs4072037	rs4072037	chr1:155162067	T/C	rs377568346	chr1:155194140	C/CAT	0.882	0.987	1	GTEx	25954001	2015	Unspecified	GTEx	Gene expression	Pancreas	GBAP1	ENSG00000160766.10	NA	149	C	C/CAT	NA	-0.6238	0.06779	2.289e-15
rs4072037	rs4072037	chr1:155162067	T/C	rs28445596	chr1:155186729	C/T	0.882	0.987	1	GTEx	25954001	2015	Unspecified	GTEx	Gene expression	Pancreas	GBAP1	ENSG00000160766.10	NA	149	C	C/T	NA	-0.6237	0.06779	2.317e-15
rs4072037	rs4072037	chr1:155162067	T/C	rs497829	chr1:155193532	G/C	0.882	0.987	1	GTEx	25954001	2015	Unspecified	GTEx	Gene expression	Pancreas	GBAP1	ENSG00000160766.10	NA	149	G	G/C	NA	-0.6236	0.06779	2.319e-15
rs4072037	rs4072037	chr1:155162067	T/C	rs2049805	chr1:155194980	C/T	0.882	0.987	1	GTEx	25954001	2015	Unspecified	GTEx	Gene expression	Pancreas	GBAP1	ENSG00000160766.10	NA	149	C	C/T	NA	-0.6236	0.06779	2.323e-15
rs4072037	rs4072037	chr1:155162067	T/C	rs12743084	chr1:155161168	G/C	1	1	1	GTEx	25954001	2015	Unspecified	GTEx	Gene expression	Artery tibial	GBAP1	ENSG00000160766.10	NA	285	G	G/C	NA	-0.4533	0.05368	2.774e-15
rs4072037	rs4072037	chr1:155162067	T/C	rs12743084	chr1:155161168	G/C	1	1	1	GTEx	25954001	2015	Unspecified	GTEx	Gene expression	Esophagus mucosa	GBAP1	ENSG00000160766.10	NA	241	G	G/C	NA	-0.441	0.05161	3.018e-15
rs4072037	rs4072037	chr1:155162067	T/C	rs12743084	chr1:155161168	G/C	1	1	1	GTEx	25954001	2015	Unspecified	GTEx	Gene expression	Whole blood	THBS3	ENSG00000169231.9	NA	338	G	G/C	NA	0.316	0.03799	3.319e-15
rs4072037	rs4072037	chr1:155162067	T/C	rs370545	chr1:155175390	G/A	0.98	0.996	1	GTEx	25954001	2015	Unspecified	GTEx	Gene expression	Pancreas	GBAP1	ENSG00000160766.10	NA	149	G	G/A	NA	-0.6242	0.06846	3.579e-15
rs4072037	rs4072037	chr1:155162067	T/C	rs914615	chr1:155175892	G/A	0.98	0.996	1	GTEx	25954001	2015	Unspecified	GTEx	Gene expression	Pancreas	GBAP1	ENSG00000160766.10	NA	149	G	G/A	NA	-0.6242	0.06846	3.579e-15
rs4072037	rs4072037	chr1:155162067	T/C	rs2066981	chr1:155172379	A/G	0.976	0.992	1	GTEx	25954001	2015	Unspecified	GTEx	Gene expression	Pancreas	GBAP1	ENSG00000160766.10	NA	149	A	A/G	NA	-0.6242	0.06846	3.579e-15
rs4072037	rs4072037	chr1:155162067	T/C	rs2974931	chr1:155195215	G/C	0.882	0.987	1	GTEx	25954001	2015	Unspecified	GTEx	Gene expression	Pancreas	GBAP1	ENSG00000160766.10	NA	149	G	G/C	NA	-0.6228	0.06849	4.061e-15
rs4072037	rs4072037	chr1:155162067	T/C	rs140081212	chr1:155184975	G/A	0.764	0.982	1	GTEx	25954001	2015	Unspecified	GTEx	Gene expression	Heart left ventricle	GBAP1	ENSG00000160766.10	NA	190	G	G/A	NA	-0.4816	0.05529	4.582e-15
rs4072037	rs4072037	chr1:155162067	T/C	rs760077	chr1:155178782	T/A	0.782	0.995	1	GTEx	25954001	2015	Unspecified	GTEx	Gene expression	Heart left ventricle	GBAP1	ENSG00000160766.10	NA	190	T	T/A	NA	-0.4815	0.05532	4.823e-15
rs4072037	rs4072037	chr1:155162067	T/C	rs4971088	chr1:155142883	A/T	0.663	0.907	1	GTEx	25954001	2015	Unspecified	GTEx	Gene expression	Lung	GBAP1	ENSG00000160766.10	NA	278	A	A/T	NA	-0.3407	0.04066	4.827e-15
rs4072037	rs4072037	chr1:155162067	T/C	rs4276914	chr1:155142229	A/G	0.663	0.907	1	GTEx	25954001	2015	Unspecified	GTEx	Gene expression	Lung	GBAP1	ENSG00000160766.10	NA	278	A	A/G	NA	-0.3401	0.04063	5.128e-15
rs4072037	rs4072037	chr1:155162067	T/C	rs11264339	chr1:155140648	T/C	0.663	0.907	1	GTEx	25954001	2015	Unspecified	GTEx	Gene expression	Lung	GBAP1	ENSG00000160766.10	NA	278	T	T/C	NA	-0.3401	0.04063	5.128e-15
rs4072037	rs4072037	chr1:155162067	T/C	rs11264338	chr1:155138557	G/A	0.663	0.907	1	GTEx	25954001	2015	Unspecified	GTEx	Gene expression	Lung	GBAP1	ENSG00000160766.10	NA	278	G	G/A	NA	-0.3401	0.04063	5.128e-15
rs4072037	rs4072037	chr1:155162067	T/C	rs11264337	chr1:155138450	T/C	0.663	0.907	1	GTEx	25954001	2015	Unspecified	GTEx	Gene expression	Lung	GBAP1	ENSG00000160766.10	NA	278	T	T/C	NA	-0.3401	0.04063	5.128e-15
rs4072037	rs4072037	chr1:155162067	T/C	rs4421576	chr1:155142210	G/A	0.659	0.902	1	GTEx	25954001	2015	Unspecified	GTEx	Gene expression	Lung	GBAP1	ENSG00000160766.10	NA	278	G	G/A	NA	-0.3401	0.04063	5.128e-15
rs4072037	rs4072037	chr1:155162067	T/C	rs7556304	chr1:155139509	C/T	0.659	0.902	1	GTEx	25954001	2015	Unspecified	GTEx	Gene expression	Lung	GBAP1	ENSG00000160766.10	NA	278	C	C/T	NA	-0.3401	0.04063	5.128e-15
rs4072037	rs4072037	chr1:155162067	T/C	rs4971085	chr1:155138222	C/T	0.659	0.902	1	GTEx	25954001	2015	Unspecified	GTEx	Gene expression	Lung	GBAP1	ENSG00000160766.10	NA	278	C	C/T	NA	-0.3401	0.04064	5.166e-15
rs4072037	rs4072037	chr1:155162067	T/C	rs2974930	chr1:155196717	G/A	0.882	0.987	1	GTEx	25954001	2015	Unspecified	GTEx	Gene expression	Pancreas	GBAP1	ENSG00000160766.10	NA	149	G	G/A	NA	-0.6225	0.06884	5.34e-15
rs4072037	rs4072037	chr1:155162067	T/C	rs11264339	chr1:155140648	T/C	0.663	0.907	1	Zeller	20502693	2010	European	NHLBI GRASP Catalog (version 2)	Gene expression	Peripheral blood monocytes	ADAM15	NA	NA	2362	NA	NA	NA	NA	NA	5.74e-15
rs4072037	rs4072037	chr1:155162067	T/C	rs4971089	chr1:155142927	G/A	0.663	0.907	1	GTEx	25954001	2015	Unspecified	GTEx	Gene expression	Lung	GBAP1	ENSG00000160766.10	NA	278	G	G/A	NA	-0.3369	0.04044	6.651e-15
rs4072037	rs4072037	chr1:155162067	T/C	rs12752585	chr1:155135406	A/G	0.659	0.902	1	GTEx	25954001	2015	Unspecified	GTEx	Gene expression	Lung	GBAP1	ENSG00000160766.10	NA	278	A	A/G	NA	-0.3394	0.04083	7.453e-15
rs4072037	rs4072037	chr1:155162067	T/C	rs4460629	chr1:155135335	C/T	0.659	0.902	1	GTEx	25954001	2015	Unspecified	GTEx	Gene expression	Lung	GBAP1	ENSG00000160766.10	NA	278	C	C/T	NA	-0.3394	0.04084	7.471e-15
rs4072037	rs4072037	chr1:155162067	T/C	rs2974937	chr1:155168849	T/C	1	1	1	GTEx	25954001	2015	Unspecified	GTEx	Gene expression	Adipose visceral omentum	GBAP1	ENSG00000160766.10	NA	185	T	T/C	NA	-0.2931	0.03391	8.146e-15
rs4072037	rs4072037	chr1:155162067	T/C	rs12743084	chr1:155161168	G/C	1	1	1	GTEx	25954001	2015	Unspecified	GTEx	Gene expression	Cells transformed fibroblasts	GBAP1	ENSG00000160766.10	NA	272	G	G/C	NA	-0.4621	0.05561	8.281e-15
rs4072037	rs4072037	chr1:155162067	T/C	rs2990220	chr1:155190254	A/T	0.882	0.987	1	GTEx	25954001	2015	Unspecified	GTEx	Gene expression	Nerve tibial	GBAP1	ENSG00000160766.10	NA	256	A	A/T	NA	-0.317	0.03798	8.714e-15
rs4072037	rs4072037	chr1:155162067	T/C	rs12411216	chr1:155164480	C/A	1	1	1	GTEx	25954001	2015	Unspecified	GTEx	Gene expression	Adipose visceral omentum	GBAP1	ENSG00000160766.10	NA	185	C	C/A	NA	-0.2947	0.03428	1.072e-14
rs4072037	rs4072037	chr1:155162067	T/C	rs4072037	chr1:155162067	T/C	1	1	0	GTEx	25954001	2015	Unspecified	GTEx	Gene expression	Adipose visceral omentum	GBAP1	ENSG00000160766.10	NA	185	T	T/C	NA	-0.2939	0.03427	1.21e-14
rs4072037	rs4072037	chr1:155162067	T/C	rs2974937	chr1:155168849	T/C	1	1	1	GTEx	25954001	2015	Unspecified	GTEx	Gene expression	Nerve tibial	GBAP1	ENSG00000160766.10	NA	256	T	T/C	NA	-0.3219	0.03913	1.873e-14
rs4072037	rs4072037	chr1:155162067	T/C	rs2974929	chr1:155197268	C/T	0.875	0.983	1	GTEx	25954001	2015	Unspecified	GTEx	Gene expression	Esophagus gastroesophageal junction	GBAP1	ENSG00000160766.10	NA	127	C	C/T	NA	-0.463	0.0521	1.91e-14
rs4072037	rs4072037	chr1:155162067	T/C	rs12411216	chr1:155164480	C/A	1	1	1	GTEx	25954001	2015	Unspecified	GTEx	Gene expression	Nerve tibial	GBAP1	ENSG00000160766.10	NA	256	C	C/A	NA	-0.3213	0.03916	2.138e-14
rs4072037	rs4072037	chr1:155162067	T/C	rs6676150	chr1:155123837	G/C	0.69	0.931	1	GTEx	25954001	2015	Unspecified	GTEx	Gene expression	Adipose subcutaneous	GBAP1	ENSG00000160766.10	NA	298	G	G/C	NA	-0.3198	0.03948	2.226e-14
rs4072037	rs4072037	chr1:155162067	T/C	rs4072037	chr1:155162067	T/C	1	1	0	GTEx	25954001	2015	Unspecified	GTEx	Gene expression	Nerve tibial	GBAP1	ENSG00000160766.10	NA	256	T	T/C	NA	-0.3198	0.03907	2.425e-14
rs4072037	rs4072037	chr1:155162067	T/C	rs2990220	chr1:155190254	A/T	0.882	0.987	1	GTEx	25954001	2015	Unspecified	GTEx	Gene expression	Pancreas	GBAP1	ENSG00000160766.10	NA	149	A	A/T	NA	-0.614	0.07013	2.435e-14
rs4072037	rs4072037	chr1:155162067	T/C	rs12743084	chr1:155161168	G/C	1	1	1	GTEx	25954001	2015	Unspecified	GTEx	Gene expression	Esophagus mucosa	GBA	ENSG00000177628.11	NA	241	G	G/C	NA	-0.3902	0.04764	2.799e-14
rs4072037	rs4072037	chr1:155162067	T/C	rs2066981	chr1:155172379	A/G	0.976	0.992	1	GTEx	25954001	2015	Unspecified	GTEx	Gene expression	Breast mammary tissue	GBAP1	ENSG00000160766.10	NA	183	A	A/G	NA	-0.4207	0.04985	2.887e-14
rs4072037	rs4072037	chr1:155162067	T/C	rs370545	chr1:155175390	G/A	0.98	0.996	1	GTEx	25954001	2015	Unspecified	GTEx	Gene expression	Breast mammary tissue	GBAP1	ENSG00000160766.10	NA	183	G	G/A	NA	-0.4196	0.0498	3.121e-14
rs4072037	rs4072037	chr1:155162067	T/C	rs914615	chr1:155175892	G/A	0.98	0.996	1	GTEx	25954001	2015	Unspecified	GTEx	Gene expression	Breast mammary tissue	GBAP1	ENSG00000160766.10	NA	183	G	G/A	NA	-0.4194	0.04979	3.161e-14
rs4072037	rs4072037	chr1:155162067	T/C	rs2990245	chr1:155197462	T/C	0.875	0.987	1	GTEx	25954001	2015	Unspecified	GTEx	Gene expression	Esophagus gastroesophageal junction	GBAP1	ENSG00000160766.10	NA	127	T	T/C	NA	-0.455	0.05181	3.278e-14
rs4072037	rs4072037	chr1:155162067	T/C	rs12743084	chr1:155161168	G/C	1	1	1	GTEx	25954001	2015	Unspecified	GTEx	Gene expression	Thyroid	GBAP1	ENSG00000160766.10	NA	278	G	G/C	NA	-0.3496	0.04326	3.295e-14
rs4072037	rs4072037	chr1:155162067	T/C	rs377568346	chr1:155194140	C/CAT	0.882	0.987	1	GTEx	25954001	2015	Unspecified	GTEx	Gene expression	Esophagus gastroesophageal junction	GBAP1	ENSG00000160766.10	NA	127	C	C/CAT	NA	-0.4501	0.05198	6.156e-14
rs4072037	rs4072037	chr1:155162067	T/C	rs2049805	chr1:155194980	C/T	0.882	0.987	1	GTEx	25954001	2015	Unspecified	GTEx	Gene expression	Esophagus gastroesophageal junction	GBAP1	ENSG00000160766.10	NA	127	C	C/T	NA	-0.4499	0.05198	6.233e-14
rs4072037	rs4072037	chr1:155162067	T/C	rs497829	chr1:155193532	G/C	0.882	0.987	1	GTEx	25954001	2015	Unspecified	GTEx	Gene expression	Esophagus gastroesophageal junction	GBAP1	ENSG00000160766.10	NA	127	G	G/C	NA	-0.4499	0.05198	6.237e-14
rs4072037	rs4072037	chr1:155162067	T/C	rs2974935	chr1:155181843	T/G	0.886	0.987	1	GTEx	25954001	2015	Unspecified	GTEx	Gene expression	Esophagus gastroesophageal junction	GBAP1	ENSG00000160766.10	NA	127	T	T/G	NA	-0.4499	0.05199	6.325e-14
rs4072037	rs4072037	chr1:155162067	T/C	rs2075570	chr1:155182164	T/C	0.889	0.987	1	GTEx	25954001	2015	Unspecified	GTEx	Gene expression	Esophagus gastroesophageal junction	GBAP1	ENSG00000160766.10	NA	127	T	T/C	NA	-0.4499	0.05199	6.342e-14
rs4072037	rs4072037	chr1:155162067	T/C	rs2974930	chr1:155196717	G/A	0.882	0.987	1	GTEx	25954001	2015	Unspecified	GTEx	Gene expression	Esophagus gastroesophageal junction	GBAP1	ENSG00000160766.10	NA	127	G	G/A	NA	-0.4506	0.05216	6.772e-14
rs4072037	rs4072037	chr1:155162067	T/C	rs2974931	chr1:155195215	G/C	0.882	0.987	1	GTEx	25954001	2015	Unspecified	GTEx	Gene expression	Esophagus gastroesophageal junction	GBAP1	ENSG00000160766.10	NA	127	G	G/C	NA	-0.4507	0.05224	7.235e-14
rs4072037	rs4072037	chr1:155162067	T/C	rs760077	chr1:155178782	T/A	0.782	0.995	1	GTEx	25954001	2015	Unspecified	GTEx	Gene expression	Thyroid	THBS3	ENSG00000169231.9	NA	278	T	T/A	NA	0.2487	0.03126	7.422e-14
rs4072037	rs4072037	chr1:155162067	T/C	rs4072037	chr1:155162067	T/C	1	1	0	GTEx	25954001	2015	Unspecified	GTEx	Gene expression	Pancreas	GBAP1	ENSG00000160766.10	NA	149	T	T/C	NA	-0.6091	0.07146	8.201e-14
rs4072037	rs4072037	chr1:155162067	T/C	rs2974937	chr1:155168849	T/C	1	1	1	GTEx	25954001	2015	Unspecified	GTEx	Gene expression	Pancreas	GBAP1	ENSG00000160766.10	NA	149	T	T/C	NA	-0.6091	0.07146	8.201e-14
rs4072037	rs4072037	chr1:155162067	T/C	rs12411216	chr1:155164480	C/A	1	1	1	GTEx	25954001	2015	Unspecified	GTEx	Gene expression	Pancreas	GBAP1	ENSG00000160766.10	NA	149	C	C/A	NA	-0.6103	0.07168	8.618e-14
rs4072037	rs4072037	chr1:155162067	T/C	rs2990245	chr1:155197462	T/C	0.875	0.987	1	GTEx	25954001	2015	Unspecified	GTEx	Gene expression	Cells EBV-transformed lymphocytes	GBAP1	ENSG00000160766.10	NA	114	T	T/C	NA	-0.6538	0.07479	1.014e-13
rs4072037	rs4072037	chr1:155162067	T/C	rs2974937	chr1:155168849	T/C	1	1	1	GTEx	25954001	2015	Unspecified	GTEx	Gene expression	Breast mammary tissue	GBAP1	ENSG00000160766.10	NA	183	T	T/C	NA	-0.4107	0.04998	1.03e-13
rs4072037	rs4072037	chr1:155162067	T/C	rs4072037	chr1:155162067	T/C	1	1	0	GTEx	25954001	2015	Unspecified	GTEx	Gene expression	Breast mammary tissue	GBAP1	ENSG00000160766.10	NA	183	T	T/C	NA	-0.4106	0.05002	1.077e-13
rs4072037	rs4072037	chr1:155162067	T/C	rs2974929	chr1:155197268	C/T	0.875	0.983	1	GTEx	25954001	2015	Unspecified	GTEx	Gene expression	Cells EBV-transformed lymphocytes	GBAP1	ENSG00000160766.10	NA	114	C	C/T	NA	-0.6497	0.07475	1.291e-13
rs4072037	rs4072037	chr1:155162067	T/C	rs2974930	chr1:155196717	G/A	0.882	0.987	1	GTEx	25954001	2015	Unspecified	GTEx	Gene expression	Cells EBV-transformed lymphocytes	GBAP1	ENSG00000160766.10	NA	114	G	G/A	NA	-0.6593	0.07588	1.312e-13
rs4072037	rs4072037	chr1:155162067	T/C	rs12411216	chr1:155164480	C/A	1	1	1	GTEx	25954001	2015	Unspecified	GTEx	Gene expression	Breast mammary tissue	GBAP1	ENSG00000160766.10	NA	183	C	C/A	NA	-0.4081	0.04995	1.334e-13
rs4072037	rs4072037	chr1:155162067	T/C	rs497829	chr1:155193532	G/C	0.882	0.987	1	GTEx	25954001	2015	Unspecified	GTEx	Gene expression	Cells EBV-transformed lymphocytes	GBAP1	ENSG00000160766.10	NA	114	G	G/C	NA	-0.6577	0.07576	1.356e-13
rs4072037	rs4072037	chr1:155162067	T/C	rs2049805	chr1:155194980	C/T	0.882	0.987	1	GTEx	25954001	2015	Unspecified	GTEx	Gene expression	Cells EBV-transformed lymphocytes	GBAP1	ENSG00000160766.10	NA	114	C	C/T	NA	-0.6577	0.07576	1.356e-13
rs4072037	rs4072037	chr1:155162067	T/C	rs2075570	chr1:155182164	T/C	0.889	0.987	1	GTEx	25954001	2015	Unspecified	GTEx	Gene expression	Cells EBV-transformed lymphocytes	GBAP1	ENSG00000160766.10	NA	114	T	T/C	NA	-0.6576	0.07575	1.358e-13
rs4072037	rs4072037	chr1:155162067	T/C	rs28445596	chr1:155186729	C/T	0.882	0.987	1	GTEx	25954001	2015	Unspecified	GTEx	Gene expression	Cells EBV-transformed lymphocytes	GBAP1	ENSG00000160766.10	NA	114	C	C/T	NA	-0.6577	0.07576	1.358e-13
rs4072037	rs4072037	chr1:155162067	T/C	rs2974935	chr1:155181843	T/G	0.886	0.987	1	GTEx	25954001	2015	Unspecified	GTEx	Gene expression	Cells EBV-transformed lymphocytes	GBAP1	ENSG00000160766.10	NA	114	T	T/G	NA	-0.6576	0.07575	1.36e-13
rs4072037	rs4072037	chr1:155162067	T/C	rs377568346	chr1:155194140	C/CAT	0.882	0.987	1	GTEx	25954001	2015	Unspecified	GTEx	Gene expression	Cells EBV-transformed lymphocytes	GBAP1	ENSG00000160766.10	NA	114	C	C/CAT	NA	-0.6577	0.07576	1.36e-13
rs4072037	rs4072037	chr1:155162067	T/C	rs2990220	chr1:155190254	A/T	0.882	0.987	1	GTEx	25954001	2015	Unspecified	GTEx	Gene expression	Cells EBV-transformed lymphocytes	GBAP1	ENSG00000160766.10	NA	114	A	A/T	NA	-0.6583	0.07587	1.392e-13
rs4072037	rs4072037	chr1:155162067	T/C	rs2974931	chr1:155195215	G/C	0.882	0.987	1	GTEx	25954001	2015	Unspecified	GTEx	Gene expression	Cells EBV-transformed lymphocytes	GBAP1	ENSG00000160766.10	NA	114	G	G/C	NA	-0.6593	0.07603	1.414e-13
rs4072037	rs4072037	chr1:155162067	T/C	rs140081212	chr1:155184975	G/A	0.764	0.982	1	GTEx	25954001	2015	Unspecified	GTEx	Gene expression	Thyroid	THBS3	ENSG00000169231.9	NA	278	G	G/A	NA	0.2459	0.03137	1.558e-13
rs4072037	rs4072037	chr1:155162067	T/C	rs760077	chr1:155178782	T/A	0.782	0.995	1	GTEx	25954001	2015	Unspecified	GTEx	Gene expression	Colon transverse	GBAP1	ENSG00000160766.10	NA	169	T	T/A	NA	-0.4825	0.05866	1.61e-13
rs4072037	rs4072037	chr1:155162067	T/C	rs2974929	chr1:155197268	C/T	0.875	0.983	1	GTEx	25954001	2015	Unspecified	GTEx	Gene expression	Pancreas	GBAP1	ENSG00000160766.10	NA	149	C	C/T	NA	-0.6032	0.07193	1.687e-13
rs4072037	rs4072037	chr1:155162067	T/C	rs140081212	chr1:155184975	G/A	0.764	0.982	1	GTEx	25954001	2015	Unspecified	GTEx	Gene expression	Colon transverse	GBAP1	ENSG00000160766.10	NA	169	G	G/A	NA	-0.483	0.0589	1.855e-13
rs4072037	rs4072037	chr1:155162067	T/C	rs4971089	chr1:155142927	G/A	0.663	0.907	1	GTEx	25954001	2015	Unspecified	GTEx	Gene expression	Esophagus muscularis	GBAP1	ENSG00000160766.10	NA	218	G	G/A	NA	-0.339	0.04275	2.191e-13
rs4072037	rs4072037	chr1:155162067	T/C	rs28445596	chr1:155186729	C/T	0.882	0.987	1	GTEx	25954001	2015	Unspecified	GTEx	Gene expression	Esophagus gastroesophageal junction	GBAP1	ENSG00000160766.10	NA	127	C	C/T	NA	-0.4411	0.0525	2.282e-13
rs4072037	rs4072037	chr1:155162067	T/C	rs2990220	chr1:155190254	A/T	0.882	0.987	1	GTEx	25954001	2015	Unspecified	GTEx	Gene expression	Esophagus gastroesophageal junction	GBAP1	ENSG00000160766.10	NA	127	A	A/T	NA	-0.4413	0.05254	2.315e-13
rs4072037	rs4072037	chr1:155162067	T/C	rs4971088	chr1:155142883	A/T	0.663	0.907	1	GTEx	25954001	2015	Unspecified	GTEx	Gene expression	Esophagus muscularis	GBAP1	ENSG00000160766.10	NA	218	A	A/T	NA	-0.3395	0.04294	2.522e-13
rs4072037	rs4072037	chr1:155162067	T/C	rs2974930	chr1:155196717	G/A	0.882	0.987	1	GTEx	25954001	2015	Unspecified	GTEx	Gene expression	Stomach	GBAP1	ENSG00000160766.10	NA	170	G	G/A	NA	-0.4939	0.06074	2.602e-13
rs4072037	rs4072037	chr1:155162067	T/C	rs4276914	chr1:155142229	A/G	0.663	0.907	1	GTEx	25954001	2015	Unspecified	GTEx	Gene expression	Esophagus muscularis	GBAP1	ENSG00000160766.10	NA	218	A	A/G	NA	-0.3388	0.04292	2.706e-13
rs4072037	rs4072037	chr1:155162067	T/C	rs11264339	chr1:155140648	T/C	0.663	0.907	1	GTEx	25954001	2015	Unspecified	GTEx	Gene expression	Esophagus muscularis	GBAP1	ENSG00000160766.10	NA	218	T	T/C	NA	-0.3388	0.04292	2.706e-13
rs4072037	rs4072037	chr1:155162067	T/C	rs11264338	chr1:155138557	G/A	0.663	0.907	1	GTEx	25954001	2015	Unspecified	GTEx	Gene expression	Esophagus muscularis	GBAP1	ENSG00000160766.10	NA	218	G	G/A	NA	-0.3388	0.04292	2.706e-13
rs4072037	rs4072037	chr1:155162067	T/C	rs11264337	chr1:155138450	T/C	0.663	0.907	1	GTEx	25954001	2015	Unspecified	GTEx	Gene expression	Esophagus muscularis	GBAP1	ENSG00000160766.10	NA	218	T	T/C	NA	-0.3388	0.04292	2.706e-13
rs4072037	rs4072037	chr1:155162067	T/C	rs4421576	chr1:155142210	G/A	0.659	0.902	1	GTEx	25954001	2015	Unspecified	GTEx	Gene expression	Esophagus muscularis	GBAP1	ENSG00000160766.10	NA	218	G	G/A	NA	-0.3388	0.04292	2.706e-13
rs4072037	rs4072037	chr1:155162067	T/C	rs7556304	chr1:155139509	C/T	0.659	0.902	1	GTEx	25954001	2015	Unspecified	GTEx	Gene expression	Esophagus muscularis	GBAP1	ENSG00000160766.10	NA	218	C	C/T	NA	-0.3388	0.04292	2.706e-13
rs4072037	rs4072037	chr1:155162067	T/C	rs4971085	chr1:155138222	C/T	0.659	0.902	1	GTEx	25954001	2015	Unspecified	GTEx	Gene expression	Esophagus muscularis	GBAP1	ENSG00000160766.10	NA	218	C	C/T	NA	-0.3388	0.04292	2.717e-13
rs4072037	rs4072037	chr1:155162067	T/C	rs2974937	chr1:155168849	T/C	1	1	1	GTEx	25954001	2015	Unspecified	GTEx	Gene expression	Thyroid	THBS3	ENSG00000169231.9	NA	278	T	T/C	NA	0.2372	0.03067	2.991e-13
rs4072037	rs4072037	chr1:155162067	T/C	rs2974935	chr1:155181843	T/G	0.886	0.987	1	GTEx	25954001	2015	Unspecified	GTEx	Gene expression	Breast mammary tissue	GBAP1	ENSG00000160766.10	NA	183	T	T/G	NA	-0.4013	0.05015	3.498e-13
rs4072037	rs4072037	chr1:155162067	T/C	rs4072037	chr1:155162067	T/C	1	1	0	GTEx	25954001	2015	Unspecified	GTEx	Gene expression	Thyroid	THBS3	ENSG00000169231.9	NA	278	T	T/C	NA	0.2361	0.03063	3.554e-13
rs4072037	rs4072037	chr1:155162067	T/C	rs2075570	chr1:155182164	T/C	0.889	0.987	1	GTEx	25954001	2015	Unspecified	GTEx	Gene expression	Breast mammary tissue	GBAP1	ENSG00000160766.10	NA	183	T	T/C	NA	-0.4011	0.05016	3.574e-13
rs4072037	rs4072037	chr1:155162067	T/C	rs6676150	chr1:155123837	G/C	0.69	0.931	1	GTEx	25954001	2015	Unspecified	GTEx	Gene expression	Thyroid	THBS3	ENSG00000169231.9	NA	278	G	G/C	NA	0.251	0.03257	3.586e-13
rs4072037	rs4072037	chr1:155162067	T/C	rs4971089	chr1:155142927	G/A	0.663	0.907	1	GTEx	25954001	2015	Unspecified	GTEx	Gene expression	Colon transverse	GBAP1	ENSG00000160766.10	NA	169	G	G/A	NA	-0.4611	0.05711	3.732e-13
rs4072037	rs4072037	chr1:155162067	T/C	rs6676150	chr1:155123837	G/C	0.69	0.931	1	GTEx	25954001	2015	Unspecified	GTEx	Gene expression	Esophagus mucosa	GBA	ENSG00000177628.11	NA	241	G	G/C	NA	-0.3579	0.04613	4.079e-13
rs4072037	rs4072037	chr1:155162067	T/C	rs12411216	chr1:155164480	C/A	1	1	1	GTEx	25954001	2015	Unspecified	GTEx	Gene expression	Thyroid	THBS3	ENSG00000169231.9	NA	278	C	C/A	NA	0.235	0.0306	4.213e-13
rs4072037	rs4072037	chr1:155162067	T/C	rs4971088	chr1:155142883	A/T	0.663	0.907	1	GTEx	25954001	2015	Unspecified	GTEx	Gene expression	Colon transverse	GBAP1	ENSG00000160766.10	NA	169	A	A/T	NA	-0.4599	0.05713	4.235e-13
rs4072037	rs4072037	chr1:155162067	T/C	rs4460629	chr1:155135335	C/T	0.659	0.902	1	GTEx	25954001	2015	Unspecified	GTEx	Gene expression	Colon transverse	GBAP1	ENSG00000160766.10	NA	169	C	C/T	NA	-0.4601	0.05716	4.257e-13
rs4072037	rs4072037	chr1:155162067	T/C	rs4276914	chr1:155142229	A/G	0.663	0.907	1	GTEx	25954001	2015	Unspecified	GTEx	Gene expression	Colon transverse	GBAP1	ENSG00000160766.10	NA	169	A	A/G	NA	-0.4598	0.05713	4.264e-13
rs4072037	rs4072037	chr1:155162067	T/C	rs11264339	chr1:155140648	T/C	0.663	0.907	1	GTEx	25954001	2015	Unspecified	GTEx	Gene expression	Colon transverse	GBAP1	ENSG00000160766.10	NA	169	T	T/C	NA	-0.4598	0.05713	4.264e-13
rs4072037	rs4072037	chr1:155162067	T/C	rs11264338	chr1:155138557	G/A	0.663	0.907	1	GTEx	25954001	2015	Unspecified	GTEx	Gene expression	Colon transverse	GBAP1	ENSG00000160766.10	NA	169	G	G/A	NA	-0.4598	0.05713	4.264e-13
rs4072037	rs4072037	chr1:155162067	T/C	rs11264337	chr1:155138450	T/C	0.663	0.907	1	GTEx	25954001	2015	Unspecified	GTEx	Gene expression	Colon transverse	GBAP1	ENSG00000160766.10	NA	169	T	T/C	NA	-0.4598	0.05713	4.264e-13
rs4072037	rs4072037	chr1:155162067	T/C	rs4421576	chr1:155142210	G/A	0.659	0.902	1	GTEx	25954001	2015	Unspecified	GTEx	Gene expression	Colon transverse	GBAP1	ENSG00000160766.10	NA	169	G	G/A	NA	-0.4598	0.05713	4.264e-13
rs4072037	rs4072037	chr1:155162067	T/C	rs7556304	chr1:155139509	C/T	0.659	0.902	1	GTEx	25954001	2015	Unspecified	GTEx	Gene expression	Colon transverse	GBAP1	ENSG00000160766.10	NA	169	C	C/T	NA	-0.4598	0.05713	4.264e-13
rs4072037	rs4072037	chr1:155162067	T/C	rs4971085	chr1:155138222	C/T	0.659	0.902	1	GTEx	25954001	2015	Unspecified	GTEx	Gene expression	Colon transverse	GBAP1	ENSG00000160766.10	NA	169	C	C/T	NA	-0.4599	0.05713	4.264e-13
rs4072037	rs4072037	chr1:155162067	T/C	rs12752585	chr1:155135406	A/G	0.659	0.902	1	GTEx	25954001	2015	Unspecified	GTEx	Gene expression	Colon transverse	GBAP1	ENSG00000160766.10	NA	169	A	A/G	NA	-0.46	0.05715	4.268e-13
rs4072037	rs4072037	chr1:155162067	T/C	rs2990245	chr1:155197462	T/C	0.875	0.987	1	GTEx	25954001	2015	Unspecified	GTEx	Gene expression	Stomach	GBAP1	ENSG00000160766.10	NA	170	T	T/C	NA	-0.477	0.05947	4.772e-13
rs4072037	rs4072037	chr1:155162067	T/C	rs2049805	chr1:155194980	C/T	0.882	0.987	1	GTEx	25954001	2015	Unspecified	GTEx	Gene expression	Stomach	GBAP1	ENSG00000160766.10	NA	170	C	C/T	NA	-0.481	0.06	4.926e-13
rs4072037	rs4072037	chr1:155162067	T/C	rs377568346	chr1:155194140	C/CAT	0.882	0.987	1	GTEx	25954001	2015	Unspecified	GTEx	Gene expression	Stomach	GBAP1	ENSG00000160766.10	NA	170	C	C/CAT	NA	-0.481	0.06	4.934e-13
rs4072037	rs4072037	chr1:155162067	T/C	rs497829	chr1:155193532	G/C	0.882	0.987	1	GTEx	25954001	2015	Unspecified	GTEx	Gene expression	Stomach	GBAP1	ENSG00000160766.10	NA	170	G	G/C	NA	-0.481	0.06001	4.953e-13
rs4072037	rs4072037	chr1:155162067	T/C	rs2974929	chr1:155197268	C/T	0.875	0.983	1	GTEx	25954001	2015	Unspecified	GTEx	Gene expression	Thyroid	THBS3	ENSG00000169231.9	NA	278	C	C/T	NA	0.2415	0.03156	5.079e-13
rs4072037	rs4072037	chr1:155162067	T/C	rs2066981	chr1:155172379	A/G	0.976	0.992	1	GTEx	25954001	2015	Unspecified	GTEx	Gene expression	Esophagus gastroesophageal junction	GBAP1	ENSG00000160766.10	NA	127	A	A/G	NA	-0.4459	0.0542	5.577e-13
rs4072037	rs4072037	chr1:155162067	T/C	rs28445596	chr1:155186729	C/T	0.882	0.987	1	GTEx	25954001	2015	Unspecified	GTEx	Gene expression	Breast mammary tissue	GBAP1	ENSG00000160766.10	NA	183	C	C/T	NA	-0.3929	0.04962	5.586e-13
rs4072037	rs4072037	chr1:155162067	T/C	rs370545	chr1:155175390	G/A	0.98	0.996	1	GTEx	25954001	2015	Unspecified	GTEx	Gene expression	Esophagus gastroesophageal junction	GBAP1	ENSG00000160766.10	NA	127	G	G/A	NA	-0.4458	0.05424	5.761e-13
rs4072037	rs4072037	chr1:155162067	T/C	rs497829	chr1:155193532	G/C	0.882	0.987	1	GTEx	25954001	2015	Unspecified	GTEx	Gene expression	Thyroid	THBS3	ENSG00000169231.9	NA	278	G	G/C	NA	0.2335	0.03072	6.891e-13
rs4072037	rs4072037	chr1:155162067	T/C	rs2049805	chr1:155194980	C/T	0.882	0.987	1	GTEx	25954001	2015	Unspecified	GTEx	Gene expression	Thyroid	THBS3	ENSG00000169231.9	NA	278	C	C/T	NA	0.2333	0.03071	7.08e-13
rs4072037	rs4072037	chr1:155162067	T/C	rs377568346	chr1:155194140	C/CAT	0.882	0.987	1	GTEx	25954001	2015	Unspecified	GTEx	Gene expression	Thyroid	THBS3	ENSG00000169231.9	NA	278	C	C/CAT	NA	0.2333	0.03073	7.219e-13
rs4072037	rs4072037	chr1:155162067	T/C	rs2974930	chr1:155196717	G/A	0.882	0.987	1	GTEx	25954001	2015	Unspecified	GTEx	Gene expression	Thyroid	THBS3	ENSG00000169231.9	NA	278	G	G/A	NA	0.2345	0.03093	7.795e-13
rs4072037	rs4072037	chr1:155162067	T/C	rs2974935	chr1:155181843	T/G	0.886	0.987	1	GTEx	25954001	2015	Unspecified	GTEx	Gene expression	Stomach	GBAP1	ENSG00000160766.10	NA	170	T	T/G	NA	-0.4778	0.06027	8.001e-13
rs4072037	rs4072037	chr1:155162067	T/C	rs2075570	chr1:155182164	T/C	0.889	0.987	1	GTEx	25954001	2015	Unspecified	GTEx	Gene expression	Stomach	GBAP1	ENSG00000160766.10	NA	170	T	T/C	NA	-0.4778	0.06027	8.019e-13
rs4072037	rs4072037	chr1:155162067	T/C	rs4460629	chr1:155135335	C/T	0.659	0.902	1	GTEx	25954001	2015	Unspecified	GTEx	Gene expression	Esophagus muscularis	GBAP1	ENSG00000160766.10	NA	218	C	C/T	NA	-0.3316	0.04301	8.073e-13
rs4072037	rs4072037	chr1:155162067	T/C	rs28445596	chr1:155186729	C/T	0.882	0.987	1	GTEx	25954001	2015	Unspecified	GTEx	Gene expression	Stomach	GBAP1	ENSG00000160766.10	NA	170	C	C/T	NA	-0.4776	0.06027	8.115e-13
rs4072037	rs4072037	chr1:155162067	T/C	rs12752585	chr1:155135406	A/G	0.659	0.902	1	GTEx	25954001	2015	Unspecified	GTEx	Gene expression	Esophagus muscularis	GBAP1	ENSG00000160766.10	NA	218	A	A/G	NA	-0.3316	0.04301	8.123e-13
rs4072037	rs4072037	chr1:155162067	T/C	rs914615	chr1:155175892	G/A	0.98	0.996	1	GTEx	25954001	2015	Unspecified	GTEx	Gene expression	Esophagus gastroesophageal junction	GBAP1	ENSG00000160766.10	NA	127	G	G/A	NA	-0.442	0.05423	8.225e-13
rs4072037	rs4072037	chr1:155162067	T/C	rs2974931	chr1:155195215	G/C	0.882	0.987	1	GTEx	25954001	2015	Unspecified	GTEx	Gene expression	Stomach	GBAP1	ENSG00000160766.10	NA	170	G	G/C	NA	-0.4799	0.0606	8.317e-13
rs4072037	rs4072037	chr1:155162067	T/C	rs760077	chr1:155178782	T/A	0.782	0.995	1	GTEx	25954001	2015	Unspecified	GTEx	Gene expression	Nerve tibial	GBAP1	ENSG00000160766.10	NA	256	T	T/A	NA	-0.3168	0.04161	8.426e-13
rs4072037	rs4072037	chr1:155162067	T/C	rs2990220	chr1:155190254	A/T	0.882	0.987	1	GTEx	25954001	2015	Unspecified	GTEx	Gene expression	Breast mammary tissue	GBAP1	ENSG00000160766.10	NA	183	A	A/T	NA	-0.3901	0.04974	8.464e-13
rs4072037	rs4072037	chr1:155162067	T/C	rs2075570	chr1:155182164	T/C	0.889	0.987	1	GTEx	25954001	2015	Unspecified	GTEx	Gene expression	Thyroid	THBS3	ENSG00000169231.9	NA	278	T	T/C	NA	0.2335	0.03087	8.62e-13
rs4072037	rs4072037	chr1:155162067	T/C	rs2974935	chr1:155181843	T/G	0.886	0.987	1	GTEx	25954001	2015	Unspecified	GTEx	Gene expression	Thyroid	THBS3	ENSG00000169231.9	NA	278	T	T/G	NA	0.2335	0.03087	8.625e-13
rs4072037	rs4072037	chr1:155162067	T/C	rs2974929	chr1:155197268	C/T	0.875	0.983	1	GTEx	25954001	2015	Unspecified	GTEx	Gene expression	Stomach	GBAP1	ENSG00000160766.10	NA	170	C	C/T	NA	-0.4835	0.06116	8.96e-13
rs4072037	rs4072037	chr1:155162067	T/C	rs2990220	chr1:155190254	A/T	0.882	0.987	1	GTEx	25954001	2015	Unspecified	GTEx	Gene expression	Stomach	GBAP1	ENSG00000160766.10	NA	170	A	A/T	NA	-0.4807	0.06096	1.005e-12
rs4072037	rs4072037	chr1:155162067	T/C	rs2974931	chr1:155195215	G/C	0.882	0.987	1	GTEx	25954001	2015	Unspecified	GTEx	Gene expression	Thyroid	THBS3	ENSG00000169231.9	NA	278	G	G/C	NA	0.233	0.03092	1.038e-12
rs4072037	rs4072037	chr1:155162067	T/C	rs370545	chr1:155175390	G/A	0.98	0.996	1	GTEx	25954001	2015	Unspecified	GTEx	Gene expression	Thyroid	THBS3	ENSG00000169231.9	NA	278	G	G/A	NA	0.2315	0.03072	1.045e-12
rs4072037	rs4072037	chr1:155162067	T/C	rs2066981	chr1:155172379	A/G	0.976	0.992	1	GTEx	25954001	2015	Unspecified	GTEx	Gene expression	Thyroid	THBS3	ENSG00000169231.9	NA	278	A	A/G	NA	0.2309	0.03067	1.08e-12
rs4072037	rs4072037	chr1:155162067	T/C	rs914615	chr1:155175892	G/A	0.98	0.996	1	GTEx	25954001	2015	Unspecified	GTEx	Gene expression	Stomach	GBAP1	ENSG00000160766.10	NA	170	G	G/A	NA	-0.4736	0.0602	1.119e-12
rs4072037	rs4072037	chr1:155162067	T/C	rs2990245	chr1:155197462	T/C	0.875	0.987	1	Zeller	20502693	2010	European	NHLBI GRASP Catalog (version 2)	Gene expression	Peripheral blood monocytes	THBS3	NA	NA	2362	NA	NA	NA	NA	NA	1.12e-12
rs4072037	rs4072037	chr1:155162067	T/C	rs914615	chr1:155175892	G/A	0.98	0.996	1	GTEx	25954001	2015	Unspecified	GTEx	Gene expression	Thyroid	THBS3	ENSG00000169231.9	NA	278	G	G/A	NA	0.2305	0.03064	1.131e-12
rs4072037	rs4072037	chr1:155162067	T/C	rs2049805	chr1:155194980	C/T	0.882	0.987	1	Kabakchiev	23474282	2013	Mixed	NHLBI GRASP Catalog (version 2)	Gene expression	Normal prepouch ileum	GBAP1	NA	NA	173	NA	NA	NA	NA	NA	1.165e-12
rs4072037	rs4072037	chr1:155162067	T/C	rs497829	chr1:155193532	G/C	0.882	0.987	1	GTEx	25954001	2015	Unspecified	GTEx	Gene expression	Breast mammary tissue	GBAP1	ENSG00000160766.10	NA	183	G	G/C	NA	-0.3913	0.05026	1.173e-12
rs4072037	rs4072037	chr1:155162067	T/C	rs4971089	chr1:155142927	G/A	0.663	0.907	1	GTEx	25954001	2015	Unspecified	GTEx	Gene expression	Adipose subcutaneous	GBAP1	ENSG00000160766.10	NA	298	G	G/A	NA	-0.2796	0.03738	1.191e-12
rs4072037	rs4072037	chr1:155162067	T/C	rs377568346	chr1:155194140	C/CAT	0.882	0.987	1	GTEx	25954001	2015	Unspecified	GTEx	Gene expression	Breast mammary tissue	GBAP1	ENSG00000160766.10	NA	183	C	C/CAT	NA	-0.3909	0.05027	1.243e-12
rs4072037	rs4072037	chr1:155162067	T/C	rs914615	chr1:155175892	G/A	0.98	0.996	1	GTEx	25954001	2015	Unspecified	GTEx	Gene expression	Cells EBV-transformed lymphocytes	GBAP1	ENSG00000160766.10	NA	114	G	G/A	NA	-0.6491	0.07919	1.4e-12
rs4072037	rs4072037	chr1:155162067	T/C	rs2066981	chr1:155172379	A/G	0.976	0.992	1	GTEx	25954001	2015	Unspecified	GTEx	Gene expression	Cells EBV-transformed lymphocytes	GBAP1	ENSG00000160766.10	NA	114	A	A/G	NA	-0.6491	0.07919	1.4e-12
rs4072037	rs4072037	chr1:155162067	T/C	rs2990245	chr1:155197462	T/C	0.875	0.987	1	GTEx	25954001	2015	Unspecified	GTEx	Gene expression	Thyroid	THBS3	ENSG00000169231.9	NA	278	T	T/C	NA	0.2332	0.03123	1.576e-12
rs4072037	rs4072037	chr1:155162067	T/C	rs140081212	chr1:155184975	G/A	0.764	0.982	1	GTEx	25954001	2015	Unspecified	GTEx	Gene expression	Esophagus mucosa	THBS3	ENSG00000169231.9	NA	241	G	G/A	NA	0.2662	0.03536	1.62e-12
rs4072037	rs4072037	chr1:155162067	T/C	rs370545	chr1:155175390	G/A	0.98	0.996	1	GTEx	25954001	2015	Unspecified	GTEx	Gene expression	Stomach	GBAP1	ENSG00000160766.10	NA	170	G	G/A	NA	-0.4699	0.06045	1.848e-12
rs4072037	rs4072037	chr1:155162067	T/C	rs2974931	chr1:155195215	G/C	0.882	0.987	1	GTEx	25954001	2015	Unspecified	GTEx	Gene expression	Breast mammary tissue	GBAP1	ENSG00000160766.10	NA	183	G	G/C	NA	-0.389	0.05054	1.914e-12
rs4072037	rs4072037	chr1:155162067	T/C	rs28445596	chr1:155186729	C/T	0.882	0.987	1	GTEx	25954001	2015	Unspecified	GTEx	Gene expression	Thyroid	THBS3	ENSG00000169231.9	NA	278	C	C/T	NA	0.2285	0.03075	1.974e-12
rs4072037	rs4072037	chr1:155162067	T/C	rs370545	chr1:155175390	G/A	0.98	0.996	1	GTEx	25954001	2015	Unspecified	GTEx	Gene expression	Cells EBV-transformed lymphocytes	GBAP1	ENSG00000160766.10	NA	114	G	G/A	NA	-0.6443	0.0793	1.981e-12
rs4072037	rs4072037	chr1:155162067	T/C	rs140081212	chr1:155184975	G/A	0.764	0.982	1	GTEx	25954001	2015	Unspecified	GTEx	Gene expression	Nerve tibial	GBAP1	ENSG00000160766.10	NA	256	G	G/A	NA	-0.3121	0.04182	2.092e-12
rs4072037	rs4072037	chr1:155162067	T/C	rs2049805	chr1:155194980	C/T	0.882	0.987	1	GTEx	25954001	2015	Unspecified	GTEx	Gene expression	Breast mammary tissue	GBAP1	ENSG00000160766.10	NA	183	C	C/T	NA	-0.3886	0.05059	2.096e-12
rs4072037	rs4072037	chr1:155162067	T/C	rs6676150	chr1:155123837	G/C	0.69	0.931	1	GTEx	25954001	2015	Unspecified	GTEx	Gene expression	Colon transverse	GBAP1	ENSG00000160766.10	NA	169	G	G/C	NA	-0.4741	0.06123	2.274e-12
rs4072037	rs4072037	chr1:155162067	T/C	rs2974929	chr1:155197268	C/T	0.875	0.983	1	GTEx	25954001	2015	Unspecified	GTEx	Gene expression	Breast mammary tissue	GBAP1	ENSG00000160766.10	NA	183	C	C/T	NA	-0.3858	0.05043	2.491e-12
rs4072037	rs4072037	chr1:155162067	T/C	rs2066981	chr1:155172379	A/G	0.976	0.992	1	GTEx	25954001	2015	Unspecified	GTEx	Gene expression	Stomach	GBAP1	ENSG00000160766.10	NA	170	A	A/G	NA	-0.4672	0.06053	2.493e-12
rs4072037	rs4072037	chr1:155162067	T/C	rs760077	chr1:155178782	T/A	0.782	0.995	1	GTEx	25954001	2015	Unspecified	GTEx	Gene expression	Esophagus mucosa	THBS3	ENSG00000169231.9	NA	241	T	T/A	NA	0.263	0.03533	2.679e-12
rs4072037	rs4072037	chr1:155162067	T/C	rs12743084	chr1:155161168	G/C	1	1	1	GTEx	25954001	2015	Unspecified	GTEx	Gene expression	Colon transverse	GBAP1	ENSG00000160766.10	NA	169	G	G/C	NA	-0.4911	0.06371	2.71e-12
rs4072037	rs4072037	chr1:155162067	T/C	rs4971088	chr1:155142883	A/T	0.663	0.907	1	GTEx	25954001	2015	Unspecified	GTEx	Gene expression	Adipose subcutaneous	GBAP1	ENSG00000160766.10	NA	298	A	A/T	NA	-0.2755	0.03755	2.883e-12
rs4072037	rs4072037	chr1:155162067	T/C	rs2974930	chr1:155196717	G/A	0.882	0.987	1	GTEx	25954001	2015	Unspecified	GTEx	Gene expression	Breast mammary tissue	GBAP1	ENSG00000160766.10	NA	183	G	G/A	NA	-0.3893	0.05107	2.909e-12
rs4072037	rs4072037	chr1:155162067	T/C	rs4971085	chr1:155138222	C/T	0.659	0.902	1	GTEx	25954001	2015	Unspecified	GTEx	Gene expression	Adipose subcutaneous	GBAP1	ENSG00000160766.10	NA	298	C	C/T	NA	-0.2752	0.03754	2.994e-12
rs4072037	rs4072037	chr1:155162067	T/C	rs4276914	chr1:155142229	A/G	0.663	0.907	1	GTEx	25954001	2015	Unspecified	GTEx	Gene expression	Adipose subcutaneous	GBAP1	ENSG00000160766.10	NA	298	A	A/G	NA	-0.2752	0.03754	2.996e-12
rs4072037	rs4072037	chr1:155162067	T/C	rs11264339	chr1:155140648	T/C	0.663	0.907	1	GTEx	25954001	2015	Unspecified	GTEx	Gene expression	Adipose subcutaneous	GBAP1	ENSG00000160766.10	NA	298	T	T/C	NA	-0.2752	0.03754	2.996e-12
rs4072037	rs4072037	chr1:155162067	T/C	rs11264338	chr1:155138557	G/A	0.663	0.907	1	GTEx	25954001	2015	Unspecified	GTEx	Gene expression	Adipose subcutaneous	GBAP1	ENSG00000160766.10	NA	298	G	G/A	NA	-0.2752	0.03754	2.996e-12
rs4072037	rs4072037	chr1:155162067	T/C	rs11264337	chr1:155138450	T/C	0.663	0.907	1	GTEx	25954001	2015	Unspecified	GTEx	Gene expression	Adipose subcutaneous	GBAP1	ENSG00000160766.10	NA	298	T	T/C	NA	-0.2752	0.03754	2.996e-12
rs4072037	rs4072037	chr1:155162067	T/C	rs4421576	chr1:155142210	G/A	0.659	0.902	1	GTEx	25954001	2015	Unspecified	GTEx	Gene expression	Adipose subcutaneous	GBAP1	ENSG00000160766.10	NA	298	G	G/A	NA	-0.2752	0.03754	2.996e-12
rs4072037	rs4072037	chr1:155162067	T/C	rs7556304	chr1:155139509	C/T	0.659	0.902	1	GTEx	25954001	2015	Unspecified	GTEx	Gene expression	Adipose subcutaneous	GBAP1	ENSG00000160766.10	NA	298	C	C/T	NA	-0.2752	0.03754	2.996e-12
rs4072037	rs4072037	chr1:155162067	T/C	rs12752585	chr1:155135406	A/G	0.659	0.902	1	GTEx	25954001	2015	Unspecified	GTEx	Gene expression	Adipose subcutaneous	GBAP1	ENSG00000160766.10	NA	298	A	A/G	NA	-0.2753	0.03759	3.122e-12
rs4072037	rs4072037	chr1:155162067	T/C	rs2049805	chr1:155194980	C/T	0.882	0.987	1	Fehrmann	21829388	2011	European	NHLBI GRASP Catalog (version 2)	Gene expression	Blood	ADAM15	NA	NA	3255	NA	NA	NA	NA	NA	3.4e-12
rs4072037	rs4072037	chr1:155162067	T/C	rs4460629	chr1:155135335	C/T	0.659	0.902	1	GTEx	25954001	2015	Unspecified	GTEx	Gene expression	Adipose subcutaneous	GBAP1	ENSG00000160766.10	NA	298	C	C/T	NA	-0.275	0.03764	3.487e-12
rs4072037	rs4072037	chr1:155162067	T/C	rs6676150	chr1:155123837	G/C	0.69	0.931	1	GTEx	25954001	2015	Unspecified	GTEx	Gene expression	Lung	GBAP1	ENSG00000160766.10	NA	278	G	G/C	NA	-0.321	0.04397	4.385e-12
rs4072037	rs4072037	chr1:155162067	T/C	rs4971088	chr1:155142883	A/T	0.663	0.907	1	MuTHER	22941192	2012	European	MuTHER	Gene expression	Lymphoblastoid cell lines	ADAM15	NA	ILMN_1751500	777	A	A/T	0.479	-0.08797	0.01274	5.058e-12
rs4072037	rs4072037	chr1:155162067	T/C	rs4421576	chr1:155142210	G/A	0.659	0.902	1	MuTHER	22941192	2012	European	MuTHER	Gene expression	Lymphoblastoid cell lines	ADAM15	NA	ILMN_1751500	777	G	G/A	0.479	-0.08796	0.01274	5.065e-12
rs4072037	rs4072037	chr1:155162067	T/C	rs11264339	chr1:155140648	T/C	0.663	0.907	1	MuTHER	22941192	2012	European	MuTHER	Gene expression	Lymphoblastoid cell lines	ADAM15	NA	ILMN_1751500	777	T	T/C	0.479	-0.08792	0.01274	5.083e-12
rs4072037	rs4072037	chr1:155162067	T/C	rs2990245	chr1:155197462	T/C	0.875	0.987	1	GTEx	25954001	2015	Unspecified	GTEx	Gene expression	Breast mammary tissue	GBAP1	ENSG00000160766.10	NA	183	T	T/C	NA	-0.3856	0.05137	5.511e-12
rs4072037	rs4072037	chr1:155162067	T/C	rs4072037	chr1:155162067	T/C	1	1	0	GTEx	25954001	2015	Unspecified	GTEx	Gene expression	Esophagus gastroesophageal junction	GBAP1	ENSG00000160766.10	NA	127	T	T/C	NA	-0.4389	0.05648	5.524e-12
rs4072037	rs4072037	chr1:155162067	T/C	rs12411216	chr1:155164480	C/A	1	1	1	GTEx	25954001	2015	Unspecified	GTEx	Gene expression	Esophagus gastroesophageal junction	GBAP1	ENSG00000160766.10	NA	127	C	C/A	NA	-0.4391	0.05659	5.875e-12
rs4072037	rs4072037	chr1:155162067	T/C	rs2990220	chr1:155190254	A/T	0.882	0.987	1	GTEx	25954001	2015	Unspecified	GTEx	Gene expression	Thyroid	THBS3	ENSG00000169231.9	NA	278	A	A/T	NA	0.2244	0.03096	6.007e-12
rs4072037	rs4072037	chr1:155162067	T/C	rs4971089	chr1:155142927	G/A	0.663	0.907	1	GTEx	25954001	2015	Unspecified	GTEx	Gene expression	Pancreas	GBAP1	ENSG00000160766.10	NA	149	G	G/A	NA	-0.584	0.07598	6.267e-12
rs4072037	rs4072037	chr1:155162067	T/C	rs4072037	chr1:155162067	T/C	1	1	0	GTEx	25954001	2015	Unspecified	GTEx	Gene expression	Cells EBV-transformed lymphocytes	GBAP1	ENSG00000160766.10	NA	114	T	T/C	NA	-0.6275	0.0798	6.934e-12
rs4072037	rs4072037	chr1:155162067	T/C	rs2974937	chr1:155168849	T/C	1	1	1	GTEx	25954001	2015	Unspecified	GTEx	Gene expression	Cells EBV-transformed lymphocytes	GBAP1	ENSG00000160766.10	NA	114	T	T/C	NA	-0.6275	0.0798	6.934e-12
rs4072037	rs4072037	chr1:155162067	T/C	rs12411216	chr1:155164480	C/A	1	1	1	GTEx	25954001	2015	Unspecified	GTEx	Gene expression	Cells EBV-transformed lymphocytes	GBAP1	ENSG00000160766.10	NA	114	C	C/A	NA	-0.6273	0.07982	7.047e-12
rs4072037	rs4072037	chr1:155162067	T/C	rs760077	chr1:155178782	T/A	0.782	0.995	1	GTEx	25954001	2015	Unspecified	GTEx	Gene expression	Breast mammary tissue	GBAP1	ENSG00000160766.10	NA	183	T	T/A	NA	-0.3968	0.05326	7.51e-12
rs4072037	rs4072037	chr1:155162067	T/C	rs2974937	chr1:155168849	T/C	1	1	1	GTEx	25954001	2015	Unspecified	GTEx	Gene expression	Esophagus gastroesophageal junction	GBAP1	ENSG00000160766.10	NA	127	T	T/C	NA	-0.4347	0.05661	8.764e-12
rs4072037	rs4072037	chr1:155162067	T/C	rs12743084	chr1:155161168	G/C	1	1	1	GTEx	25954001	2015	Unspecified	GTEx	Gene expression	Artery aorta	GBAP1	ENSG00000160766.10	NA	197	G	G/C	NA	-0.4583	0.06225	8.978e-12
rs4072037	rs4072037	chr1:155162067	T/C	rs140081212	chr1:155184975	G/A	0.764	0.982	1	GTEx	25954001	2015	Unspecified	GTEx	Gene expression	Esophagus mucosa	NA	ENSG00000231064.1	NA	241	G	G/A	NA	0.321	0.04441	9.59e-12
rs4072037	rs4072037	chr1:155162067	T/C	rs6676150	chr1:155123837	G/C	0.69	0.931	1	GTEx	25954001	2015	Unspecified	GTEx	Gene expression	Esophagus muscularis	GBAP1	ENSG00000160766.10	NA	218	G	G/C	NA	-0.3313	0.0455	9.796e-12
rs4072037	rs4072037	chr1:155162067	T/C	rs4460629	chr1:155135335	C/T	0.659	0.902	1	MuTHER	22941192	2012	European	MuTHER	Gene expression	Lymphoblastoid cell lines	ADAM15	NA	ILMN_1751500	777	C	C/T	0.48	-0.08621	0.01266	9.964e-12
rs4072037	rs4072037	chr1:155162067	T/C	rs4072037	chr1:155162067	T/C	1	1	0	MuTHER	22941192	2012	European	MuTHER	Gene expression	Lymphoblastoid cell lines	ADAM15	NA	ILMN_1751500	777	T	T/C	0.533	-0.08757	0.01288	1.05e-11
rs4072037	rs4072037	chr1:155162067	T/C	rs914615	chr1:155175892	G/A	0.98	0.996	1	Kabakchiev	23474282	2013	Mixed	NHLBI GRASP Catalog (version 2)	Gene expression	Normal prepouch ileum	GBAP1	NA	NA	173	NA	NA	NA	NA	NA	1.132e-11
rs4072037	rs4072037	chr1:155162067	T/C	rs2066981	chr1:155172379	A/G	0.976	0.992	1	Kabakchiev	23474282	2013	Mixed	NHLBI GRASP Catalog (version 2)	Gene expression	Normal prepouch ileum	GBAP1	NA	NA	173	NA	NA	NA	NA	NA	1.132e-11
rs4072037	rs4072037	chr1:155162067	T/C	rs4971089	chr1:155142927	G/A	0.663	0.907	1	GTEx	25954001	2015	Unspecified	GTEx	Gene expression	Thyroid	THBS3	ENSG00000169231.9	NA	278	G	G/A	NA	0.2316	0.03257	1.372e-11
rs4072037	rs4072037	chr1:155162067	T/C	rs4971088	chr1:155142883	A/T	0.663	0.907	1	GTEx	25954001	2015	Unspecified	GTEx	Gene expression	Thyroid	THBS3	ENSG00000169231.9	NA	278	A	A/T	NA	0.2314	0.03256	1.389e-11
rs4072037	rs4072037	chr1:155162067	T/C	rs4276914	chr1:155142229	A/G	0.663	0.907	1	GTEx	25954001	2015	Unspecified	GTEx	Gene expression	Thyroid	THBS3	ENSG00000169231.9	NA	278	A	A/G	NA	0.2311	0.03255	1.442e-11
rs4072037	rs4072037	chr1:155162067	T/C	rs11264339	chr1:155140648	T/C	0.663	0.907	1	GTEx	25954001	2015	Unspecified	GTEx	Gene expression	Thyroid	THBS3	ENSG00000169231.9	NA	278	T	T/C	NA	0.2311	0.03255	1.442e-11
rs4072037	rs4072037	chr1:155162067	T/C	rs11264338	chr1:155138557	G/A	0.663	0.907	1	GTEx	25954001	2015	Unspecified	GTEx	Gene expression	Thyroid	THBS3	ENSG00000169231.9	NA	278	G	G/A	NA	0.2311	0.03255	1.442e-11
rs4072037	rs4072037	chr1:155162067	T/C	rs11264337	chr1:155138450	T/C	0.663	0.907	1	GTEx	25954001	2015	Unspecified	GTEx	Gene expression	Thyroid	THBS3	ENSG00000169231.9	NA	278	T	T/C	NA	0.2311	0.03255	1.442e-11
rs4072037	rs4072037	chr1:155162067	T/C	rs4421576	chr1:155142210	G/A	0.659	0.902	1	GTEx	25954001	2015	Unspecified	GTEx	Gene expression	Thyroid	THBS3	ENSG00000169231.9	NA	278	G	G/A	NA	0.2311	0.03255	1.442e-11
rs4072037	rs4072037	chr1:155162067	T/C	rs7556304	chr1:155139509	C/T	0.659	0.902	1	GTEx	25954001	2015	Unspecified	GTEx	Gene expression	Thyroid	THBS3	ENSG00000169231.9	NA	278	C	C/T	NA	0.2311	0.03255	1.442e-11
rs4072037	rs4072037	chr1:155162067	T/C	rs4971085	chr1:155138222	C/T	0.659	0.902	1	GTEx	25954001	2015	Unspecified	GTEx	Gene expression	Thyroid	THBS3	ENSG00000169231.9	NA	278	C	C/T	NA	0.2311	0.03255	1.445e-11
rs4072037	rs4072037	chr1:155162067	T/C	rs4971088	chr1:155142883	A/T	0.663	0.907	1	GTEx	25954001	2015	Unspecified	GTEx	Gene expression	Pancreas	GBAP1	ENSG00000160766.10	NA	149	A	A/T	NA	-0.5777	0.07683	1.464e-11
rs4072037	rs4072037	chr1:155162067	T/C	rs4276914	chr1:155142229	A/G	0.663	0.907	1	GTEx	25954001	2015	Unspecified	GTEx	Gene expression	Pancreas	GBAP1	ENSG00000160766.10	NA	149	A	A/G	NA	-0.5774	0.07681	1.488e-11
rs4072037	rs4072037	chr1:155162067	T/C	rs11264339	chr1:155140648	T/C	0.663	0.907	1	GTEx	25954001	2015	Unspecified	GTEx	Gene expression	Pancreas	GBAP1	ENSG00000160766.10	NA	149	T	T/C	NA	-0.5774	0.07681	1.488e-11
rs4072037	rs4072037	chr1:155162067	T/C	rs11264338	chr1:155138557	G/A	0.663	0.907	1	GTEx	25954001	2015	Unspecified	GTEx	Gene expression	Pancreas	GBAP1	ENSG00000160766.10	NA	149	G	G/A	NA	-0.5774	0.07681	1.488e-11
rs4072037	rs4072037	chr1:155162067	T/C	rs11264337	chr1:155138450	T/C	0.663	0.907	1	GTEx	25954001	2015	Unspecified	GTEx	Gene expression	Pancreas	GBAP1	ENSG00000160766.10	NA	149	T	T/C	NA	-0.5774	0.07681	1.488e-11
rs4072037	rs4072037	chr1:155162067	T/C	rs4421576	chr1:155142210	G/A	0.659	0.902	1	GTEx	25954001	2015	Unspecified	GTEx	Gene expression	Pancreas	GBAP1	ENSG00000160766.10	NA	149	G	G/A	NA	-0.5774	0.07681	1.488e-11
rs4072037	rs4072037	chr1:155162067	T/C	rs7556304	chr1:155139509	C/T	0.659	0.902	1	GTEx	25954001	2015	Unspecified	GTEx	Gene expression	Pancreas	GBAP1	ENSG00000160766.10	NA	149	C	C/T	NA	-0.5774	0.07681	1.488e-11
rs4072037	rs4072037	chr1:155162067	T/C	rs4971085	chr1:155138222	C/T	0.659	0.902	1	GTEx	25954001	2015	Unspecified	GTEx	Gene expression	Pancreas	GBAP1	ENSG00000160766.10	NA	149	C	C/T	NA	-0.5774	0.07681	1.489e-11
rs4072037	rs4072037	chr1:155162067	T/C	rs12752585	chr1:155135406	A/G	0.659	0.902	1	GTEx	25954001	2015	Unspecified	GTEx	Gene expression	Pancreas	GBAP1	ENSG00000160766.10	NA	149	A	A/G	NA	-0.5776	0.07687	1.508e-11
rs4072037	rs4072037	chr1:155162067	T/C	rs4460629	chr1:155135335	C/T	0.659	0.902	1	GTEx	25954001	2015	Unspecified	GTEx	Gene expression	Pancreas	GBAP1	ENSG00000160766.10	NA	149	C	C/T	NA	-0.5776	0.07687	1.509e-11
rs4072037	rs4072037	chr1:155162067	T/C	rs760077	chr1:155178782	T/A	0.782	0.995	1	GTEx	25954001	2015	Unspecified	GTEx	Gene expression	Esophagus mucosa	NA	ENSG00000231064.1	NA	241	T	T/A	NA	0.3169	0.04439	1.603e-11
rs4072037	rs4072037	chr1:155162067	T/C	rs28445596	chr1:155186729	C/T	0.882	0.987	1	MuTHER	22941192	2012	European	MuTHER	Gene expression	Lymphoblastoid cell lines	ADAM15	NA	ILMN_1751500	777	NA	NA	NA	NA	NA	1.923e-11
rs4072037	rs4072037	chr1:155162067	T/C	rs760077	chr1:155178782	T/A	0.782	0.995	1	GTEx	25954001	2015	Unspecified	GTEx	Gene expression	Stomach	GBAP1	ENSG00000160766.10	NA	170	T	T/A	NA	-0.4554	0.06219	2.1e-11
rs4072037	rs4072037	chr1:155162067	T/C	rs4971089	chr1:155142927	G/A	0.663	0.907	1	GTEx	25954001	2015	Unspecified	GTEx	Gene expression	Nerve tibial	GBAP1	ENSG00000160766.10	NA	256	G	G/A	NA	-0.3062	0.04339	2.351e-11
rs4072037	rs4072037	chr1:155162067	T/C	rs12411216	chr1:155164480	C/A	1	1	1	GTEx	25954001	2015	Unspecified	GTEx	Gene expression	Esophagus mucosa	MUC1	ENSG00000185499.12	NA	241	C	C/A	NA	0.2759	0.03903	2.429e-11
rs4072037	rs4072037	chr1:155162067	T/C	rs140081212	chr1:155184975	G/A	0.764	0.982	1	GTEx	25954001	2015	Unspecified	GTEx	Gene expression	Stomach	GBAP1	ENSG00000160766.10	NA	170	G	G/A	NA	-0.4505	0.06182	2.526e-11
rs4072037	rs4072037	chr1:155162067	T/C	rs28445596	chr1:155186729	C/T	0.882	0.987	1	GTEx	25954001	2015	Unspecified	GTEx	Gene expression	Prostate	GBAP1	ENSG00000160766.10	NA	87	C	C/T	NA	-0.6058	0.07563	2.537e-11
rs4072037	rs4072037	chr1:155162067	T/C	rs2974935	chr1:155181843	T/G	0.886	0.987	1	GTEx	25954001	2015	Unspecified	GTEx	Gene expression	Prostate	GBAP1	ENSG00000160766.10	NA	87	T	T/G	NA	-0.6056	0.07563	2.558e-11
rs4072037	rs4072037	chr1:155162067	T/C	rs2075570	chr1:155182164	T/C	0.889	0.987	1	GTEx	25954001	2015	Unspecified	GTEx	Gene expression	Prostate	GBAP1	ENSG00000160766.10	NA	87	T	T/C	NA	-0.6055	0.07564	2.584e-11
rs4072037	rs4072037	chr1:155162067	T/C	rs140081212	chr1:155184975	G/A	0.764	0.982	1	GTEx	25954001	2015	Unspecified	GTEx	Gene expression	Breast mammary tissue	GBAP1	ENSG00000160766.10	NA	183	G	G/A	NA	-0.3876	0.05365	2.589e-11
rs4072037	rs4072037	chr1:155162067	T/C	rs377568346	chr1:155194140	C/CAT	0.882	0.987	1	GTEx	25954001	2015	Unspecified	GTEx	Gene expression	Prostate	GBAP1	ENSG00000160766.10	NA	87	C	C/CAT	NA	-0.6055	0.07565	2.599e-11
rs4072037	rs4072037	chr1:155162067	T/C	rs4072037	chr1:155162067	T/C	1	1	0	GTEx	25954001	2015	Unspecified	GTEx	Gene expression	Esophagus mucosa	MUC1	ENSG00000185499.12	NA	241	T	T/C	NA	0.2754	0.03903	2.609e-11
rs4072037	rs4072037	chr1:155162067	T/C	rs497829	chr1:155193532	G/C	0.882	0.987	1	GTEx	25954001	2015	Unspecified	GTEx	Gene expression	Prostate	GBAP1	ENSG00000160766.10	NA	87	G	G/C	NA	-0.6054	0.07566	2.631e-11
rs4072037	rs4072037	chr1:155162067	T/C	rs2049805	chr1:155194980	C/T	0.882	0.987	1	GTEx	25954001	2015	Unspecified	GTEx	Gene expression	Prostate	GBAP1	ENSG00000160766.10	NA	87	C	C/T	NA	-0.6053	0.07566	2.637e-11
rs4072037	rs4072037	chr1:155162067	T/C	rs4971089	chr1:155142927	G/A	0.663	0.907	1	GTEx	25954001	2015	Unspecified	GTEx	Gene expression	Heart left ventricle	GBAP1	ENSG00000160766.10	NA	190	G	G/A	NA	-0.4313	0.06005	2.811e-11
rs4072037	rs4072037	chr1:155162067	T/C	rs2066981	chr1:155172379	A/G	0.976	0.992	1	GTEx	25954001	2015	Unspecified	GTEx	Gene expression	Prostate	GBAP1	ENSG00000160766.10	NA	87	A	A/G	NA	-0.6015	0.07541	2.915e-11
rs4072037	rs4072037	chr1:155162067	T/C	rs4072037	chr1:155162067	T/C	1	1	0	Kabakchiev	23474282	2013	Mixed	NHLBI GRASP Catalog (version 2)	Gene expression	Normal prepouch ileum	GBAP1	NA	NA	173	NA	NA	NA	NA	NA	3.121e-11
rs4072037	rs4072037	chr1:155162067	T/C	rs760077	chr1:155178782	T/A	0.782	0.995	1	GTEx	25954001	2015	Unspecified	GTEx	Gene expression	Pancreas	GBAP1	ENSG00000160766.10	NA	149	T	T/A	NA	-0.5601	0.07605	3.211e-11
rs4072037	rs4072037	chr1:155162067	T/C	rs760077	chr1:155178782	T/A	0.782	0.995	1	GTEx	25954001	2015	Unspecified	GTEx	Gene expression	Colon transverse	THBS3	ENSG00000169231.9	NA	169	T	T/A	NA	0.2622	0.03618	3.219e-11
rs4072037	rs4072037	chr1:155162067	T/C	rs140081212	chr1:155184975	G/A	0.764	0.982	1	GTEx	25954001	2015	Unspecified	GTEx	Gene expression	Pancreas	GBAP1	ENSG00000160766.10	NA	149	G	G/A	NA	-0.5602	0.07607	3.237e-11
rs4072037	rs4072037	chr1:155162067	T/C	rs2974937	chr1:155168849	T/C	1	1	1	GTEx	25954001	2015	Unspecified	GTEx	Gene expression	Esophagus mucosa	MUC1	ENSG00000185499.12	NA	241	T	T/C	NA	0.2743	0.03908	3.239e-11
rs4072037	rs4072037	chr1:155162067	T/C	rs4971089	chr1:155142927	G/A	0.663	0.907	1	GTEx	25954001	2015	Unspecified	GTEx	Gene expression	Breast mammary tissue	GBAP1	ENSG00000160766.10	NA	183	G	G/A	NA	-0.3836	0.05341	3.24e-11
rs4072037	rs4072037	chr1:155162067	T/C	rs4971088	chr1:155142883	A/T	0.663	0.907	1	GTEx	25954001	2015	Unspecified	GTEx	Gene expression	Breast mammary tissue	GBAP1	ENSG00000160766.10	NA	183	A	A/T	NA	-0.3835	0.0534	3.259e-11
rs4072037	rs4072037	chr1:155162067	T/C	rs6676150	chr1:155123837	G/C	0.69	0.931	1	GTEx	25954001	2015	Unspecified	GTEx	Gene expression	Heart left ventricle	GBAP1	ENSG00000160766.10	NA	190	G	G/C	NA	-0.4425	0.06186	3.269e-11
rs4072037	rs4072037	chr1:155162067	T/C	rs4276914	chr1:155142229	A/G	0.663	0.907	1	GTEx	25954001	2015	Unspecified	GTEx	Gene expression	Breast mammary tissue	GBAP1	ENSG00000160766.10	NA	183	A	A/G	NA	-0.3831	0.05336	3.308e-11
rs4072037	rs4072037	chr1:155162067	T/C	rs11264339	chr1:155140648	T/C	0.663	0.907	1	GTEx	25954001	2015	Unspecified	GTEx	Gene expression	Breast mammary tissue	GBAP1	ENSG00000160766.10	NA	183	T	T/C	NA	-0.3831	0.05336	3.308e-11
rs4072037	rs4072037	chr1:155162067	T/C	rs11264338	chr1:155138557	G/A	0.663	0.907	1	GTEx	25954001	2015	Unspecified	GTEx	Gene expression	Breast mammary tissue	GBAP1	ENSG00000160766.10	NA	183	G	G/A	NA	-0.3831	0.05336	3.308e-11
rs4072037	rs4072037	chr1:155162067	T/C	rs11264337	chr1:155138450	T/C	0.663	0.907	1	GTEx	25954001	2015	Unspecified	GTEx	Gene expression	Breast mammary tissue	GBAP1	ENSG00000160766.10	NA	183	T	T/C	NA	-0.3831	0.05336	3.308e-11
rs4072037	rs4072037	chr1:155162067	T/C	rs4421576	chr1:155142210	G/A	0.659	0.902	1	GTEx	25954001	2015	Unspecified	GTEx	Gene expression	Breast mammary tissue	GBAP1	ENSG00000160766.10	NA	183	G	G/A	NA	-0.3831	0.05336	3.308e-11
rs4072037	rs4072037	chr1:155162067	T/C	rs7556304	chr1:155139509	C/T	0.659	0.902	1	GTEx	25954001	2015	Unspecified	GTEx	Gene expression	Breast mammary tissue	GBAP1	ENSG00000160766.10	NA	183	C	C/T	NA	-0.3831	0.05336	3.308e-11
rs4072037	rs4072037	chr1:155162067	T/C	rs4971085	chr1:155138222	C/T	0.659	0.902	1	GTEx	25954001	2015	Unspecified	GTEx	Gene expression	Breast mammary tissue	GBAP1	ENSG00000160766.10	NA	183	C	C/T	NA	-0.3831	0.05337	3.316e-11
rs4072037	rs4072037	chr1:155162067	T/C	rs2974930	chr1:155196717	G/A	0.882	0.987	1	GTEx	25954001	2015	Unspecified	GTEx	Gene expression	Prostate	GBAP1	ENSG00000160766.10	NA	87	G	G/A	NA	-0.6054	0.0762	3.33e-11
rs4072037	rs4072037	chr1:155162067	T/C	rs4971088	chr1:155142883	A/T	0.663	0.907	1	GTEx	25954001	2015	Unspecified	GTEx	Gene expression	Heart left ventricle	GBAP1	ENSG00000160766.10	NA	190	A	A/T	NA	-0.4298	0.06012	3.358e-11
rs4072037	rs4072037	chr1:155162067	T/C	rs2974931	chr1:155195215	G/C	0.882	0.987	1	GTEx	25954001	2015	Unspecified	GTEx	Gene expression	Prostate	GBAP1	ENSG00000160766.10	NA	87	G	G/C	NA	-0.6087	0.07674	3.493e-11
rs4072037	rs4072037	chr1:155162067	T/C	rs914615	chr1:155175892	G/A	0.98	0.996	1	GTEx	25954001	2015	Unspecified	GTEx	Gene expression	Prostate	GBAP1	ENSG00000160766.10	NA	87	G	G/A	NA	-0.5976	0.07535	3.507e-11
rs4072037	rs4072037	chr1:155162067	T/C	rs4276914	chr1:155142229	A/G	0.663	0.907	1	GTEx	25954001	2015	Unspecified	GTEx	Gene expression	Heart left ventricle	GBAP1	ENSG00000160766.10	NA	190	A	A/G	NA	-0.4292	0.06011	3.518e-11
rs4072037	rs4072037	chr1:155162067	T/C	rs11264339	chr1:155140648	T/C	0.663	0.907	1	GTEx	25954001	2015	Unspecified	GTEx	Gene expression	Heart left ventricle	GBAP1	ENSG00000160766.10	NA	190	T	T/C	NA	-0.4292	0.06011	3.518e-11
rs4072037	rs4072037	chr1:155162067	T/C	rs11264338	chr1:155138557	G/A	0.663	0.907	1	GTEx	25954001	2015	Unspecified	GTEx	Gene expression	Heart left ventricle	GBAP1	ENSG00000160766.10	NA	190	G	G/A	NA	-0.4292	0.06011	3.518e-11
rs4072037	rs4072037	chr1:155162067	T/C	rs11264337	chr1:155138450	T/C	0.663	0.907	1	GTEx	25954001	2015	Unspecified	GTEx	Gene expression	Heart left ventricle	GBAP1	ENSG00000160766.10	NA	190	T	T/C	NA	-0.4292	0.06011	3.518e-11
rs4072037	rs4072037	chr1:155162067	T/C	rs4421576	chr1:155142210	G/A	0.659	0.902	1	GTEx	25954001	2015	Unspecified	GTEx	Gene expression	Heart left ventricle	GBAP1	ENSG00000160766.10	NA	190	G	G/A	NA	-0.4292	0.06011	3.518e-11
rs4072037	rs4072037	chr1:155162067	T/C	rs7556304	chr1:155139509	C/T	0.659	0.902	1	GTEx	25954001	2015	Unspecified	GTEx	Gene expression	Heart left ventricle	GBAP1	ENSG00000160766.10	NA	190	C	C/T	NA	-0.4292	0.06011	3.518e-11
rs4072037	rs4072037	chr1:155162067	T/C	rs4971085	chr1:155138222	C/T	0.659	0.902	1	GTEx	25954001	2015	Unspecified	GTEx	Gene expression	Heart left ventricle	GBAP1	ENSG00000160766.10	NA	190	C	C/T	NA	-0.4292	0.06011	3.518e-11
rs4072037	rs4072037	chr1:155162067	T/C	rs4460629	chr1:155135335	C/T	0.659	0.902	1	GTEx	25954001	2015	Unspecified	GTEx	Gene expression	Breast mammary tissue	GBAP1	ENSG00000160766.10	NA	183	C	C/T	NA	-0.383	0.05345	3.575e-11
rs4072037	rs4072037	chr1:155162067	T/C	rs12752585	chr1:155135406	A/G	0.659	0.902	1	GTEx	25954001	2015	Unspecified	GTEx	Gene expression	Breast mammary tissue	GBAP1	ENSG00000160766.10	NA	183	A	A/G	NA	-0.3829	0.05345	3.597e-11
rs4072037	rs4072037	chr1:155162067	T/C	rs140081212	chr1:155184975	G/A	0.764	0.982	1	GTEx	25954001	2015	Unspecified	GTEx	Gene expression	Colon transverse	THBS3	ENSG00000169231.9	NA	169	G	G/A	NA	0.2624	0.03632	3.627e-11
rs4072037	rs4072037	chr1:155162067	T/C	rs370545	chr1:155175390	G/A	0.98	0.996	1	GTEx	25954001	2015	Unspecified	GTEx	Gene expression	Prostate	GBAP1	ENSG00000160766.10	NA	87	G	G/A	NA	-0.5956	0.07558	4.337e-11
rs4072037	rs4072037	chr1:155162067	T/C	rs12752585	chr1:155135406	A/G	0.659	0.902	1	GTEx	25954001	2015	Unspecified	GTEx	Gene expression	Thyroid	THBS3	ENSG00000169231.9	NA	278	A	A/G	NA	0.2263	0.03276	4.514e-11
rs4072037	rs4072037	chr1:155162067	T/C	rs370545	chr1:155175390	G/A	0.98	0.996	1	GTEx	25954001	2015	Unspecified	GTEx	Gene expression	Spleen	GBAP1	ENSG00000160766.10	NA	89	G	G/A	NA	-0.5594	0.07128	4.515e-11
rs4072037	rs4072037	chr1:155162067	T/C	rs914615	chr1:155175892	G/A	0.98	0.996	1	GTEx	25954001	2015	Unspecified	GTEx	Gene expression	Spleen	GBAP1	ENSG00000160766.10	NA	89	G	G/A	NA	-0.5594	0.07128	4.515e-11
rs4072037	rs4072037	chr1:155162067	T/C	rs2066981	chr1:155172379	A/G	0.976	0.992	1	GTEx	25954001	2015	Unspecified	GTEx	Gene expression	Spleen	GBAP1	ENSG00000160766.10	NA	89	A	A/G	NA	-0.5594	0.07128	4.515e-11
rs4072037	rs4072037	chr1:155162067	T/C	rs4460629	chr1:155135335	C/T	0.659	0.902	1	GTEx	25954001	2015	Unspecified	GTEx	Gene expression	Thyroid	THBS3	ENSG00000169231.9	NA	278	C	C/T	NA	0.2263	0.03279	4.683e-11
rs4072037	rs4072037	chr1:155162067	T/C	rs2990220	chr1:155190254	A/T	0.882	0.987	1	GTEx	25954001	2015	Unspecified	GTEx	Gene expression	Prostate	GBAP1	ENSG00000160766.10	NA	87	A	A/T	NA	-0.5873	0.07497	5.234e-11
rs4072037	rs4072037	chr1:155162067	T/C	rs2049805	chr1:155194980	C/T	0.882	0.987	1	GTEx	25954001	2015	Unspecified	GTEx	Gene expression	Spleen	GBAP1	ENSG00000160766.10	NA	89	C	C/T	NA	-0.5543	0.07106	5.52e-11
rs4072037	rs4072037	chr1:155162067	T/C	rs377568346	chr1:155194140	C/CAT	0.882	0.987	1	GTEx	25954001	2015	Unspecified	GTEx	Gene expression	Spleen	GBAP1	ENSG00000160766.10	NA	89	C	C/CAT	NA	-0.5542	0.07106	5.555e-11
rs4072037	rs4072037	chr1:155162067	T/C	rs497829	chr1:155193532	G/C	0.882	0.987	1	GTEx	25954001	2015	Unspecified	GTEx	Gene expression	Spleen	GBAP1	ENSG00000160766.10	NA	89	G	G/C	NA	-0.5541	0.07106	5.577e-11
rs4072037	rs4072037	chr1:155162067	T/C	rs4971088	chr1:155142883	A/T	0.663	0.907	1	GTEx	25954001	2015	Unspecified	GTEx	Gene expression	Nerve tibial	GBAP1	ENSG00000160766.10	NA	256	A	A/T	NA	-0.3018	0.0437	5.607e-11
rs4072037	rs4072037	chr1:155162067	T/C	rs2990245	chr1:155197462	T/C	0.875	0.987	1	GTEx	25954001	2015	Unspecified	GTEx	Gene expression	Spleen	GBAP1	ENSG00000160766.10	NA	89	T	T/C	NA	-0.557	0.07145	5.636e-11
rs4072037	rs4072037	chr1:155162067	T/C	rs4276914	chr1:155142229	A/G	0.663	0.907	1	GTEx	25954001	2015	Unspecified	GTEx	Gene expression	Nerve tibial	GBAP1	ENSG00000160766.10	NA	256	A	A/G	NA	-0.3016	0.04369	5.683e-11
rs4072037	rs4072037	chr1:155162067	T/C	rs11264339	chr1:155140648	T/C	0.663	0.907	1	GTEx	25954001	2015	Unspecified	GTEx	Gene expression	Nerve tibial	GBAP1	ENSG00000160766.10	NA	256	T	T/C	NA	-0.3016	0.04369	5.683e-11
rs4072037	rs4072037	chr1:155162067	T/C	rs11264338	chr1:155138557	G/A	0.663	0.907	1	GTEx	25954001	2015	Unspecified	GTEx	Gene expression	Nerve tibial	GBAP1	ENSG00000160766.10	NA	256	G	G/A	NA	-0.3016	0.04369	5.683e-11
rs4072037	rs4072037	chr1:155162067	T/C	rs11264337	chr1:155138450	T/C	0.663	0.907	1	GTEx	25954001	2015	Unspecified	GTEx	Gene expression	Nerve tibial	GBAP1	ENSG00000160766.10	NA	256	T	T/C	NA	-0.3016	0.04369	5.683e-11
rs4072037	rs4072037	chr1:155162067	T/C	rs4421576	chr1:155142210	G/A	0.659	0.902	1	GTEx	25954001	2015	Unspecified	GTEx	Gene expression	Nerve tibial	GBAP1	ENSG00000160766.10	NA	256	G	G/A	NA	-0.3016	0.04369	5.683e-11
rs4072037	rs4072037	chr1:155162067	T/C	rs7556304	chr1:155139509	C/T	0.659	0.902	1	GTEx	25954001	2015	Unspecified	GTEx	Gene expression	Nerve tibial	GBAP1	ENSG00000160766.10	NA	256	C	C/T	NA	-0.3016	0.04369	5.683e-11
rs4072037	rs4072037	chr1:155162067	T/C	rs4971085	chr1:155138222	C/T	0.659	0.902	1	GTEx	25954001	2015	Unspecified	GTEx	Gene expression	Nerve tibial	GBAP1	ENSG00000160766.10	NA	256	C	C/T	NA	-0.3016	0.04369	5.683e-11
rs4072037	rs4072037	chr1:155162067	T/C	rs2990220	chr1:155190254	A/T	0.882	0.987	1	GTEx	25954001	2015	Unspecified	GTEx	Gene expression	Esophagus mucosa	MUC1	ENSG00000185499.12	NA	241	A	A/T	NA	0.2684	0.03885	6.154e-11
rs4072037	rs4072037	chr1:155162067	T/C	rs914615	chr1:155175892	G/A	0.98	0.996	1	MuTHER	22941192	2012	European	MuTHER	Gene expression	Lymphoblastoid cell lines	ADAM15	NA	ILMN_1751500	777	G	G/A	0.525	-0.08495	0.01302	6.843e-11
rs4072037	rs4072037	chr1:155162067	T/C	rs2974931	chr1:155195215	G/C	0.882	0.987	1	GTEx	25954001	2015	Unspecified	GTEx	Gene expression	Spleen	GBAP1	ENSG00000160766.10	NA	89	G	G/C	NA	-0.5569	0.07195	7.058e-11
rs4072037	rs4072037	chr1:155162067	T/C	rs370545	chr1:155175390	G/A	0.98	0.996	1	GTEx	25954001	2015	Unspecified	GTEx	Gene expression	Esophagus mucosa	MUC1	ENSG00000185499.12	NA	241	G	G/A	NA	0.2693	0.03915	7.218e-11
rs4072037	rs4072037	chr1:155162067	T/C	rs2974930	chr1:155196717	G/A	0.882	0.987	1	GTEx	25954001	2015	Unspecified	GTEx	Gene expression	Spleen	GBAP1	ENSG00000160766.10	NA	89	G	G/A	NA	-0.5568	0.07213	7.683e-11
rs4072037	rs4072037	chr1:155162067	T/C	rs4460629	chr1:155135335	C/T	0.659	0.902	1	GTEx	25954001	2015	Unspecified	GTEx	Gene expression	Heart left ventricle	GBAP1	ENSG00000160766.10	NA	190	C	C/T	NA	-0.4224	0.06038	7.704e-11
rs4072037	rs4072037	chr1:155162067	T/C	rs12752585	chr1:155135406	A/G	0.659	0.902	1	GTEx	25954001	2015	Unspecified	GTEx	Gene expression	Heart left ventricle	GBAP1	ENSG00000160766.10	NA	190	A	A/G	NA	-0.4223	0.06037	7.74e-11
rs4072037	rs4072037	chr1:155162067	T/C	rs2066981	chr1:155172379	A/G	0.976	0.992	1	GTEx	25954001	2015	Unspecified	GTEx	Gene expression	Esophagus mucosa	MUC1	ENSG00000185499.12	NA	241	A	A/G	NA	0.2686	0.03919	8.365e-11
rs4072037	rs4072037	chr1:155162067	T/C	rs2974937	chr1:155168849	T/C	1	1	1	GTEx	25954001	2015	Unspecified	GTEx	Gene expression	Esophagus mucosa	THBS3	ENSG00000169231.9	NA	241	T	T/C	NA	0.2413	0.03525	8.746e-11
rs4072037	rs4072037	chr1:155162067	T/C	rs914615	chr1:155175892	G/A	0.98	0.996	1	GTEx	25954001	2015	Unspecified	GTEx	Gene expression	Esophagus mucosa	MUC1	ENSG00000185499.12	NA	241	G	G/A	NA	0.2665	0.03912	1.057e-10
rs4072037	rs4072037	chr1:155162067	T/C	rs2075570	chr1:155182164	T/C	0.889	0.987	1	GTEx	25954001	2015	Unspecified	GTEx	Gene expression	Esophagus mucosa	MUC1	ENSG00000185499.12	NA	241	T	T/C	NA	0.2653	0.03899	1.114e-10
rs4072037	rs4072037	chr1:155162067	T/C	rs2974935	chr1:155181843	T/G	0.886	0.987	1	GTEx	25954001	2015	Unspecified	GTEx	Gene expression	Esophagus mucosa	MUC1	ENSG00000185499.12	NA	241	T	T/G	NA	0.2652	0.03899	1.125e-10
rs4072037	rs4072037	chr1:155162067	T/C	rs2066981	chr1:155172379	A/G	0.976	0.992	1	MuTHER	22941192	2012	European	MuTHER	Gene expression	Lymphoblastoid cell lines	ADAM15	NA	ILMN_1751500	777	A	A/G	0.548	-0.08471	0.01314	1.126e-10
rs4072037	rs4072037	chr1:155162067	T/C	rs4460629	chr1:155135335	C/T	0.659	0.902	1	GTEx	25954001	2015	Unspecified	GTEx	Gene expression	Nerve tibial	GBAP1	ENSG00000160766.10	NA	256	C	C/T	NA	-0.2974	0.04388	1.163e-10
rs4072037	rs4072037	chr1:155162067	T/C	rs2990220	chr1:155190254	A/T	0.882	0.987	1	GTEx	25954001	2015	Unspecified	GTEx	Gene expression	Spleen	GBAP1	ENSG00000160766.10	NA	89	A	A/T	NA	-0.5438	0.07141	1.189e-10
rs4072037	rs4072037	chr1:155162067	T/C	rs12411216	chr1:155164480	C/A	1	1	1	GTEx	25954001	2015	Unspecified	GTEx	Gene expression	Esophagus mucosa	THBS3	ENSG00000169231.9	NA	241	C	C/A	NA	0.2397	0.0353	1.199e-10
rs4072037	rs4072037	chr1:155162067	T/C	rs28445596	chr1:155186729	C/T	0.882	0.987	1	GTEx	25954001	2015	Unspecified	GTEx	Gene expression	Esophagus mucosa	MUC1	ENSG00000185499.12	NA	241	C	C/T	NA	0.2639	0.03888	1.226e-10
rs4072037	rs4072037	chr1:155162067	T/C	rs28445596	chr1:155186729	C/T	0.882	0.987	1	GTEx	25954001	2015	Unspecified	GTEx	Gene expression	Spleen	GBAP1	ENSG00000160766.10	NA	89	C	C/T	NA	-0.5432	0.0714	1.226e-10
rs4072037	rs4072037	chr1:155162067	T/C	rs2990245	chr1:155197462	T/C	0.875	0.987	1	GTEx	25954001	2015	Unspecified	GTEx	Gene expression	Prostate	GBAP1	ENSG00000160766.10	NA	87	T	T/C	NA	-0.603	0.07907	1.235e-10
rs4072037	rs4072037	chr1:155162067	T/C	rs12752585	chr1:155135406	A/G	0.659	0.902	1	GTEx	25954001	2015	Unspecified	GTEx	Gene expression	Nerve tibial	GBAP1	ENSG00000160766.10	NA	256	A	A/G	NA	-0.2969	0.04387	1.24e-10
rs4072037	rs4072037	chr1:155162067	T/C	rs2075570	chr1:155182164	T/C	0.889	0.987	1	GTEx	25954001	2015	Unspecified	GTEx	Gene expression	Spleen	GBAP1	ENSG00000160766.10	NA	89	T	T/C	NA	-0.5428	0.0714	1.254e-10
rs4072037	rs4072037	chr1:155162067	T/C	rs2974935	chr1:155181843	T/G	0.886	0.987	1	GTEx	25954001	2015	Unspecified	GTEx	Gene expression	Spleen	GBAP1	ENSG00000160766.10	NA	89	T	T/G	NA	-0.5427	0.0714	1.256e-10
rs4072037	rs4072037	chr1:155162067	T/C	rs2974937	chr1:155168849	T/C	1	1	1	GTEx	25954001	2015	Unspecified	GTEx	Gene expression	Stomach	GBAP1	ENSG00000160766.10	NA	170	T	T/C	NA	-0.4392	0.06294	1.278e-10
rs4072037	rs4072037	chr1:155162067	T/C	rs4072037	chr1:155162067	T/C	1	1	0	GTEx	25954001	2015	Unspecified	GTEx	Gene expression	Prostate	GBAP1	ENSG00000160766.10	NA	87	T	T/C	NA	-0.5808	0.0763	1.312e-10
rs4072037	rs4072037	chr1:155162067	T/C	rs4072037	chr1:155162067	T/C	1	1	0	GTEx	25954001	2015	Unspecified	GTEx	Gene expression	Esophagus mucosa	THBS3	ENSG00000169231.9	NA	241	T	T/C	NA	0.2387	0.03533	1.45e-10
rs4072037	rs4072037	chr1:155162067	T/C	rs2974937	chr1:155168849	T/C	1	1	1	GTEx	25954001	2015	Unspecified	GTEx	Gene expression	Prostate	GBAP1	ENSG00000160766.10	NA	87	T	T/C	NA	-0.5777	0.07616	1.461e-10
rs4072037	rs4072037	chr1:155162067	T/C	rs4971088	chr1:155142883	A/T	0.663	0.907	1	MuTHER	22941192	2012	European	MuTHER	Gene expression	Adipose subcutaneous	ADAM15	NA	ILMN_1751500	776	A	A/T	0.479	-0.1225	0.01911	1.464e-10
rs4072037	rs4072037	chr1:155162067	T/C	rs4421576	chr1:155142210	G/A	0.659	0.902	1	MuTHER	22941192	2012	European	MuTHER	Gene expression	Adipose subcutaneous	ADAM15	NA	ILMN_1751500	776	G	G/A	0.479	-0.1224	0.01911	1.472e-10
rs4072037	rs4072037	chr1:155162067	T/C	rs11264339	chr1:155140648	T/C	0.663	0.907	1	MuTHER	22941192	2012	European	MuTHER	Gene expression	Adipose subcutaneous	ADAM15	NA	ILMN_1751500	776	T	T/C	0.479	-0.1224	0.0191	1.473e-10
rs4072037	rs4072037	chr1:155162067	T/C	rs4072037	chr1:155162067	T/C	1	1	0	GTEx	25954001	2015	Unspecified	GTEx	Gene expression	Spleen	GBAP1	ENSG00000160766.10	NA	89	T	T/C	NA	-0.5546	0.07339	1.514e-10
rs4072037	rs4072037	chr1:155162067	T/C	rs2974937	chr1:155168849	T/C	1	1	1	GTEx	25954001	2015	Unspecified	GTEx	Gene expression	Spleen	GBAP1	ENSG00000160766.10	NA	89	T	T/C	NA	-0.5546	0.07339	1.514e-10
rs4072037	rs4072037	chr1:155162067	T/C	rs12411216	chr1:155164480	C/A	1	1	1	GTEx	25954001	2015	Unspecified	GTEx	Gene expression	Spleen	GBAP1	ENSG00000160766.10	NA	89	C	C/A	NA	-0.5545	0.07346	1.567e-10
rs4072037	rs4072037	chr1:155162067	T/C	rs12411216	chr1:155164480	C/A	1	1	1	GTEx	25954001	2015	Unspecified	GTEx	Gene expression	Esophagus mucosa	NA	ENSG00000231064.1	NA	241	C	C/A	NA	0.2966	0.04403	1.618e-10
rs4072037	rs4072037	chr1:155162067	T/C	rs914615	chr1:155175892	G/A	0.98	0.996	1	GTEx	25954001	2015	Unspecified	GTEx	Gene expression	Esophagus mucosa	THBS3	ENSG00000169231.9	NA	241	G	G/A	NA	0.2368	0.0352	1.71e-10
rs4072037	rs4072037	chr1:155162067	T/C	rs2049805	chr1:155194980	C/T	0.882	0.987	1	MuTHER	22941192	2012	European	MuTHER	Gene expression	Lymphoblastoid cell lines	ADAM15	NA	ILMN_1751500	777	C	C/T	0.501	-0.08348	0.01308	1.721e-10
rs4072037	rs4072037	chr1:155162067	T/C	rs12411216	chr1:155164480	C/A	1	1	1	GTEx	25954001	2015	Unspecified	GTEx	Gene expression	Prostate	GBAP1	ENSG00000160766.10	NA	87	C	C/A	NA	-0.5759	0.07638	1.764e-10
rs4072037	rs4072037	chr1:155162067	T/C	rs12743084	chr1:155161168	G/C	1	1	1	GTEx	25954001	2015	Unspecified	GTEx	Gene expression	Lung	GBAP1	ENSG00000160766.10	NA	278	G	G/C	NA	-0.2939	0.04407	1.819e-10
rs4072037	rs4072037	chr1:155162067	T/C	rs2066981	chr1:155172379	A/G	0.976	0.992	1	GTEx	25954001	2015	Unspecified	GTEx	Gene expression	Esophagus mucosa	THBS3	ENSG00000169231.9	NA	241	A	A/G	NA	0.237	0.03532	1.873e-10
rs4072037	rs4072037	chr1:155162067	T/C	rs4460629	chr1:155135335	C/T	0.659	0.902	1	MuTHER	22941192	2012	European	MuTHER	Gene expression	Adipose subcutaneous	ADAM15	NA	ILMN_1751500	776	C	C/T	0.48	-0.1209	0.01898	1.913e-10
rs4072037	rs4072037	chr1:155162067	T/C	rs4971089	chr1:155142927	G/A	0.663	0.907	1	GTEx	25954001	2015	Unspecified	GTEx	Gene expression	Adipose visceral omentum	GBAP1	ENSG00000160766.10	NA	185	G	G/A	NA	-0.2569	0.03755	1.928e-10
rs4072037	rs4072037	chr1:155162067	T/C	rs4460629	chr1:155135335	C/T	0.659	0.902	1	GTEx	25954001	2015	Unspecified	GTEx	Gene expression	Adipose visceral omentum	GBAP1	ENSG00000160766.10	NA	185	C	C/T	NA	-0.2565	0.03755	2.062e-10
rs4072037	rs4072037	chr1:155162067	T/C	rs12752585	chr1:155135406	A/G	0.659	0.902	1	GTEx	25954001	2015	Unspecified	GTEx	Gene expression	Adipose visceral omentum	GBAP1	ENSG00000160766.10	NA	185	A	A/G	NA	-0.2564	0.03755	2.072e-10
rs4072037	rs4072037	chr1:155162067	T/C	rs2974937	chr1:155168849	T/C	1	1	1	GTEx	25954001	2015	Unspecified	GTEx	Gene expression	Esophagus mucosa	NA	ENSG00000231064.1	NA	241	T	T/C	NA	0.2947	0.04409	2.175e-10
rs4072037	rs4072037	chr1:155162067	T/C	rs2049805	chr1:155194980	C/T	0.882	0.987	1	GTEx	25954001	2015	Unspecified	GTEx	Gene expression	Esophagus mucosa	MUC1	ENSG00000185499.12	NA	241	C	C/T	NA	0.2604	0.03896	2.198e-10
rs4072037	rs4072037	chr1:155162067	T/C	rs2075570	chr1:155182164	T/C	0.889	0.987	1	GTEx	25954001	2015	Unspecified	GTEx	Gene expression	Esophagus mucosa	THBS3	ENSG00000169231.9	NA	241	T	T/C	NA	0.2346	0.03512	2.209e-10
rs4072037	rs4072037	chr1:155162067	T/C	rs2974935	chr1:155181843	T/G	0.886	0.987	1	GTEx	25954001	2015	Unspecified	GTEx	Gene expression	Esophagus mucosa	THBS3	ENSG00000169231.9	NA	241	T	T/G	NA	0.2346	0.03512	2.214e-10
rs4072037	rs4072037	chr1:155162067	T/C	rs4971088	chr1:155142883	A/T	0.663	0.907	1	GTEx	25954001	2015	Unspecified	GTEx	Gene expression	Adipose visceral omentum	GBAP1	ENSG00000160766.10	NA	185	A	A/T	NA	-0.256	0.03758	2.25e-10
rs4072037	rs4072037	chr1:155162067	T/C	rs4276914	chr1:155142229	A/G	0.663	0.907	1	GTEx	25954001	2015	Unspecified	GTEx	Gene expression	Adipose visceral omentum	GBAP1	ENSG00000160766.10	NA	185	A	A/G	NA	-0.2559	0.03757	2.25e-10
rs4072037	rs4072037	chr1:155162067	T/C	rs11264339	chr1:155140648	T/C	0.663	0.907	1	GTEx	25954001	2015	Unspecified	GTEx	Gene expression	Adipose visceral omentum	GBAP1	ENSG00000160766.10	NA	185	T	T/C	NA	-0.2559	0.03757	2.25e-10
rs4072037	rs4072037	chr1:155162067	T/C	rs11264338	chr1:155138557	G/A	0.663	0.907	1	GTEx	25954001	2015	Unspecified	GTEx	Gene expression	Adipose visceral omentum	GBAP1	ENSG00000160766.10	NA	185	G	G/A	NA	-0.2559	0.03757	2.25e-10
rs4072037	rs4072037	chr1:155162067	T/C	rs11264337	chr1:155138450	T/C	0.663	0.907	1	GTEx	25954001	2015	Unspecified	GTEx	Gene expression	Adipose visceral omentum	GBAP1	ENSG00000160766.10	NA	185	T	T/C	NA	-0.2559	0.03757	2.25e-10
rs4072037	rs4072037	chr1:155162067	T/C	rs4421576	chr1:155142210	G/A	0.659	0.902	1	GTEx	25954001	2015	Unspecified	GTEx	Gene expression	Adipose visceral omentum	GBAP1	ENSG00000160766.10	NA	185	G	G/A	NA	-0.2559	0.03757	2.25e-10
rs4072037	rs4072037	chr1:155162067	T/C	rs7556304	chr1:155139509	C/T	0.659	0.902	1	GTEx	25954001	2015	Unspecified	GTEx	Gene expression	Adipose visceral omentum	GBAP1	ENSG00000160766.10	NA	185	C	C/T	NA	-0.2559	0.03757	2.25e-10
rs4072037	rs4072037	chr1:155162067	T/C	rs4971085	chr1:155138222	C/T	0.659	0.902	1	GTEx	25954001	2015	Unspecified	GTEx	Gene expression	Adipose visceral omentum	GBAP1	ENSG00000160766.10	NA	185	C	C/T	NA	-0.2559	0.03757	2.254e-10
rs4072037	rs4072037	chr1:155162067	T/C	rs4072037	chr1:155162067	T/C	1	1	0	GTEx	25954001	2015	Unspecified	GTEx	Gene expression	Esophagus mucosa	NA	ENSG00000231064.1	NA	241	T	T/C	NA	0.2942	0.0441	2.337e-10
rs4072037	rs4072037	chr1:155162067	T/C	rs377568346	chr1:155194140	C/CAT	0.882	0.987	1	GTEx	25954001	2015	Unspecified	GTEx	Gene expression	Esophagus mucosa	MUC1	ENSG00000185499.12	NA	241	C	C/CAT	NA	0.2586	0.03887	2.584e-10
rs4072037	rs4072037	chr1:155162067	T/C	rs497829	chr1:155193532	G/C	0.882	0.987	1	GTEx	25954001	2015	Unspecified	GTEx	Gene expression	Esophagus mucosa	MUC1	ENSG00000185499.12	NA	241	G	G/C	NA	0.2585	0.03887	2.614e-10
rs4072037	rs4072037	chr1:155162067	T/C	rs2990220	chr1:155190254	A/T	0.882	0.987	1	GTEx	25954001	2015	Unspecified	GTEx	Gene expression	Nerve tibial	HCN3	ENSG00000143630.5	NA	256	A	A/T	NA	-0.3109	0.04691	2.725e-10
rs4072037	rs4072037	chr1:155162067	T/C	rs2974931	chr1:155195215	G/C	0.882	0.987	1	GTEx	25954001	2015	Unspecified	GTEx	Gene expression	Esophagus mucosa	MUC1	ENSG00000185499.12	NA	241	G	G/C	NA	0.2591	0.03907	2.938e-10
rs4072037	rs4072037	chr1:155162067	T/C	rs370545	chr1:155175390	G/A	0.98	0.996	1	GTEx	25954001	2015	Unspecified	GTEx	Gene expression	Esophagus mucosa	THBS3	ENSG00000169231.9	NA	241	G	G/A	NA	0.2344	0.03538	3.005e-10
rs4072037	rs4072037	chr1:155162067	T/C	rs2990245	chr1:155197462	T/C	0.875	0.987	1	MuTHER	22941192	2012	European	MuTHER	Gene expression	Lymphoblastoid cell lines	ADAM15	NA	ILMN_1751500	777	T	T/C	0.502	-0.08186	0.01301	3.157e-10
rs4072037	rs4072037	chr1:155162067	T/C	rs6676150	chr1:155123837	G/C	0.69	0.931	1	GTEx	25954001	2015	Unspecified	GTEx	Gene expression	Esophagus mucosa	THBS3	ENSG00000169231.9	NA	241	G	G/C	NA	0.2431	0.03675	3.212e-10
rs4072037	rs4072037	chr1:155162067	T/C	rs914615	chr1:155175892	G/A	0.98	0.996	1	GTEx	25954001	2015	Unspecified	GTEx	Gene expression	Heart atrial appendage	GBAP1	ENSG00000160766.10	NA	159	G	G/A	NA	-0.3286	0.04801	3.301e-10
rs4072037	rs4072037	chr1:155162067	T/C	rs2066981	chr1:155172379	A/G	0.976	0.992	1	GTEx	25954001	2015	Unspecified	GTEx	Gene expression	Heart atrial appendage	GBAP1	ENSG00000160766.10	NA	159	A	A/G	NA	-0.3286	0.04801	3.301e-10
rs4072037	rs4072037	chr1:155162067	T/C	rs370545	chr1:155175390	G/A	0.98	0.996	1	GTEx	25954001	2015	Unspecified	GTEx	Gene expression	Heart atrial appendage	GBAP1	ENSG00000160766.10	NA	159	G	G/A	NA	-0.328	0.04794	3.345e-10
rs4072037	rs4072037	chr1:155162067	T/C	rs12743084	chr1:155161168	G/C	1	1	1	GTEx	25954001	2015	Unspecified	GTEx	Gene expression	Heart left ventricle	GBAP1	ENSG00000160766.10	NA	190	G	G/C	NA	-0.4576	0.06813	3.425e-10
rs4072037	rs4072037	chr1:155162067	T/C	rs12743084	chr1:155161168	G/C	1	1	1	GTEx	25954001	2015	Unspecified	GTEx	Gene expression	Spleen	GBAP1	ENSG00000160766.10	NA	89	G	G/C	NA	-0.6413	0.08719	3.497e-10
rs4072037	rs4072037	chr1:155162067	T/C	rs6676150	chr1:155123837	G/C	0.69	0.931	1	GTEx	25954001	2015	Unspecified	GTEx	Gene expression	Breast mammary tissue	GBAP1	ENSG00000160766.10	NA	183	G	G/C	NA	-0.3839	0.05706	3.643e-10
rs4072037	rs4072037	chr1:155162067	T/C	rs2974929	chr1:155197268	C/T	0.875	0.983	1	GTEx	25954001	2015	Unspecified	GTEx	Gene expression	Spleen	GBAP1	ENSG00000160766.10	NA	89	C	C/T	NA	-0.562	0.07652	3.652e-10
rs4072037	rs4072037	chr1:155162067	T/C	rs2066981	chr1:155172379	A/G	0.976	0.992	1	GTEx	25954001	2015	Unspecified	GTEx	Gene expression	Esophagus mucosa	NA	ENSG00000231064.1	NA	241	A	A/G	NA	0.2907	0.04413	3.724e-10
rs4072037	rs4072037	chr1:155162067	T/C	rs2974929	chr1:155197268	C/T	0.875	0.983	1	GTEx	25954001	2015	Unspecified	GTEx	Gene expression	Prostate	GBAP1	ENSG00000160766.10	NA	87	C	C/T	NA	-0.5863	0.07971	3.756e-10
rs4072037	rs4072037	chr1:155162067	T/C	rs914615	chr1:155175892	G/A	0.98	0.996	1	GTEx	25954001	2015	Unspecified	GTEx	Gene expression	Esophagus mucosa	NA	ENSG00000231064.1	NA	241	G	G/A	NA	0.2892	0.04402	4.132e-10
rs4072037	rs4072037	chr1:155162067	T/C	rs6676150	chr1:155123837	G/C	0.69	0.931	1	GTEx	25954001	2015	Unspecified	GTEx	Gene expression	Pancreas	THBS3	ENSG00000169231.9	NA	149	G	G/C	NA	0.3555	0.05193	4.275e-10
rs4072037	rs4072037	chr1:155162067	T/C	rs6676150	chr1:155123837	G/C	0.69	0.931	1	GTEx	25954001	2015	Unspecified	GTEx	Gene expression	Nerve tibial	GBAP1	ENSG00000160766.10	NA	256	G	G/C	NA	-0.2898	0.04432	4.472e-10
rs4072037	rs4072037	chr1:155162067	T/C	rs4971089	chr1:155142927	G/A	0.663	0.907	1	GTEx	25954001	2015	Unspecified	GTEx	Gene expression	Stomach	GBAP1	ENSG00000160766.10	NA	170	G	G/A	NA	-0.4283	0.06363	4.61e-10
rs4072037	rs4072037	chr1:155162067	T/C	rs28445596	chr1:155186729	C/T	0.882	0.987	1	GTEx	25954001	2015	Unspecified	GTEx	Gene expression	Esophagus mucosa	THBS3	ENSG00000169231.9	NA	241	C	C/T	NA	0.2295	0.03514	5.13e-10
rs4072037	rs4072037	chr1:155162067	T/C	rs2974931	chr1:155195215	G/C	0.882	0.987	1	GTEx	25954001	2015	Unspecified	GTEx	Gene expression	Esophagus mucosa	THBS3	ENSG00000169231.9	NA	241	G	G/C	NA	0.2293	0.03518	5.423e-10
rs4072037	rs4072037	chr1:155162067	T/C	rs370545	chr1:155175390	G/A	0.98	0.996	1	GTEx	25954001	2015	Unspecified	GTEx	Gene expression	Esophagus mucosa	NA	ENSG00000231064.1	NA	241	G	G/A	NA	0.2879	0.0442	5.605e-10
rs4072037	rs4072037	chr1:155162067	T/C	rs2974937	chr1:155168849	T/C	1	1	1	GTEx	25954001	2015	Unspecified	GTEx	Gene expression	Colon transverse	THBS3	ENSG00000169231.9	NA	169	T	T/C	NA	0.2385	0.03563	5.682e-10
rs4072037	rs4072037	chr1:155162067	T/C	rs497829	chr1:155193532	G/C	0.882	0.987	1	GTEx	25954001	2015	Unspecified	GTEx	Gene expression	Esophagus mucosa	THBS3	ENSG00000169231.9	NA	241	G	G/C	NA	0.2278	0.03503	5.984e-10
rs4072037	rs4072037	chr1:155162067	T/C	rs28445596	chr1:155186729	C/T	0.882	0.987	1	GTEx	25954001	2015	Unspecified	GTEx	Gene expression	Nerve tibial	HCN3	ENSG00000143630.5	NA	256	C	C/T	NA	-0.3042	0.04692	6.055e-10
rs4072037	rs4072037	chr1:155162067	T/C	rs377568346	chr1:155194140	C/CAT	0.882	0.987	1	GTEx	25954001	2015	Unspecified	GTEx	Gene expression	Esophagus mucosa	THBS3	ENSG00000169231.9	NA	241	C	C/CAT	NA	0.2277	0.03503	6.084e-10
rs4072037	rs4072037	chr1:155162067	T/C	rs2990220	chr1:155190254	A/T	0.882	0.987	1	GTEx	25954001	2015	Unspecified	GTEx	Gene expression	Esophagus mucosa	THBS3	ENSG00000169231.9	NA	241	A	A/T	NA	0.2291	0.03526	6.096e-10
rs4072037	rs4072037	chr1:155162067	T/C	rs760077	chr1:155178782	T/A	0.782	0.995	1	GTEx	25954001	2015	Unspecified	GTEx	Gene expression	Nerve tibial	HCN3	ENSG00000143630.5	NA	256	T	T/A	NA	-0.327	0.05053	6.494e-10
rs4072037	rs4072037	chr1:155162067	T/C	rs140081212	chr1:155184975	G/A	0.764	0.982	1	GTEx	25954001	2015	Unspecified	GTEx	Gene expression	Esophagus mucosa	MUC1	ENSG00000185499.12	NA	241	G	G/A	NA	0.2627	0.04055	6.805e-10
rs4072037	rs4072037	chr1:155162067	T/C	rs2075570	chr1:155182164	T/C	0.889	0.987	1	GTEx	25954001	2015	Unspecified	GTEx	Gene expression	Esophagus mucosa	NA	ENSG00000231064.1	NA	241	T	T/C	NA	0.2848	0.04398	6.926e-10
rs4072037	rs4072037	chr1:155162067	T/C	rs2974935	chr1:155181843	T/G	0.886	0.987	1	GTEx	25954001	2015	Unspecified	GTEx	Gene expression	Esophagus mucosa	NA	ENSG00000231064.1	NA	241	T	T/G	NA	0.2847	0.04398	6.941e-10
rs4072037	rs4072037	chr1:155162067	T/C	rs2974930	chr1:155196717	G/A	0.882	0.987	1	GTEx	25954001	2015	Unspecified	GTEx	Gene expression	Esophagus mucosa	MUC1	ENSG00000185499.12	NA	241	G	G/A	NA	0.2554	0.03947	7.038e-10
rs4072037	rs4072037	chr1:155162067	T/C	rs12752585	chr1:155135406	A/G	0.659	0.902	1	GTEx	25954001	2015	Unspecified	GTEx	Gene expression	Stomach	GBAP1	ENSG00000160766.10	NA	170	A	A/G	NA	-0.4295	0.06467	7.248e-10
rs4072037	rs4072037	chr1:155162067	T/C	rs4460629	chr1:155135335	C/T	0.659	0.902	1	GTEx	25954001	2015	Unspecified	GTEx	Gene expression	Stomach	GBAP1	ENSG00000160766.10	NA	170	C	C/T	NA	-0.4295	0.06467	7.254e-10
rs4072037	rs4072037	chr1:155162067	T/C	rs6676150	chr1:155123837	G/C	0.69	0.931	1	GTEx	25954001	2015	Unspecified	GTEx	Gene expression	Pancreas	GBAP1	ENSG00000160766.10	NA	149	G	G/C	NA	-0.5355	0.07948	7.261e-10
rs4072037	rs4072037	chr1:155162067	T/C	rs4971088	chr1:155142883	A/T	0.663	0.907	1	GTEx	25954001	2015	Unspecified	GTEx	Gene expression	Stomach	GBAP1	ENSG00000160766.10	NA	170	A	A/T	NA	-0.4286	0.06456	7.322e-10
rs4072037	rs4072037	chr1:155162067	T/C	rs4276914	chr1:155142229	A/G	0.663	0.907	1	GTEx	25954001	2015	Unspecified	GTEx	Gene expression	Stomach	GBAP1	ENSG00000160766.10	NA	170	A	A/G	NA	-0.4286	0.06456	7.33e-10
rs4072037	rs4072037	chr1:155162067	T/C	rs11264339	chr1:155140648	T/C	0.663	0.907	1	GTEx	25954001	2015	Unspecified	GTEx	Gene expression	Stomach	GBAP1	ENSG00000160766.10	NA	170	T	T/C	NA	-0.4286	0.06456	7.33e-10
rs4072037	rs4072037	chr1:155162067	T/C	rs11264338	chr1:155138557	G/A	0.663	0.907	1	GTEx	25954001	2015	Unspecified	GTEx	Gene expression	Stomach	GBAP1	ENSG00000160766.10	NA	170	G	G/A	NA	-0.4286	0.06456	7.33e-10
rs4072037	rs4072037	chr1:155162067	T/C	rs11264337	chr1:155138450	T/C	0.663	0.907	1	GTEx	25954001	2015	Unspecified	GTEx	Gene expression	Stomach	GBAP1	ENSG00000160766.10	NA	170	T	T/C	NA	-0.4286	0.06456	7.33e-10
rs4072037	rs4072037	chr1:155162067	T/C	rs4421576	chr1:155142210	G/A	0.659	0.902	1	GTEx	25954001	2015	Unspecified	GTEx	Gene expression	Stomach	GBAP1	ENSG00000160766.10	NA	170	G	G/A	NA	-0.4286	0.06456	7.33e-10
rs4072037	rs4072037	chr1:155162067	T/C	rs7556304	chr1:155139509	C/T	0.659	0.902	1	GTEx	25954001	2015	Unspecified	GTEx	Gene expression	Stomach	GBAP1	ENSG00000160766.10	NA	170	C	C/T	NA	-0.4286	0.06456	7.33e-10
rs4072037	rs4072037	chr1:155162067	T/C	rs4971085	chr1:155138222	C/T	0.659	0.902	1	GTEx	25954001	2015	Unspecified	GTEx	Gene expression	Stomach	GBAP1	ENSG00000160766.10	NA	170	C	C/T	NA	-0.4286	0.06457	7.349e-10
rs4072037	rs4072037	chr1:155162067	T/C	rs760077	chr1:155178782	T/A	0.782	0.995	1	GTEx	25954001	2015	Unspecified	GTEx	Gene expression	Esophagus mucosa	MUC1	ENSG00000185499.12	NA	241	T	T/A	NA	0.2613	0.04044	7.513e-10
rs4072037	rs4072037	chr1:155162067	T/C	rs370545	chr1:155175390	G/A	0.98	0.996	1	GTEx	25954001	2015	Unspecified	GTEx	Gene expression	Whole blood	NA	ENSG00000236263.1	NA	338	G	G/A	NA	0.1639	0.02593	9.627e-10
rs4072037	rs4072037	chr1:155162067	T/C	rs140081212	chr1:155184975	G/A	0.764	0.982	1	GTEx	25954001	2015	Unspecified	GTEx	Gene expression	Nerve tibial	HCN3	ENSG00000143630.5	NA	256	G	G/A	NA	-0.3242	0.05066	9.648e-10
rs4072037	rs4072037	chr1:155162067	T/C	rs4072037	chr1:155162067	T/C	1	1	0	GTEx	25954001	2015	Unspecified	GTEx	Gene expression	Stomach	GBAP1	ENSG00000160766.10	NA	170	T	T/C	NA	-0.4152	0.06305	9.674e-10
rs4072037	rs4072037	chr1:155162067	T/C	rs2974935	chr1:155181843	T/G	0.886	0.987	1	GTEx	25954001	2015	Unspecified	GTEx	Gene expression	Nerve tibial	HCN3	ENSG00000143630.5	NA	256	T	T/G	NA	-0.3032	0.04742	1e-09
rs4072037	rs4072037	chr1:155162067	T/C	rs12411216	chr1:155164480	C/A	1	1	1	GTEx	25954001	2015	Unspecified	GTEx	Gene expression	Heart atrial appendage	GBAP1	ENSG00000160766.10	NA	159	C	C/A	NA	-0.3255	0.04917	1.017e-09
rs4072037	rs4072037	chr1:155162067	T/C	rs2075570	chr1:155182164	T/C	0.889	0.987	1	GTEx	25954001	2015	Unspecified	GTEx	Gene expression	Nerve tibial	HCN3	ENSG00000143630.5	NA	256	T	T/C	NA	-0.3031	0.04743	1.019e-09
rs4072037	rs4072037	chr1:155162067	T/C	rs2974931	chr1:155195215	G/C	0.882	0.987	1	GTEx	25954001	2015	Unspecified	GTEx	Gene expression	Heart atrial appendage	GBAP1	ENSG00000160766.10	NA	159	G	G/C	NA	-0.3172	0.04795	1.042e-09
rs4072037	rs4072037	chr1:155162067	T/C	rs2049805	chr1:155194980	C/T	0.882	0.987	1	GTEx	25954001	2015	Unspecified	GTEx	Gene expression	Esophagus mucosa	THBS3	ENSG00000169231.9	NA	241	C	C/T	NA	0.2255	0.03524	1.049e-09
rs4072037	rs4072037	chr1:155162067	T/C	rs2974935	chr1:155181843	T/G	0.886	0.987	1	GTEx	25954001	2015	Unspecified	GTEx	Gene expression	Heart atrial appendage	GBAP1	ENSG00000160766.10	NA	159	T	T/G	NA	-0.3164	0.04784	1.055e-09
rs4072037	rs4072037	chr1:155162067	T/C	rs2075570	chr1:155182164	T/C	0.889	0.987	1	GTEx	25954001	2015	Unspecified	GTEx	Gene expression	Heart atrial appendage	GBAP1	ENSG00000160766.10	NA	159	T	T/C	NA	-0.3163	0.04785	1.06e-09
rs4072037	rs4072037	chr1:155162067	T/C	rs4072037	chr1:155162067	T/C	1	1	0	MuTHER	22941192	2012	European	MuTHER	Gene expression	Adipose subcutaneous	ADAM15	NA	ILMN_1751500	776	T	T/C	0.533	-0.1184	0.01941	1.07e-09
rs4072037	rs4072037	chr1:155162067	T/C	rs2974930	chr1:155196717	G/A	0.882	0.987	1	GTEx	25954001	2015	Unspecified	GTEx	Gene expression	Heart atrial appendage	GBAP1	ENSG00000160766.10	NA	159	G	G/A	NA	-0.3172	0.04801	1.078e-09
rs4072037	rs4072037	chr1:155162067	T/C	rs2974937	chr1:155168849	T/C	1	1	1	GTEx	25954001	2015	Unspecified	GTEx	Gene expression	Heart atrial appendage	GBAP1	ENSG00000160766.10	NA	159	T	T/C	NA	-0.324	0.04905	1.097e-09
rs4072037	rs4072037	chr1:155162067	T/C	rs4072037	chr1:155162067	T/C	1	1	0	GTEx	25954001	2015	Unspecified	GTEx	Gene expression	Heart atrial appendage	GBAP1	ENSG00000160766.10	NA	159	T	T/C	NA	-0.3239	0.04905	1.1e-09
rs4072037	rs4072037	chr1:155162067	T/C	rs497829	chr1:155193532	G/C	0.882	0.987	1	GTEx	25954001	2015	Unspecified	GTEx	Gene expression	Heart atrial appendage	GBAP1	ENSG00000160766.10	NA	159	G	G/C	NA	-0.3158	0.04785	1.118e-09
rs4072037	rs4072037	chr1:155162067	T/C	rs2049805	chr1:155194980	C/T	0.882	0.987	1	GTEx	25954001	2015	Unspecified	GTEx	Gene expression	Heart atrial appendage	GBAP1	ENSG00000160766.10	NA	159	C	C/T	NA	-0.3158	0.04785	1.128e-09
rs4072037	rs4072037	chr1:155162067	T/C	rs377568346	chr1:155194140	C/CAT	0.882	0.987	1	GTEx	25954001	2015	Unspecified	GTEx	Gene expression	Heart atrial appendage	GBAP1	ENSG00000160766.10	NA	159	C	C/CAT	NA	-0.3158	0.04786	1.129e-09
rs4072037	rs4072037	chr1:155162067	T/C	rs12743084	chr1:155161168	G/C	1	1	1	GTEx	25954001	2015	Unspecified	GTEx	Gene expression	Whole blood	NA	ENSG00000231064.1	NA	338	G	G/C	NA	0.2538	0.04034	1.133e-09
rs4072037	rs4072037	chr1:155162067	T/C	rs140081212	chr1:155184975	G/A	0.764	0.982	1	GTEx	25954001	2015	Unspecified	GTEx	Gene expression	Adipose visceral omentum	GBAP1	ENSG00000160766.10	NA	185	G	G/A	NA	-0.2424	0.03732	1.181e-09
rs4072037	rs4072037	chr1:155162067	T/C	rs4971089	chr1:155142927	G/A	0.663	0.907	1	GTEx	25954001	2015	Unspecified	GTEx	Gene expression	Prostate	GBAP1	ENSG00000160766.10	NA	87	G	G/A	NA	-0.5463	0.07724	1.204e-09
rs4072037	rs4072037	chr1:155162067	T/C	rs2974929	chr1:155197268	C/T	0.875	0.983	1	GTEx	25954001	2015	Unspecified	GTEx	Gene expression	Colon transverse	THBS3	ENSG00000169231.9	NA	169	C	C/T	NA	0.2381	0.03642	1.256e-09
rs4072037	rs4072037	chr1:155162067	T/C	rs2066981	chr1:155172379	A/G	0.976	0.992	1	GTEx	25954001	2015	Unspecified	GTEx	Gene expression	Whole blood	NA	ENSG00000236263.1	NA	338	A	A/G	NA	0.1633	0.02603	1.268e-09
rs4072037	rs4072037	chr1:155162067	T/C	rs2990245	chr1:155197462	T/C	0.875	0.987	1	Zeller	20502693	2010	European	NHLBI GRASP Catalog (version 2)	Gene expression	Peripheral blood monocytes	ADAM15	NA	NA	2362	NA	NA	NA	NA	NA	1.28e-09
rs4072037	rs4072037	chr1:155162067	T/C	rs914615	chr1:155175892	G/A	0.98	0.996	1	GTEx	25954001	2015	Unspecified	GTEx	Gene expression	Whole blood	NA	ENSG00000236263.1	NA	338	G	G/A	NA	0.1628	0.02598	1.31e-09
rs4072037	rs4072037	chr1:155162067	T/C	rs140081212	chr1:155184975	G/A	0.764	0.982	1	GTEx	25954001	2015	Unspecified	GTEx	Gene expression	Esophagus gastroesophageal junction	GBAP1	ENSG00000160766.10	NA	127	G	G/A	NA	-0.3935	0.05921	1.382e-09
rs4072037	rs4072037	chr1:155162067	T/C	rs760077	chr1:155178782	T/A	0.782	0.995	1	GTEx	25954001	2015	Unspecified	GTEx	Gene expression	Adipose visceral omentum	GBAP1	ENSG00000160766.10	NA	185	T	T/A	NA	-0.2411	0.03731	1.395e-09
rs4072037	rs4072037	chr1:155162067	T/C	rs760077	chr1:155178782	T/A	0.782	0.995	1	GTEx	25954001	2015	Unspecified	GTEx	Gene expression	Esophagus gastroesophageal junction	GBAP1	ENSG00000160766.10	NA	127	T	T/A	NA	-0.3928	0.05921	1.463e-09
rs4072037	rs4072037	chr1:155162067	T/C	rs2974931	chr1:155195215	G/C	0.882	0.987	1	GTEx	25954001	2015	Unspecified	GTEx	Gene expression	Colon transverse	THBS3	ENSG00000169231.9	NA	169	G	G/C	NA	0.2353	0.0362	1.52e-09
rs4072037	rs4072037	chr1:155162067	T/C	rs2990245	chr1:155197462	T/C	0.875	0.987	1	GTEx	25954001	2015	Unspecified	GTEx	Gene expression	Nerve tibial	HCN3	ENSG00000143630.5	NA	256	T	T/C	NA	-0.2971	0.04704	1.533e-09
rs4072037	rs4072037	chr1:155162067	T/C	rs28445596	chr1:155186729	C/T	0.882	0.987	1	GTEx	25954001	2015	Unspecified	GTEx	Gene expression	Heart atrial appendage	GBAP1	ENSG00000160766.10	NA	159	C	C/T	NA	-0.3124	0.04784	1.591e-09
rs4072037	rs4072037	chr1:155162067	T/C	rs2990220	chr1:155190254	A/T	0.882	0.987	1	GTEx	25954001	2015	Unspecified	GTEx	Gene expression	Heart atrial appendage	GBAP1	ENSG00000160766.10	NA	159	A	A/T	NA	-0.3124	0.04788	1.632e-09
rs4072037	rs4072037	chr1:155162067	T/C	rs760077	chr1:155178782	T/A	0.782	0.995	1	GTEx	25954001	2015	Unspecified	GTEx	Gene expression	Cells EBV-transformed lymphocytes	GBAP1	ENSG00000160766.10	NA	114	T	T/A	NA	-0.5834	0.0871	1.649e-09
rs4072037	rs4072037	chr1:155162067	T/C	rs140081212	chr1:155184975	G/A	0.764	0.982	1	GTEx	25954001	2015	Unspecified	GTEx	Gene expression	Cells EBV-transformed lymphocytes	GBAP1	ENSG00000160766.10	NA	114	G	G/A	NA	-0.5835	0.08713	1.653e-09
rs4072037	rs4072037	chr1:155162067	T/C	rs12411216	chr1:155164480	C/A	1	1	1	GTEx	25954001	2015	Unspecified	GTEx	Gene expression	Stomach	GBAP1	ENSG00000160766.10	NA	170	C	C/A	NA	-0.4084	0.06307	1.673e-09
rs4072037	rs4072037	chr1:155162067	T/C	rs2974935	chr1:155181843	T/G	0.886	0.987	1	GTEx	25954001	2015	Unspecified	GTEx	Gene expression	Colon transverse	THBS3	ENSG00000169231.9	NA	169	T	T/G	NA	0.233	0.03596	1.69e-09
rs4072037	rs4072037	chr1:155162067	T/C	rs2075570	chr1:155182164	T/C	0.889	0.987	1	GTEx	25954001	2015	Unspecified	GTEx	Gene expression	Colon transverse	THBS3	ENSG00000169231.9	NA	169	T	T/C	NA	0.233	0.03597	1.695e-09
rs4072037	rs4072037	chr1:155162067	T/C	rs497829	chr1:155193532	G/C	0.882	0.987	1	GTEx	25954001	2015	Unspecified	GTEx	Gene expression	Colon transverse	THBS3	ENSG00000169231.9	NA	169	G	G/C	NA	0.233	0.03605	1.831e-09
rs4072037	rs4072037	chr1:155162067	T/C	rs377568346	chr1:155194140	C/CAT	0.882	0.987	1	GTEx	25954001	2015	Unspecified	GTEx	Gene expression	Colon transverse	THBS3	ENSG00000169231.9	NA	169	C	C/CAT	NA	0.2329	0.03606	1.856e-09
rs4072037	rs4072037	chr1:155162067	T/C	rs760077	chr1:155178782	T/A	0.782	0.995	1	GTEx	25954001	2015	Unspecified	GTEx	Gene expression	Colon transverse	NA	ENSG00000231064.1	NA	169	T	T/A	NA	0.2529	0.03932	2.141e-09
rs4072037	rs4072037	chr1:155162067	T/C	rs370545	chr1:155175390	G/A	0.98	0.996	1	GTEx	25954001	2015	Unspecified	GTEx	Gene expression	Nerve tibial	HCN3	ENSG00000143630.5	NA	256	G	G/A	NA	-0.3017	0.0483	2.23e-09
rs4072037	rs4072037	chr1:155162067	T/C	rs2990245	chr1:155197462	T/C	0.875	0.987	1	GTEx	25954001	2015	Unspecified	GTEx	Gene expression	Heart atrial appendage	GBAP1	ENSG00000160766.10	NA	159	T	T/C	NA	-0.3141	0.04862	2.244e-09
rs4072037	rs4072037	chr1:155162067	T/C	rs2974930	chr1:155196717	G/A	0.882	0.987	1	GTEx	25954001	2015	Unspecified	GTEx	Gene expression	Esophagus mucosa	THBS3	ENSG00000169231.9	NA	241	G	G/A	NA	0.223	0.03563	2.252e-09
rs4072037	rs4072037	chr1:155162067	T/C	rs2974930	chr1:155196717	G/A	0.882	0.987	1	GTEx	25954001	2015	Unspecified	GTEx	Gene expression	Nerve tibial	HCN3	ENSG00000143630.5	NA	256	G	G/A	NA	-0.2961	0.04742	2.266e-09
rs4072037	rs4072037	chr1:155162067	T/C	rs2049805	chr1:155194980	C/T	0.882	0.987	1	GTEx	25954001	2015	Unspecified	GTEx	Gene expression	Brain cortex	GBAP1	ENSG00000160766.10	NA	96	C	C/T	NA	0.4869	0.07163	2.338e-09
rs4072037	rs4072037	chr1:155162067	T/C	rs2974931	chr1:155195215	G/C	0.882	0.987	1	GTEx	25954001	2015	Unspecified	GTEx	Gene expression	Esophagus mucosa	NA	ENSG00000231064.1	NA	241	G	G/C	NA	0.2754	0.04413	2.478e-09
rs4072037	rs4072037	chr1:155162067	T/C	rs11264339	chr1:155140648	T/C	0.663	0.907	1	Zeller	20502693	2010	European	NHLBI GRASP Catalog (version 2)	Gene expression	Peripheral blood monocytes	THBS3	NA	NA	2362	NA	NA	NA	NA	NA	2.52e-09
rs4072037	rs4072037	chr1:155162067	T/C	rs2974929	chr1:155197268	C/T	0.875	0.983	1	GTEx	25954001	2015	Unspecified	GTEx	Gene expression	Esophagus mucosa	MUC1	ENSG00000185499.12	NA	241	C	C/T	NA	0.2501	0.04013	2.588e-09
rs4072037	rs4072037	chr1:155162067	T/C	rs914615	chr1:155175892	G/A	0.98	0.996	1	GTEx	25954001	2015	Unspecified	GTEx	Gene expression	Nerve tibial	HCN3	ENSG00000143630.5	NA	256	G	G/A	NA	-0.2999	0.04823	2.601e-09
rs4072037	rs4072037	chr1:155162067	T/C	rs377568346	chr1:155194140	C/CAT	0.882	0.987	1	GTEx	25954001	2015	Unspecified	GTEx	Gene expression	Nerve tibial	HCN3	ENSG00000143630.5	NA	256	C	C/CAT	NA	-0.2934	0.04721	2.651e-09
rs4072037	rs4072037	chr1:155162067	T/C	rs497829	chr1:155193532	G/C	0.882	0.987	1	GTEx	25954001	2015	Unspecified	GTEx	Gene expression	Nerve tibial	HCN3	ENSG00000143630.5	NA	256	G	G/C	NA	-0.2934	0.04721	2.652e-09
rs4072037	rs4072037	chr1:155162067	T/C	rs377568346	chr1:155194140	C/CAT	0.882	0.987	1	GTEx	25954001	2015	Unspecified	GTEx	Gene expression	Brain cortex	GBAP1	ENSG00000160766.10	NA	96	C	C/CAT	NA	0.4863	0.07186	2.663e-09
rs4072037	rs4072037	chr1:155162067	T/C	rs760077	chr1:155178782	T/A	0.782	0.995	1	GTEx	25954001	2015	Unspecified	GTEx	Gene expression	Pancreas	THBS3	ENSG00000169231.9	NA	149	T	T/A	NA	0.3357	0.0519	2.691e-09
rs4072037	rs4072037	chr1:155162067	T/C	rs4971088	chr1:155142883	A/T	0.663	0.907	1	GTEx	25954001	2015	Unspecified	GTEx	Gene expression	Prostate	GBAP1	ENSG00000160766.10	NA	87	A	A/T	NA	-0.5387	0.07834	2.695e-09
rs4072037	rs4072037	chr1:155162067	T/C	rs140081212	chr1:155184975	G/A	0.764	0.982	1	GTEx	25954001	2015	Unspecified	GTEx	Gene expression	Spleen	THBS3	ENSG00000169231.9	NA	89	G	G/A	NA	0.4344	0.06334	2.709e-09
rs4072037	rs4072037	chr1:155162067	T/C	rs140081212	chr1:155184975	G/A	0.764	0.982	1	GTEx	25954001	2015	Unspecified	GTEx	Gene expression	Colon transverse	NA	ENSG00000231064.1	NA	169	G	G/A	NA	0.2522	0.03951	2.729e-09
rs4072037	rs4072037	chr1:155162067	T/C	rs914615	chr1:155175892	G/A	0.98	0.996	1	GTEx	25954001	2015	Unspecified	GTEx	Gene expression	Colon transverse	THBS3	ENSG00000169231.9	NA	169	G	G/A	NA	0.2269	0.03555	2.735e-09
rs4072037	rs4072037	chr1:155162067	T/C	rs760077	chr1:155178782	T/A	0.782	0.995	1	GTEx	25954001	2015	Unspecified	GTEx	Gene expression	Spleen	THBS3	ENSG00000169231.9	NA	89	T	T/A	NA	0.4341	0.06332	2.75e-09
rs4072037	rs4072037	chr1:155162067	T/C	rs497829	chr1:155193532	G/C	0.882	0.987	1	GTEx	25954001	2015	Unspecified	GTEx	Gene expression	Esophagus mucosa	NA	ENSG00000231064.1	NA	241	G	G/C	NA	0.2733	0.04395	2.786e-09
rs4072037	rs4072037	chr1:155162067	T/C	rs28445596	chr1:155186729	C/T	0.882	0.987	1	GTEx	25954001	2015	Unspecified	GTEx	Gene expression	Esophagus mucosa	NA	ENSG00000231064.1	NA	241	C	C/T	NA	0.2744	0.04412	2.788e-09
rs4072037	rs4072037	chr1:155162067	T/C	rs12752585	chr1:155135406	A/G	0.659	0.902	1	GTEx	25954001	2015	Unspecified	GTEx	Gene expression	Prostate	GBAP1	ENSG00000160766.10	NA	87	A	A/G	NA	-0.5382	0.07837	2.792e-09
rs4072037	rs4072037	chr1:155162067	T/C	rs4460629	chr1:155135335	C/T	0.659	0.902	1	GTEx	25954001	2015	Unspecified	GTEx	Gene expression	Prostate	GBAP1	ENSG00000160766.10	NA	87	C	C/T	NA	-0.5382	0.07837	2.792e-09
rs4072037	rs4072037	chr1:155162067	T/C	rs4276914	chr1:155142229	A/G	0.663	0.907	1	GTEx	25954001	2015	Unspecified	GTEx	Gene expression	Prostate	GBAP1	ENSG00000160766.10	NA	87	A	A/G	NA	-0.5381	0.07837	2.795e-09
rs4072037	rs4072037	chr1:155162067	T/C	rs11264339	chr1:155140648	T/C	0.663	0.907	1	GTEx	25954001	2015	Unspecified	GTEx	Gene expression	Prostate	GBAP1	ENSG00000160766.10	NA	87	T	T/C	NA	-0.5381	0.07837	2.795e-09
rs4072037	rs4072037	chr1:155162067	T/C	rs11264338	chr1:155138557	G/A	0.663	0.907	1	GTEx	25954001	2015	Unspecified	GTEx	Gene expression	Prostate	GBAP1	ENSG00000160766.10	NA	87	G	G/A	NA	-0.5381	0.07837	2.795e-09
rs4072037	rs4072037	chr1:155162067	T/C	rs11264337	chr1:155138450	T/C	0.663	0.907	1	GTEx	25954001	2015	Unspecified	GTEx	Gene expression	Prostate	GBAP1	ENSG00000160766.10	NA	87	T	T/C	NA	-0.5381	0.07837	2.795e-09
rs4072037	rs4072037	chr1:155162067	T/C	rs4421576	chr1:155142210	G/A	0.659	0.902	1	GTEx	25954001	2015	Unspecified	GTEx	Gene expression	Prostate	GBAP1	ENSG00000160766.10	NA	87	G	G/A	NA	-0.5381	0.07837	2.795e-09
rs4072037	rs4072037	chr1:155162067	T/C	rs7556304	chr1:155139509	C/T	0.659	0.902	1	GTEx	25954001	2015	Unspecified	GTEx	Gene expression	Prostate	GBAP1	ENSG00000160766.10	NA	87	C	C/T	NA	-0.5381	0.07837	2.795e-09
rs4072037	rs4072037	chr1:155162067	T/C	rs4971085	chr1:155138222	C/T	0.659	0.902	1	GTEx	25954001	2015	Unspecified	GTEx	Gene expression	Prostate	GBAP1	ENSG00000160766.10	NA	87	C	C/T	NA	-0.5381	0.07837	2.795e-09
rs4072037	rs4072037	chr1:155162067	T/C	rs377568346	chr1:155194140	C/CAT	0.882	0.987	1	GTEx	25954001	2015	Unspecified	GTEx	Gene expression	Esophagus mucosa	NA	ENSG00000231064.1	NA	241	C	C/CAT	NA	0.2733	0.04395	2.806e-09
rs4072037	rs4072037	chr1:155162067	T/C	rs760077	chr1:155178782	T/A	0.782	0.995	1	GTEx	25954001	2015	Unspecified	GTEx	Gene expression	Stomach	THBS3	ENSG00000169231.9	NA	170	T	T/A	NA	0.2609	0.04095	2.852e-09
rs4072037	rs4072037	chr1:155162067	T/C	rs28445596	chr1:155186729	C/T	0.882	0.987	1	GTEx	25954001	2015	Unspecified	GTEx	Gene expression	Colon transverse	THBS3	ENSG00000169231.9	NA	169	C	C/T	NA	0.228	0.03578	2.853e-09
rs4072037	rs4072037	chr1:155162067	T/C	rs4072037	chr1:155162067	T/C	1	1	0	GTEx	25954001	2015	Unspecified	GTEx	Gene expression	Colon transverse	THBS3	ENSG00000169231.9	NA	169	T	T/C	NA	0.2304	0.03618	2.904e-09
rs4072037	rs4072037	chr1:155162067	T/C	rs140081212	chr1:155184975	G/A	0.764	0.982	1	GTEx	25954001	2015	Unspecified	GTEx	Gene expression	Pancreas	THBS3	ENSG00000169231.9	NA	149	G	G/A	NA	0.3351	0.05195	2.928e-09
rs4072037	rs4072037	chr1:155162067	T/C	rs497829	chr1:155193532	G/C	0.882	0.987	1	GTEx	25954001	2015	Unspecified	GTEx	Gene expression	Brain cortex	GBAP1	ENSG00000160766.10	NA	96	G	G/C	NA	0.486	0.07206	2.939e-09
rs4072037	rs4072037	chr1:155162067	T/C	rs370545	chr1:155175390	G/A	0.98	0.996	1	GTEx	25954001	2015	Unspecified	GTEx	Gene expression	Colon transverse	THBS3	ENSG00000169231.9	NA	169	G	G/A	NA	0.2267	0.03561	2.952e-09
rs4072037	rs4072037	chr1:155162067	T/C	rs2049805	chr1:155194980	C/T	0.882	0.987	1	GTEx	25954001	2015	Unspecified	GTEx	Gene expression	Colon transverse	THBS3	ENSG00000169231.9	NA	169	C	C/T	NA	0.231	0.03631	3.004e-09
rs4072037	rs4072037	chr1:155162067	T/C	rs2974930	chr1:155196717	G/A	0.882	0.987	1	GTEx	25954001	2015	Unspecified	GTEx	Gene expression	Brain cortex	GBAP1	ENSG00000160766.10	NA	96	G	G/A	NA	0.4905	0.07286	3.093e-09
rs4072037	rs4072037	chr1:155162067	T/C	rs2974929	chr1:155197268	C/T	0.875	0.983	1	GTEx	25954001	2015	Unspecified	GTEx	Gene expression	Esophagus mucosa	THBS3	ENSG00000169231.9	NA	241	C	C/T	NA	0.2233	0.03606	3.185e-09
rs4072037	rs4072037	chr1:155162067	T/C	rs2066981	chr1:155172379	A/G	0.976	0.992	1	MuTHER	22941192	2012	European	MuTHER	Gene expression	Adipose subcutaneous	ADAM15	NA	ILMN_1751500	776	A	A/G	0.548	-0.117	0.01978	3.286e-09
rs4072037	rs4072037	chr1:155162067	T/C	rs2990245	chr1:155197462	T/C	0.875	0.987	1	GTEx	25954001	2015	Unspecified	GTEx	Gene expression	Brain cortex	GBAP1	ENSG00000160766.10	NA	96	T	T/C	NA	0.4988	0.07436	3.43e-09
rs4072037	rs4072037	chr1:155162067	T/C	rs2974929	chr1:155197268	C/T	0.875	0.983	1	GTEx	25954001	2015	Unspecified	GTEx	Gene expression	Brain cortex	GBAP1	ENSG00000160766.10	NA	96	C	C/T	NA	0.4907	0.07323	3.532e-09
rs4072037	rs4072037	chr1:155162067	T/C	rs2049805	chr1:155194980	C/T	0.882	0.987	1	GTEx	25954001	2015	Unspecified	GTEx	Gene expression	Esophagus mucosa	NA	ENSG00000231064.1	NA	241	C	C/T	NA	0.2725	0.04414	3.54e-09
rs4072037	rs4072037	chr1:155162067	T/C	rs2990220	chr1:155190254	A/T	0.882	0.987	1	GTEx	25954001	2015	Unspecified	GTEx	Gene expression	Colon transverse	THBS3	ENSG00000169231.9	NA	169	A	A/T	NA	0.2273	0.03596	3.676e-09
rs4072037	rs4072037	chr1:155162067	T/C	rs2066981	chr1:155172379	A/G	0.976	0.992	1	GTEx	25954001	2015	Unspecified	GTEx	Gene expression	Nerve tibial	HCN3	ENSG00000143630.5	NA	256	A	A/G	NA	-0.2976	0.04839	3.768e-09
rs4072037	rs4072037	chr1:155162067	T/C	rs2990220	chr1:155190254	A/T	0.882	0.987	1	GTEx	25954001	2015	Unspecified	GTEx	Gene expression	Esophagus mucosa	NA	ENSG00000231064.1	NA	241	A	A/T	NA	0.2721	0.04433	4.254e-09
rs4072037	rs4072037	chr1:155162067	T/C	rs6676150	chr1:155123837	G/C	0.69	0.931	1	GTEx	25954001	2015	Unspecified	GTEx	Gene expression	Esophagus mucosa	NA	ENSG00000231064.1	NA	241	G	G/C	NA	0.2845	0.04634	4.267e-09
rs4072037	rs4072037	chr1:155162067	T/C	rs140081212	chr1:155184975	G/A	0.764	0.982	1	GTEx	25954001	2015	Unspecified	GTEx	Gene expression	Spleen	GBAP1	ENSG00000160766.10	NA	89	G	G/A	NA	-0.5305	0.07877	4.492e-09
rs4072037	rs4072037	chr1:155162067	T/C	rs2990245	chr1:155197462	T/C	0.875	0.987	1	GTEx	25954001	2015	Unspecified	GTEx	Gene expression	Esophagus mucosa	MUC1	ENSG00000185499.12	NA	241	T	T/C	NA	0.2409	0.03932	4.551e-09
rs4072037	rs4072037	chr1:155162067	T/C	rs760077	chr1:155178782	T/A	0.782	0.995	1	GTEx	25954001	2015	Unspecified	GTEx	Gene expression	Spleen	GBAP1	ENSG00000160766.10	NA	89	T	T/A	NA	-0.53	0.07876	4.609e-09
rs4072037	rs4072037	chr1:155162067	T/C	rs2049805	chr1:155194980	C/T	0.882	0.987	1	Fehrmann	21829388	2011	European	NHLBI GRASP Catalog (version 2)	Gene expression	Blood	hsa-mir_THBS3	NA	NA	3255	NA	NA	NA	NA	NA	4.7e-09
rs4072037	rs4072037	chr1:155162067	T/C	rs2990220	chr1:155190254	A/T	0.882	0.987	1	GTEx	25954001	2015	Unspecified	GTEx	Gene expression	Brain cortex	GBAP1	ENSG00000160766.10	NA	96	A	A/T	NA	0.4835	0.07289	4.723e-09
rs4072037	rs4072037	chr1:155162067	T/C	rs2066981	chr1:155172379	A/G	0.976	0.992	1	GTEx	25954001	2015	Unspecified	GTEx	Gene expression	Colon transverse	THBS3	ENSG00000169231.9	NA	169	A	A/G	NA	0.2252	0.03592	4.788e-09
rs4072037	rs4072037	chr1:155162067	T/C	rs2974931	chr1:155195215	G/C	0.882	0.987	1	GTEx	25954001	2015	Unspecified	GTEx	Gene expression	Nerve tibial	HCN3	ENSG00000143630.5	NA	256	G	G/C	NA	-0.2913	0.04773	4.795e-09
rs4072037	rs4072037	chr1:155162067	T/C	rs2049805	chr1:155194980	C/T	0.882	0.987	1	GTEx	25954001	2015	Unspecified	GTEx	Gene expression	Nerve tibial	HCN3	ENSG00000143630.5	NA	256	C	C/T	NA	-0.2891	0.04742	4.988e-09
rs4072037	rs4072037	chr1:155162067	T/C	rs2974929	chr1:155197268	C/T	0.875	0.983	1	GTEx	25954001	2015	Unspecified	GTEx	Gene expression	Whole blood	NA	ENSG00000236263.1	NA	338	C	C/T	NA	0.1549	0.02573	5.178e-09
rs4072037	rs4072037	chr1:155162067	T/C	rs2075570	chr1:155182164	T/C	0.889	0.987	1	GTEx	25954001	2015	Unspecified	GTEx	Gene expression	Whole blood	NA	ENSG00000236263.1	NA	338	T	T/C	NA	0.155	0.02577	5.301e-09
rs4072037	rs4072037	chr1:155162067	T/C	rs2974935	chr1:155181843	T/G	0.886	0.987	1	GTEx	25954001	2015	Unspecified	GTEx	Gene expression	Whole blood	NA	ENSG00000236263.1	NA	338	T	T/G	NA	0.155	0.02577	5.342e-09
rs4072037	rs4072037	chr1:155162067	T/C	rs4971089	chr1:155142927	G/A	0.663	0.907	1	GTEx	25954001	2015	Unspecified	GTEx	Gene expression	Cells EBV-transformed lymphocytes	GBAP1	ENSG00000160766.10	NA	114	G	G/A	NA	-0.5645	0.08776	5.545e-09
rs4072037	rs4072037	chr1:155162067	T/C	rs4971088	chr1:155142883	A/T	0.663	0.907	1	GTEx	25954001	2015	Unspecified	GTEx	Gene expression	Cells EBV-transformed lymphocytes	GBAP1	ENSG00000160766.10	NA	114	A	A/T	NA	-0.5642	0.08774	5.597e-09
rs4072037	rs4072037	chr1:155162067	T/C	rs2974930	chr1:155196717	G/A	0.882	0.987	1	GTEx	25954001	2015	Unspecified	GTEx	Gene expression	Whole blood	NA	ENSG00000236263.1	NA	338	G	G/A	NA	0.1544	0.02573	5.717e-09
rs4072037	rs4072037	chr1:155162067	T/C	rs4971085	chr1:155138222	C/T	0.659	0.902	1	GTEx	25954001	2015	Unspecified	GTEx	Gene expression	Cells EBV-transformed lymphocytes	GBAP1	ENSG00000160766.10	NA	114	C	C/T	NA	-0.5637	0.08772	5.723e-09
rs4072037	rs4072037	chr1:155162067	T/C	rs4276914	chr1:155142229	A/G	0.663	0.907	1	GTEx	25954001	2015	Unspecified	GTEx	Gene expression	Cells EBV-transformed lymphocytes	GBAP1	ENSG00000160766.10	NA	114	A	A/G	NA	-0.5636	0.08771	5.731e-09
rs4072037	rs4072037	chr1:155162067	T/C	rs11264339	chr1:155140648	T/C	0.663	0.907	1	GTEx	25954001	2015	Unspecified	GTEx	Gene expression	Cells EBV-transformed lymphocytes	GBAP1	ENSG00000160766.10	NA	114	T	T/C	NA	-0.5636	0.08771	5.731e-09
rs4072037	rs4072037	chr1:155162067	T/C	rs11264338	chr1:155138557	G/A	0.663	0.907	1	GTEx	25954001	2015	Unspecified	GTEx	Gene expression	Cells EBV-transformed lymphocytes	GBAP1	ENSG00000160766.10	NA	114	G	G/A	NA	-0.5636	0.08771	5.731e-09
rs4072037	rs4072037	chr1:155162067	T/C	rs11264337	chr1:155138450	T/C	0.663	0.907	1	GTEx	25954001	2015	Unspecified	GTEx	Gene expression	Cells EBV-transformed lymphocytes	GBAP1	ENSG00000160766.10	NA	114	T	T/C	NA	-0.5636	0.08771	5.731e-09
rs4072037	rs4072037	chr1:155162067	T/C	rs4421576	chr1:155142210	G/A	0.659	0.902	1	GTEx	25954001	2015	Unspecified	GTEx	Gene expression	Cells EBV-transformed lymphocytes	GBAP1	ENSG00000160766.10	NA	114	G	G/A	NA	-0.5636	0.08771	5.731e-09
rs4072037	rs4072037	chr1:155162067	T/C	rs7556304	chr1:155139509	C/T	0.659	0.902	1	GTEx	25954001	2015	Unspecified	GTEx	Gene expression	Cells EBV-transformed lymphocytes	GBAP1	ENSG00000160766.10	NA	114	C	C/T	NA	-0.5636	0.08771	5.731e-09
rs4072037	rs4072037	chr1:155162067	T/C	rs4971088	chr1:155142883	A/T	0.663	0.907	1	GTEx	25954001	2015	Unspecified	GTEx	Gene expression	Esophagus gastroesophageal junction	GBAP1	ENSG00000160766.10	NA	127	A	A/T	NA	-0.3846	0.06069	5.961e-09
rs4072037	rs4072037	chr1:155162067	T/C	rs4276914	chr1:155142229	A/G	0.663	0.907	1	GTEx	25954001	2015	Unspecified	GTEx	Gene expression	Esophagus gastroesophageal junction	GBAP1	ENSG00000160766.10	NA	127	A	A/G	NA	-0.384	0.06066	6.125e-09
rs4072037	rs4072037	chr1:155162067	T/C	rs11264339	chr1:155140648	T/C	0.663	0.907	1	GTEx	25954001	2015	Unspecified	GTEx	Gene expression	Esophagus gastroesophageal junction	GBAP1	ENSG00000160766.10	NA	127	T	T/C	NA	-0.384	0.06066	6.125e-09
rs4072037	rs4072037	chr1:155162067	T/C	rs11264338	chr1:155138557	G/A	0.663	0.907	1	GTEx	25954001	2015	Unspecified	GTEx	Gene expression	Esophagus gastroesophageal junction	GBAP1	ENSG00000160766.10	NA	127	G	G/A	NA	-0.384	0.06066	6.125e-09
rs4072037	rs4072037	chr1:155162067	T/C	rs11264337	chr1:155138450	T/C	0.663	0.907	1	GTEx	25954001	2015	Unspecified	GTEx	Gene expression	Esophagus gastroesophageal junction	GBAP1	ENSG00000160766.10	NA	127	T	T/C	NA	-0.384	0.06066	6.125e-09
rs4072037	rs4072037	chr1:155162067	T/C	rs4421576	chr1:155142210	G/A	0.659	0.902	1	GTEx	25954001	2015	Unspecified	GTEx	Gene expression	Esophagus gastroesophageal junction	GBAP1	ENSG00000160766.10	NA	127	G	G/A	NA	-0.384	0.06066	6.125e-09
rs4072037	rs4072037	chr1:155162067	T/C	rs7556304	chr1:155139509	C/T	0.659	0.902	1	GTEx	25954001	2015	Unspecified	GTEx	Gene expression	Esophagus gastroesophageal junction	GBAP1	ENSG00000160766.10	NA	127	C	C/T	NA	-0.384	0.06066	6.125e-09
rs4072037	rs4072037	chr1:155162067	T/C	rs2974929	chr1:155197268	C/T	0.875	0.983	1	GTEx	25954001	2015	Unspecified	GTEx	Gene expression	Nerve tibial	HCN3	ENSG00000143630.5	NA	256	C	C/T	NA	-0.291	0.04805	6.175e-09
rs4072037	rs4072037	chr1:155162067	T/C	rs4971085	chr1:155138222	C/T	0.659	0.902	1	GTEx	25954001	2015	Unspecified	GTEx	Gene expression	Esophagus gastroesophageal junction	GBAP1	ENSG00000160766.10	NA	127	C	C/T	NA	-0.384	0.06067	6.184e-09
rs4072037	rs4072037	chr1:155162067	T/C	rs6676150	chr1:155123837	G/C	0.69	0.931	1	GTEx	25954001	2015	Unspecified	GTEx	Gene expression	Stomach	GBAP1	ENSG00000160766.10	NA	170	G	G/C	NA	-0.4074	0.06571	6.614e-09
rs4072037	rs4072037	chr1:155162067	T/C	rs2974930	chr1:155196717	G/A	0.882	0.987	1	GTEx	25954001	2015	Unspecified	GTEx	Gene expression	Colon transverse	THBS3	ENSG00000169231.9	NA	169	G	G/A	NA	0.2277	0.03673	6.813e-09
rs4072037	rs4072037	chr1:155162067	T/C	rs4460629	chr1:155135335	C/T	0.659	0.902	1	GTEx	25954001	2015	Unspecified	GTEx	Gene expression	Esophagus gastroesophageal junction	GBAP1	ENSG00000160766.10	NA	127	C	C/T	NA	-0.3829	0.06075	6.976e-09
rs4072037	rs4072037	chr1:155162067	T/C	rs12752585	chr1:155135406	A/G	0.659	0.902	1	GTEx	25954001	2015	Unspecified	GTEx	Gene expression	Esophagus gastroesophageal junction	GBAP1	ENSG00000160766.10	NA	127	A	A/G	NA	-0.3829	0.06075	7.003e-09
rs4072037	rs4072037	chr1:155162067	T/C	rs2049805	chr1:155194980	C/T	0.882	0.987	1	GTEx	25954001	2015	Unspecified	GTEx	Gene expression	Whole blood	NA	ENSG00000236263.1	NA	338	C	C/T	NA	0.1521	0.02551	7.028e-09
rs4072037	rs4072037	chr1:155162067	T/C	rs2066981	chr1:155172379	A/G	0.976	0.992	1	GTEx	25954001	2015	Unspecified	GTEx	Gene expression	Colon sigmoid	GBAP1	ENSG00000160766.10	NA	124	A	A/G	NA	-0.3137	0.04967	7.08e-09
rs4072037	rs4072037	chr1:155162067	T/C	rs28445596	chr1:155186729	C/T	0.882	0.987	1	GTEx	25954001	2015	Unspecified	GTEx	Gene expression	Brain cortex	GBAP1	ENSG00000160766.10	NA	96	C	C/T	NA	0.4795	0.07347	7.408e-09
rs4072037	rs4072037	chr1:155162067	T/C	rs12411216	chr1:155164480	C/A	1	1	1	Geuvadis	24037378	2013	European	Geuvadis	Exon expression	Lymphoblastoid cell lines	ADAM15	ENSG00000143537.8	ENSG00000143537.8_155026790_155026982	462	NA	NA	NA	NA	NA	7.453e-09
rs4072037	rs4072037	chr1:155162067	T/C	rs377568346	chr1:155194140	C/CAT	0.882	0.987	1	GTEx	25954001	2015	Unspecified	GTEx	Gene expression	Whole blood	NA	ENSG00000236263.1	NA	338	C	C/CAT	NA	0.1521	0.02554	7.46e-09
rs4072037	rs4072037	chr1:155162067	T/C	rs140081212	chr1:155184975	G/A	0.764	0.982	1	GTEx	25954001	2015	Unspecified	GTEx	Gene expression	Stomach	THBS3	ENSG00000169231.9	NA	170	G	G/A	NA	0.2528	0.04094	7.464e-09
rs4072037	rs4072037	chr1:155162067	T/C	rs497829	chr1:155193532	G/C	0.882	0.987	1	GTEx	25954001	2015	Unspecified	GTEx	Gene expression	Whole blood	NA	ENSG00000236263.1	NA	338	G	G/C	NA	0.152	0.02555	7.488e-09
rs4072037	rs4072037	chr1:155162067	T/C	rs2974930	chr1:155196717	G/A	0.882	0.987	1	GTEx	25954001	2015	Unspecified	GTEx	Gene expression	Esophagus mucosa	NA	ENSG00000231064.1	NA	241	G	G/A	NA	0.269	0.04463	7.687e-09
rs4072037	rs4072037	chr1:155162067	T/C	rs4460629	chr1:155135335	C/T	0.659	0.902	1	MuTHER	22941192	2012	European	MuTHER	Gene expression	Skin	EFNA1	NA	ILMN_2371053	667	C	C/T	0.48	-0.09151	0.01585	7.808e-09
rs4072037	rs4072037	chr1:155162067	T/C	rs4971089	chr1:155142927	G/A	0.663	0.907	1	GTEx	25954001	2015	Unspecified	GTEx	Gene expression	Esophagus gastroesophageal junction	GBAP1	ENSG00000160766.10	NA	127	G	G/A	NA	-0.3796	0.06045	7.818e-09
rs4072037	rs4072037	chr1:155162067	T/C	rs2974931	chr1:155195215	G/C	0.882	0.987	1	GTEx	25954001	2015	Unspecified	GTEx	Gene expression	Brain cortex	GBAP1	ENSG00000160766.10	NA	96	G	G/C	NA	0.4757	0.07309	7.975e-09
rs4072037	rs4072037	chr1:155162067	T/C	rs2974937	chr1:155168849	T/C	1	1	1	GTEx	25954001	2015	Unspecified	GTEx	Gene expression	Whole blood	NA	ENSG00000236263.1	NA	338	T	T/C	NA	0.1571	0.02645	8.015e-09
rs4072037	rs4072037	chr1:155162067	T/C	rs2974931	chr1:155195215	G/C	0.882	0.987	1	GTEx	25954001	2015	Unspecified	GTEx	Gene expression	Whole blood	NA	ENSG00000236263.1	NA	338	G	G/C	NA	0.1522	0.02563	8.074e-09
rs4072037	rs4072037	chr1:155162067	T/C	rs760077	chr1:155178782	T/A	0.782	0.995	1	GTEx	25954001	2015	Unspecified	GTEx	Gene expression	Brain cerebellar hemisphere	THBS3	ENSG00000169231.9	NA	89	T	T/A	NA	0.4859	0.07372	8.103e-09
rs4072037	rs4072037	chr1:155162067	T/C	rs2974937	chr1:155168849	T/C	1	1	1	GTEx	25954001	2015	Unspecified	GTEx	Gene expression	Colon transverse	NA	ENSG00000231064.1	NA	169	T	T/C	NA	0.2358	0.03829	8.289e-09
rs4072037	rs4072037	chr1:155162067	T/C	rs12411216	chr1:155164480	C/A	1	1	1	GTEx	25954001	2015	Unspecified	GTEx	Gene expression	Colon transverse	THBS3	ENSG00000169231.9	NA	169	C	C/A	NA	0.2252	0.03657	8.314e-09
rs4072037	rs4072037	chr1:155162067	T/C	rs370545	chr1:155175390	G/A	0.98	0.996	1	GTEx	25954001	2015	Unspecified	GTEx	Gene expression	Lung	THBS3	ENSG00000169231.9	NA	278	G	G/A	NA	0.2221	0.03716	8.331e-09
rs4072037	rs4072037	chr1:155162067	T/C	rs2974937	chr1:155168849	T/C	1	1	1	GTEx	25954001	2015	Unspecified	GTEx	Gene expression	Nerve tibial	HCN3	ENSG00000143630.5	NA	256	T	T/C	NA	-0.2934	0.04892	8.412e-09
rs4072037	rs4072037	chr1:155162067	T/C	rs370545	chr1:155175390	G/A	0.98	0.996	1	GTEx	25954001	2015	Unspecified	GTEx	Gene expression	Colon sigmoid	GBAP1	ENSG00000160766.10	NA	124	G	G/A	NA	-0.3119	0.0497	8.606e-09
rs4072037	rs4072037	chr1:155162067	T/C	rs2990245	chr1:155197462	T/C	0.875	0.987	1	GTEx	25954001	2015	Unspecified	GTEx	Gene expression	Whole blood	NA	ENSG00000236263.1	NA	338	T	T/C	NA	0.1522	0.02569	8.753e-09
rs4072037	rs4072037	chr1:155162067	T/C	rs2049805	chr1:155194980	C/T	0.882	0.987	1	Fehrmann	21829388	2011	European	NHLBI GRASP Catalog (version 2)	Gene expression	Blood	MTX1	NA	NA	3255	NA	NA	NA	NA	NA	8.9e-09
rs4072037	rs4072037	chr1:155162067	T/C	rs914615	chr1:155175892	G/A	0.98	0.996	1	GTEx	25954001	2015	Unspecified	GTEx	Gene expression	Colon sigmoid	GBAP1	ENSG00000160766.10	NA	124	G	G/A	NA	-0.3115	0.04971	8.91e-09
rs4072037	rs4072037	chr1:155162067	T/C	rs140081212	chr1:155184975	G/A	0.764	0.982	1	GTEx	25954001	2015	Unspecified	GTEx	Gene expression	Brain cerebellar hemisphere	THBS3	ENSG00000169231.9	NA	89	G	G/A	NA	0.4829	0.07353	8.939e-09
rs4072037	rs4072037	chr1:155162067	T/C	rs4072037	chr1:155162067	T/C	1	1	0	GTEx	25954001	2015	Unspecified	GTEx	Gene expression	Whole blood	NA	ENSG00000236263.1	NA	338	T	T/C	NA	0.1566	0.02646	8.999e-09
rs4072037	rs4072037	chr1:155162067	T/C	rs2974935	chr1:155181843	T/G	0.886	0.987	1	Geuvadis	24037378	2013	European	Geuvadis	Exon expression	Lymphoblastoid cell lines	UBQLN4	ENSG00000160803.6	ENSG00000160803.6_156011663_156011778	462	NA	NA	NA	NA	NA	9.067e-09
rs4072037	rs4072037	chr1:155162067	T/C	rs12411216	chr1:155164480	C/A	1	1	1	GTEx	25954001	2015	Unspecified	GTEx	Gene expression	Whole blood	NA	ENSG00000236263.1	NA	338	C	C/A	NA	0.1567	0.02649	9.071e-09
rs4072037	rs4072037	chr1:155162067	T/C	rs2974937	chr1:155168849	T/C	1	1	1	Geuvadis	24037378	2013	European	Geuvadis	Exon expression	Lymphoblastoid cell lines	ADAM15	ENSG00000143537.8	ENSG00000143537.8_155026790_155026982	462	NA	NA	NA	NA	NA	9.225e-09
rs4072037	rs4072037	chr1:155162067	T/C	rs11264339	chr1:155140648	T/C	0.663	0.907	1	MuTHER	22941192	2012	European	MuTHER	Gene expression	Skin	EFNA1	NA	ILMN_2371053	667	T	T/C	0.479	-0.09163	0.01595	9.273e-09
rs4072037	rs4072037	chr1:155162067	T/C	rs4421576	chr1:155142210	G/A	0.659	0.902	1	MuTHER	22941192	2012	European	MuTHER	Gene expression	Skin	EFNA1	NA	ILMN_2371053	667	G	G/A	0.479	-0.09164	0.01596	9.345e-09
rs4072037	rs4072037	chr1:155162067	T/C	rs4971088	chr1:155142883	A/T	0.663	0.907	1	MuTHER	22941192	2012	European	MuTHER	Gene expression	Skin	EFNA1	NA	ILMN_2371053	667	A	A/T	0.479	-0.09164	0.01596	9.433e-09
rs4072037	rs4072037	chr1:155162067	T/C	rs2990245	chr1:155197462	T/C	0.875	0.987	1	GTEx	25954001	2015	Unspecified	GTEx	Gene expression	Esophagus mucosa	THBS3	ENSG00000169231.9	NA	241	T	T/C	NA	0.2121	0.03542	9.469e-09
rs4072037	rs4072037	chr1:155162067	T/C	rs914615	chr1:155175892	G/A	0.98	0.996	1	GTEx	25954001	2015	Unspecified	GTEx	Gene expression	Lung	THBS3	ENSG00000169231.9	NA	278	G	G/A	NA	0.2211	0.03717	9.793e-09
rs4072037	rs4072037	chr1:155162067	T/C	rs140081212	chr1:155184975	G/A	0.764	0.982	1	Geuvadis	24037378	2013	European	Geuvadis	Exon expression	Lymphoblastoid cell lines	ADAM15	ENSG00000143537.8	ENSG00000143537.8_155026790_155026982	462	NA	NA	NA	NA	NA	9.818e-09
rs4072037	rs4072037	chr1:155162067	T/C	rs140081212	chr1:155184975	G/A	0.764	0.982	1	GTEx	25954001	2015	Unspecified	GTEx	Gene expression	Lung	THBS3	ENSG00000169231.9	NA	278	G	G/A	NA	0.2354	0.03964	1.019e-08
rs4072037	rs4072037	chr1:155162067	T/C	rs6676150	chr1:155123837	G/C	0.69	0.931	1	GTEx	25954001	2015	Unspecified	GTEx	Gene expression	Colon transverse	THBS3	ENSG00000169231.9	NA	169	G	G/C	NA	0.2361	0.03866	1.057e-08
rs4072037	rs4072037	chr1:155162067	T/C	rs760077	chr1:155178782	T/A	0.782	0.995	1	GTEx	25954001	2015	Unspecified	GTEx	Gene expression	Lung	THBS3	ENSG00000169231.9	NA	278	T	T/A	NA	0.2349	0.03964	1.085e-08
rs4072037	rs4072037	chr1:155162067	T/C	rs914615	chr1:155175892	G/A	0.98	0.996	1	MuTHER	22941192	2012	European	MuTHER	Gene expression	Adipose subcutaneous	ADAM15	NA	ILMN_1751500	776	G	G/A	0.525	-0.1122	0.01964	1.106e-08
rs4072037	rs4072037	chr1:155162067	T/C	rs760077	chr1:155178782	T/A	0.782	0.995	1	GTEx	25954001	2015	Unspecified	GTEx	Gene expression	Heart atrial appendage	GBAP1	ENSG00000160766.10	NA	159	T	T/A	NA	-0.3147	0.05138	1.143e-08
rs4072037	rs4072037	chr1:155162067	T/C	rs6676150	chr1:155123837	G/C	0.69	0.931	1	GTEx	25954001	2015	Unspecified	GTEx	Gene expression	Spleen	THBS3	ENSG00000169231.9	NA	89	G	G/C	NA	0.4372	0.06721	1.152e-08
rs4072037	rs4072037	chr1:155162067	T/C	rs2075570	chr1:155182164	T/C	0.889	0.987	1	Geuvadis	24037378	2013	European	Geuvadis	Exon expression	Lymphoblastoid cell lines	UBQLN4	ENSG00000160803.6	ENSG00000160803.6_156011663_156011778	462	NA	NA	NA	NA	NA	1.174e-08
rs4072037	rs4072037	chr1:155162067	T/C	rs2974929	chr1:155197268	C/T	0.875	0.983	1	GTEx	25954001	2015	Unspecified	GTEx	Gene expression	Esophagus mucosa	NA	ENSG00000231064.1	NA	241	C	C/T	NA	0.2686	0.04519	1.194e-08
rs4072037	rs4072037	chr1:155162067	T/C	rs2990220	chr1:155190254	A/T	0.882	0.987	1	GTEx	25954001	2015	Unspecified	GTEx	Gene expression	Whole blood	NA	ENSG00000236263.1	NA	338	A	A/T	NA	0.1506	0.02568	1.2e-08
rs4072037	rs4072037	chr1:155162067	T/C	rs2974929	chr1:155197268	C/T	0.875	0.983	1	GTEx	25954001	2015	Unspecified	GTEx	Gene expression	Heart atrial appendage	GBAP1	ENSG00000160766.10	NA	159	C	C/T	NA	-0.3051	0.0499	1.201e-08
rs4072037	rs4072037	chr1:155162067	T/C	rs4072037	chr1:155162067	T/C	1	1	0	Geuvadis	24037378	2013	European	Geuvadis	Exon expression	Lymphoblastoid cell lines	ADAM15	ENSG00000143537.8	ENSG00000143537.8_155026790_155026982	462	NA	NA	NA	NA	NA	1.305e-08
rs4072037	rs4072037	chr1:155162067	T/C	rs140081212	chr1:155184975	G/A	0.764	0.982	1	GTEx	25954001	2015	Unspecified	GTEx	Gene expression	Heart atrial appendage	GBAP1	ENSG00000160766.10	NA	159	G	G/A	NA	-0.3137	0.05146	1.313e-08
rs4072037	rs4072037	chr1:155162067	T/C	rs28445596	chr1:155186729	C/T	0.882	0.987	1	GTEx	25954001	2015	Unspecified	GTEx	Gene expression	Whole blood	NA	ENSG00000236263.1	NA	338	C	C/T	NA	0.1496	0.02563	1.385e-08
rs4072037	rs4072037	chr1:155162067	T/C	rs6676150	chr1:155123837	G/C	0.69	0.931	1	GTEx	25954001	2015	Unspecified	GTEx	Gene expression	Cells transformed fibroblasts	SLC50A1	ENSG00000169241.13	NA	272	G	G/C	NA	0.1785	0.03033	1.386e-08
rs4072037	rs4072037	chr1:155162067	T/C	rs2075570	chr1:155182164	T/C	0.889	0.987	1	GTEx	25954001	2015	Unspecified	GTEx	Gene expression	Brain cortex	GBAP1	ENSG00000160766.10	NA	96	T	T/C	NA	0.4736	0.07439	1.455e-08
rs4072037	rs4072037	chr1:155162067	T/C	rs2049805	chr1:155194980	C/T	0.882	0.987	1	Fehrmann	21829388	2011	European	NHLBI GRASP Catalog (version 2)	Gene expression	Blood	MTX1_AL713999.28_RP11-263K19.9_GBA	NA	NA	3255	NA	NA	NA	NA	NA	1.5e-08
rs4072037	rs4072037	chr1:155162067	T/C	rs4460629	chr1:155135335	C/T	0.659	0.902	1	Fehrmann	21829388	2011	European	NHLBI GRASP Catalog (version 2)	Gene expression	Blood	MTX1	NA	NA	3255	NA	NA	NA	NA	NA	1.5e-08
rs4072037	rs4072037	chr1:155162067	T/C	rs2974935	chr1:155181843	T/G	0.886	0.987	1	GTEx	25954001	2015	Unspecified	GTEx	Gene expression	Brain cortex	GBAP1	ENSG00000160766.10	NA	96	T	T/G	NA	0.473	0.07444	1.533e-08
rs4072037	rs4072037	chr1:155162067	T/C	rs12411216	chr1:155164480	C/A	1	1	1	GTEx	25954001	2015	Unspecified	GTEx	Gene expression	Colon sigmoid	GBAP1	ENSG00000160766.10	NA	124	C	C/A	NA	-0.3068	0.04989	1.537e-08
rs4072037	rs4072037	chr1:155162067	T/C	rs2974929	chr1:155197268	C/T	0.875	0.983	1	GTEx	25954001	2015	Unspecified	GTEx	Gene expression	Colon sigmoid	GBAP1	ENSG00000160766.10	NA	124	C	C/T	NA	-0.3086	0.05023	1.572e-08
rs4072037	rs4072037	chr1:155162067	T/C	rs2974931	chr1:155195215	G/C	0.882	0.987	1	GTEx	25954001	2015	Unspecified	GTEx	Gene expression	Colon transverse	NA	ENSG00000231064.1	NA	169	G	G/C	NA	0.2338	0.0388	1.578e-08
rs4072037	rs4072037	chr1:155162067	T/C	rs12411216	chr1:155164480	C/A	1	1	1	GTEx	25954001	2015	Unspecified	GTEx	Gene expression	Nerve tibial	HCN3	ENSG00000143630.5	NA	256	C	C/A	NA	-0.2884	0.04907	1.58e-08
rs4072037	rs4072037	chr1:155162067	T/C	rs2066981	chr1:155172379	A/G	0.976	0.992	1	GTEx	25954001	2015	Unspecified	GTEx	Gene expression	Lung	THBS3	ENSG00000169231.9	NA	278	A	A/G	NA	0.2188	0.03736	1.58e-08
rs4072037	rs4072037	chr1:155162067	T/C	rs2974935	chr1:155181843	T/G	0.886	0.987	1	GTEx	25954001	2015	Unspecified	GTEx	Gene expression	Colon transverse	NA	ENSG00000231064.1	NA	169	T	T/G	NA	0.2321	0.03852	1.583e-08
rs4072037	rs4072037	chr1:155162067	T/C	rs2075570	chr1:155182164	T/C	0.889	0.987	1	GTEx	25954001	2015	Unspecified	GTEx	Gene expression	Colon transverse	NA	ENSG00000231064.1	NA	169	T	T/C	NA	0.232	0.03852	1.594e-08
rs4072037	rs4072037	chr1:155162067	T/C	rs760077	chr1:155178782	T/A	0.782	0.995	1	GTEx	25954001	2015	Unspecified	GTEx	Gene expression	Thyroid	NA	ENSG00000231064.1	NA	278	T	T/A	NA	0.2068	0.03536	1.644e-08
rs4072037	rs4072037	chr1:155162067	T/C	rs2990220	chr1:155190254	A/T	0.882	0.987	1	Geuvadis	24037378	2013	European	Geuvadis	Exon expression	Lymphoblastoid cell lines	UBQLN4	ENSG00000160803.6	ENSG00000160803.6_156011663_156011778	462	NA	NA	NA	NA	NA	1.684e-08
rs4072037	rs4072037	chr1:155162067	T/C	rs140081212	chr1:155184975	G/A	0.764	0.982	1	GTEx	25954001	2015	Unspecified	GTEx	Gene expression	Breast mammary tissue	THBS3	ENSG00000169231.9	NA	183	G	G/A	NA	0.2171	0.03635	1.702e-08
rs4072037	rs4072037	chr1:155162067	T/C	rs2990245	chr1:155197462	T/C	0.875	0.987	1	GTEx	25954001	2015	Unspecified	GTEx	Gene expression	Esophagus mucosa	NA	ENSG00000231064.1	NA	241	T	T/C	NA	0.2598	0.04424	1.712e-08
rs4072037	rs4072037	chr1:155162067	T/C	rs4072037	chr1:155162067	T/C	1	1	0	GTEx	25954001	2015	Unspecified	GTEx	Gene expression	Colon transverse	NA	ENSG00000231064.1	NA	169	T	T/C	NA	0.2318	0.03862	1.771e-08
rs4072037	rs4072037	chr1:155162067	T/C	rs497829	chr1:155193532	G/C	0.882	0.987	1	Geuvadis	24037378	2013	European	Geuvadis	Exon expression	Lymphoblastoid cell lines	UBQLN4	ENSG00000160803.6	ENSG00000160803.6_156011663_156011778	462	NA	NA	NA	NA	NA	1.821e-08
rs4072037	rs4072037	chr1:155162067	T/C	rs497829	chr1:155193532	G/C	0.882	0.987	1	GTEx	25954001	2015	Unspecified	GTEx	Gene expression	Colon transverse	NA	ENSG00000231064.1	NA	169	G	G/C	NA	0.2316	0.03863	1.838e-08
rs4072037	rs4072037	chr1:155162067	T/C	rs2990245	chr1:155197462	T/C	0.875	0.987	1	Geuvadis	24037378	2013	European	Geuvadis	Exon expression	Lymphoblastoid cell lines	UBQLN4	ENSG00000160803.6	ENSG00000160803.6_156011663_156011778	462	NA	NA	NA	NA	NA	1.842e-08
rs4072037	rs4072037	chr1:155162067	T/C	rs12752585	chr1:155135406	A/G	0.659	0.902	1	GTEx	25954001	2015	Unspecified	GTEx	Gene expression	Esophagus mucosa	NA	ENSG00000231064.1	NA	241	A	A/G	NA	0.2648	0.04522	1.86e-08
rs4072037	rs4072037	chr1:155162067	T/C	rs4460629	chr1:155135335	C/T	0.659	0.902	1	GTEx	25954001	2015	Unspecified	GTEx	Gene expression	Esophagus mucosa	NA	ENSG00000231064.1	NA	241	C	C/T	NA	0.2648	0.04522	1.863e-08
rs4072037	rs4072037	chr1:155162067	T/C	rs377568346	chr1:155194140	C/CAT	0.882	0.987	1	GTEx	25954001	2015	Unspecified	GTEx	Gene expression	Colon transverse	NA	ENSG00000231064.1	NA	169	C	C/CAT	NA	0.2315	0.03864	1.865e-08
rs4072037	rs4072037	chr1:155162067	T/C	rs140081212	chr1:155184975	G/A	0.764	0.982	1	Geuvadis	24037378	2013	European	Geuvadis	Exon expression	Lymphoblastoid cell lines	ADAM15	ENSG00000143537.8	ENSG00000143537.8_155025893_155025969	462	NA	NA	NA	NA	NA	1.915e-08
rs4072037	rs4072037	chr1:155162067	T/C	rs2075570	chr1:155182164	T/C	0.889	0.987	1	GTEx	25954001	2015	Unspecified	GTEx	Gene expression	Lung	THBS3	ENSG00000169231.9	NA	278	T	T/C	NA	0.2184	0.03754	1.926e-08
rs4072037	rs4072037	chr1:155162067	T/C	rs2974935	chr1:155181843	T/G	0.886	0.987	1	GTEx	25954001	2015	Unspecified	GTEx	Gene expression	Lung	THBS3	ENSG00000169231.9	NA	278	T	T/G	NA	0.2184	0.03754	1.936e-08
rs4072037	rs4072037	chr1:155162067	T/C	rs4971089	chr1:155142927	G/A	0.663	0.907	1	GTEx	25954001	2015	Unspecified	GTEx	Gene expression	Spleen	GBAP1	ENSG00000160766.10	NA	89	G	G/A	NA	-0.5368	0.08424	1.974e-08
rs4072037	rs4072037	chr1:155162067	T/C	rs2974929	chr1:155197268	C/T	0.875	0.983	1	GTEx	25954001	2015	Unspecified	GTEx	Gene expression	Colon transverse	NA	ENSG00000231064.1	NA	169	C	C/T	NA	0.2339	0.03916	2.028e-08
rs4072037	rs4072037	chr1:155162067	T/C	rs2974930	chr1:155196717	G/A	0.882	0.987	1	Geuvadis	24037378	2013	European	Geuvadis	Exon expression	Lymphoblastoid cell lines	UBQLN4	ENSG00000160803.6	ENSG00000160803.6_156011663_156011778	462	NA	NA	NA	NA	NA	2.056e-08
rs4072037	rs4072037	chr1:155162067	T/C	rs140081212	chr1:155184975	G/A	0.764	0.982	1	GTEx	25954001	2015	Unspecified	GTEx	Gene expression	Thyroid	NA	ENSG00000231064.1	NA	278	G	G/A	NA	0.2055	0.03541	2.058e-08
rs4072037	rs4072037	chr1:155162067	T/C	rs760077	chr1:155178782	T/A	0.782	0.995	1	GTEx	25954001	2015	Unspecified	GTEx	Gene expression	Breast mammary tissue	THBS3	ENSG00000169231.9	NA	183	T	T/A	NA	0.2161	0.03643	2.089e-08
rs4072037	rs4072037	chr1:155162067	T/C	rs28445596	chr1:155186729	C/T	0.882	0.987	1	Geuvadis	24037378	2013	European	Geuvadis	Exon expression	Lymphoblastoid cell lines	UBQLN4	ENSG00000160803.6	ENSG00000160803.6_156011663_156011778	462	NA	NA	NA	NA	NA	2.093e-08
rs4072037	rs4072037	chr1:155162067	T/C	rs4460629	chr1:155135335	C/T	0.659	0.902	1	GTEx	25954001	2015	Unspecified	GTEx	Gene expression	Brain cortex	GBAP1	ENSG00000160766.10	NA	96	C	C/T	NA	0.5293	0.08434	2.134e-08
rs4072037	rs4072037	chr1:155162067	T/C	rs4971088	chr1:155142883	A/T	0.663	0.907	1	GTEx	25954001	2015	Unspecified	GTEx	Gene expression	Esophagus mucosa	NA	ENSG00000231064.1	NA	241	A	A/T	NA	0.2633	0.04527	2.306e-08
rs4072037	rs4072037	chr1:155162067	T/C	rs4276914	chr1:155142229	A/G	0.663	0.907	1	GTEx	25954001	2015	Unspecified	GTEx	Gene expression	Esophagus mucosa	NA	ENSG00000231064.1	NA	241	A	A/G	NA	0.2631	0.04524	2.31e-08
rs4072037	rs4072037	chr1:155162067	T/C	rs11264339	chr1:155140648	T/C	0.663	0.907	1	GTEx	25954001	2015	Unspecified	GTEx	Gene expression	Esophagus mucosa	NA	ENSG00000231064.1	NA	241	T	T/C	NA	0.2631	0.04524	2.31e-08
rs4072037	rs4072037	chr1:155162067	T/C	rs11264338	chr1:155138557	G/A	0.663	0.907	1	GTEx	25954001	2015	Unspecified	GTEx	Gene expression	Esophagus mucosa	NA	ENSG00000231064.1	NA	241	G	G/A	NA	0.2631	0.04524	2.31e-08
rs4072037	rs4072037	chr1:155162067	T/C	rs11264337	chr1:155138450	T/C	0.663	0.907	1	GTEx	25954001	2015	Unspecified	GTEx	Gene expression	Esophagus mucosa	NA	ENSG00000231064.1	NA	241	T	T/C	NA	0.2631	0.04524	2.31e-08
rs4072037	rs4072037	chr1:155162067	T/C	rs4421576	chr1:155142210	G/A	0.659	0.902	1	GTEx	25954001	2015	Unspecified	GTEx	Gene expression	Esophagus mucosa	NA	ENSG00000231064.1	NA	241	G	G/A	NA	0.2631	0.04524	2.31e-08
rs4072037	rs4072037	chr1:155162067	T/C	rs7556304	chr1:155139509	C/T	0.659	0.902	1	GTEx	25954001	2015	Unspecified	GTEx	Gene expression	Esophagus mucosa	NA	ENSG00000231064.1	NA	241	C	C/T	NA	0.2631	0.04524	2.31e-08
rs4072037	rs4072037	chr1:155162067	T/C	rs4971085	chr1:155138222	C/T	0.659	0.902	1	GTEx	25954001	2015	Unspecified	GTEx	Gene expression	Esophagus mucosa	NA	ENSG00000231064.1	NA	241	C	C/T	NA	0.2631	0.04525	2.315e-08
rs4072037	rs4072037	chr1:155162067	T/C	rs6676150	chr1:155123837	G/C	0.69	0.931	1	GTEx	25954001	2015	Unspecified	GTEx	Gene expression	Brain cerebellum	EFNA1	ENSG00000169242.7	NA	103	G	G/C	NA	-0.4574	0.07386	2.316e-08
rs4072037	rs4072037	chr1:155162067	T/C	rs4072037	chr1:155162067	T/C	1	1	0	GTEx	25954001	2015	Unspecified	GTEx	Gene expression	Nerve tibial	HCN3	ENSG00000143630.5	NA	256	T	T/C	NA	-0.2844	0.04902	2.338e-08
rs4072037	rs4072037	chr1:155162067	T/C	rs4971089	chr1:155142927	G/A	0.663	0.907	1	GTEx	25954001	2015	Unspecified	GTEx	Gene expression	Esophagus mucosa	NA	ENSG00000231064.1	NA	241	G	G/A	NA	0.2631	0.0453	2.405e-08
rs4072037	rs4072037	chr1:155162067	T/C	rs4072037	chr1:155162067	T/C	1	1	0	GTEx	25954001	2015	Unspecified	GTEx	Gene expression	Colon sigmoid	GBAP1	ENSG00000160766.10	NA	124	T	T/C	NA	-0.3043	0.05031	2.428e-08
rs4072037	rs4072037	chr1:155162067	T/C	rs2075570	chr1:155182164	T/C	0.889	0.987	1	GTEx	25954001	2015	Unspecified	GTEx	Gene expression	Colon sigmoid	GBAP1	ENSG00000160766.10	NA	124	T	T/C	NA	-0.3027	0.05009	2.495e-08
rs4072037	rs4072037	chr1:155162067	T/C	rs2974935	chr1:155181843	T/G	0.886	0.987	1	GTEx	25954001	2015	Unspecified	GTEx	Gene expression	Colon sigmoid	GBAP1	ENSG00000160766.10	NA	124	T	T/G	NA	-0.3026	0.05008	2.495e-08
rs4072037	rs4072037	chr1:155162067	T/C	rs760077	chr1:155178782	T/A	0.782	0.995	1	Geuvadis	24037378	2013	European	Geuvadis	Exon expression	Lymphoblastoid cell lines	ADAM15	ENSG00000143537.8	ENSG00000143537.8_155026790_155026982	462	NA	NA	NA	NA	NA	2.505e-08
rs4072037	rs4072037	chr1:155162067	T/C	rs140081212	chr1:155184975	G/A	0.764	0.982	1	GTEx	25954001	2015	Unspecified	GTEx	Gene expression	Whole blood	NA	ENSG00000236263.1	NA	338	G	G/A	NA	0.1546	0.02703	2.59e-08
rs4072037	rs4072037	chr1:155162067	T/C	rs2990245	chr1:155197462	T/C	0.875	0.987	1	GTEx	25954001	2015	Unspecified	GTEx	Gene expression	Colon sigmoid	GBAP1	ENSG00000160766.10	NA	124	T	T/C	NA	-0.299	0.04957	2.625e-08
rs4072037	rs4072037	chr1:155162067	T/C	rs2974931	chr1:155195215	G/C	0.882	0.987	1	GTEx	25954001	2015	Unspecified	GTEx	Gene expression	Colon sigmoid	GBAP1	ENSG00000160766.10	NA	124	G	G/C	NA	-0.3044	0.05048	2.644e-08
rs4072037	rs4072037	chr1:155162067	T/C	rs28445596	chr1:155186729	C/T	0.882	0.987	1	GTEx	25954001	2015	Unspecified	GTEx	Gene expression	Colon sigmoid	GBAP1	ENSG00000160766.10	NA	124	C	C/T	NA	-0.3022	0.05013	2.675e-08
rs4072037	rs4072037	chr1:155162067	T/C	rs2990220	chr1:155190254	A/T	0.882	0.987	1	GTEx	25954001	2015	Unspecified	GTEx	Gene expression	Colon sigmoid	GBAP1	ENSG00000160766.10	NA	124	A	A/T	NA	-0.3025	0.05021	2.721e-08
rs4072037	rs4072037	chr1:155162067	T/C	rs2066981	chr1:155172379	A/G	0.976	0.992	1	GTEx	25954001	2015	Unspecified	GTEx	Gene expression	Brain cortex	GBAP1	ENSG00000160766.10	NA	96	A	A/G	NA	0.4665	0.07505	2.734e-08
rs4072037	rs4072037	chr1:155162067	T/C	rs11264339	chr1:155140648	T/C	0.663	0.907	1	Kabakchiev	23474282	2013	Mixed	NHLBI GRASP Catalog (version 2)	Gene expression	Normal prepouch ileum	GBAP1	NA	NA	173	NA	NA	NA	NA	NA	2.895e-08
rs4072037	rs4072037	chr1:155162067	T/C	rs11264338	chr1:155138557	G/A	0.663	0.907	1	Kabakchiev	23474282	2013	Mixed	NHLBI GRASP Catalog (version 2)	Gene expression	Normal prepouch ileum	GBAP1	NA	NA	173	NA	NA	NA	NA	NA	2.895e-08
rs4072037	rs4072037	chr1:155162067	T/C	rs11264337	chr1:155138450	T/C	0.663	0.907	1	Kabakchiev	23474282	2013	Mixed	NHLBI GRASP Catalog (version 2)	Gene expression	Normal prepouch ileum	GBAP1	NA	NA	173	NA	NA	NA	NA	NA	2.895e-08
rs4072037	rs4072037	chr1:155162067	T/C	rs7556304	chr1:155139509	C/T	0.659	0.902	1	Kabakchiev	23474282	2013	Mixed	NHLBI GRASP Catalog (version 2)	Gene expression	Normal prepouch ileum	GBAP1	NA	NA	173	NA	NA	NA	NA	NA	2.895e-08
rs4072037	rs4072037	chr1:155162067	T/C	rs4460629	chr1:155135335	C/T	0.659	0.902	1	Kabakchiev	23474282	2013	Mixed	NHLBI GRASP Catalog (version 2)	Gene expression	Normal prepouch ileum	GBAP1	NA	NA	173	NA	NA	NA	NA	NA	2.895e-08
rs4072037	rs4072037	chr1:155162067	T/C	rs4971088	chr1:155142883	A/T	0.663	0.907	1	GTEx	25954001	2015	Unspecified	GTEx	Gene expression	Spleen	GBAP1	ENSG00000160766.10	NA	89	A	A/T	NA	-0.5318	0.08473	2.912e-08
rs4072037	rs4072037	chr1:155162067	T/C	rs4276914	chr1:155142229	A/G	0.663	0.907	1	GTEx	25954001	2015	Unspecified	GTEx	Gene expression	Spleen	GBAP1	ENSG00000160766.10	NA	89	A	A/G	NA	-0.5316	0.08471	2.922e-08
rs4072037	rs4072037	chr1:155162067	T/C	rs11264339	chr1:155140648	T/C	0.663	0.907	1	GTEx	25954001	2015	Unspecified	GTEx	Gene expression	Spleen	GBAP1	ENSG00000160766.10	NA	89	T	T/C	NA	-0.5316	0.08471	2.922e-08
rs4072037	rs4072037	chr1:155162067	T/C	rs11264338	chr1:155138557	G/A	0.663	0.907	1	GTEx	25954001	2015	Unspecified	GTEx	Gene expression	Spleen	GBAP1	ENSG00000160766.10	NA	89	G	G/A	NA	-0.5316	0.08471	2.922e-08
rs4072037	rs4072037	chr1:155162067	T/C	rs11264337	chr1:155138450	T/C	0.663	0.907	1	GTEx	25954001	2015	Unspecified	GTEx	Gene expression	Spleen	GBAP1	ENSG00000160766.10	NA	89	T	T/C	NA	-0.5316	0.08471	2.922e-08
rs4072037	rs4072037	chr1:155162067	T/C	rs4421576	chr1:155142210	G/A	0.659	0.902	1	GTEx	25954001	2015	Unspecified	GTEx	Gene expression	Spleen	GBAP1	ENSG00000160766.10	NA	89	G	G/A	NA	-0.5316	0.08471	2.922e-08
rs4072037	rs4072037	chr1:155162067	T/C	rs7556304	chr1:155139509	C/T	0.659	0.902	1	GTEx	25954001	2015	Unspecified	GTEx	Gene expression	Spleen	GBAP1	ENSG00000160766.10	NA	89	C	C/T	NA	-0.5316	0.08471	2.922e-08
rs4072037	rs4072037	chr1:155162067	T/C	rs4971085	chr1:155138222	C/T	0.659	0.902	1	GTEx	25954001	2015	Unspecified	GTEx	Gene expression	Spleen	GBAP1	ENSG00000160766.10	NA	89	C	C/T	NA	-0.5317	0.08472	2.924e-08
rs4072037	rs4072037	chr1:155162067	T/C	rs12752585	chr1:155135406	A/G	0.659	0.902	1	GTEx	25954001	2015	Unspecified	GTEx	Gene expression	Spleen	GBAP1	ENSG00000160766.10	NA	89	A	A/G	NA	-0.5322	0.08483	2.95e-08
rs4072037	rs4072037	chr1:155162067	T/C	rs4460629	chr1:155135335	C/T	0.659	0.902	1	GTEx	25954001	2015	Unspecified	GTEx	Gene expression	Spleen	GBAP1	ENSG00000160766.10	NA	89	C	C/T	NA	-0.5322	0.08484	2.951e-08
rs4072037	rs4072037	chr1:155162067	T/C	rs497829	chr1:155193532	G/C	0.882	0.987	1	GTEx	25954001	2015	Unspecified	GTEx	Gene expression	Colon sigmoid	GBAP1	ENSG00000160766.10	NA	124	G	G/C	NA	-0.3017	0.05023	2.953e-08
rs4072037	rs4072037	chr1:155162067	T/C	rs377568346	chr1:155194140	C/CAT	0.882	0.987	1	GTEx	25954001	2015	Unspecified	GTEx	Gene expression	Colon sigmoid	GBAP1	ENSG00000160766.10	NA	124	C	C/CAT	NA	-0.3016	0.05024	2.976e-08
rs4072037	rs4072037	chr1:155162067	T/C	rs370545	chr1:155175390	G/A	0.98	0.996	1	GTEx	25954001	2015	Unspecified	GTEx	Gene expression	Brain cortex	GBAP1	ENSG00000160766.10	NA	96	G	G/A	NA	0.4631	0.0748	3.039e-08
rs4072037	rs4072037	chr1:155162067	T/C	rs28445596	chr1:155186729	C/T	0.882	0.987	1	GTEx	25954001	2015	Unspecified	GTEx	Gene expression	Colon transverse	NA	ENSG00000231064.1	NA	169	C	C/T	NA	0.2259	0.03836	3.046e-08
rs4072037	rs4072037	chr1:155162067	T/C	rs914615	chr1:155175892	G/A	0.98	0.996	1	GTEx	25954001	2015	Unspecified	GTEx	Gene expression	Brain cortex	GBAP1	ENSG00000160766.10	NA	96	G	G/A	NA	0.4624	0.07476	3.102e-08
rs4072037	rs4072037	chr1:155162067	T/C	rs2049805	chr1:155194980	C/T	0.882	0.987	1	Geuvadis	24037378	2013	European	Geuvadis	Exon expression	Lymphoblastoid cell lines	UBQLN4	ENSG00000160803.6	ENSG00000160803.6_156011663_156011778	462	NA	NA	NA	NA	NA	3.12e-08
rs4072037	rs4072037	chr1:155162067	T/C	rs2974931	chr1:155195215	G/C	0.882	0.987	1	Geuvadis	24037378	2013	European	Geuvadis	Exon expression	Lymphoblastoid cell lines	UBQLN4	ENSG00000160803.6	ENSG00000160803.6_156011663_156011778	462	NA	NA	NA	NA	NA	3.123e-08
rs4072037	rs4072037	chr1:155162067	T/C	rs2974930	chr1:155196717	G/A	0.882	0.987	1	GTEx	25954001	2015	Unspecified	GTEx	Gene expression	Colon sigmoid	GBAP1	ENSG00000160766.10	NA	124	G	G/A	NA	-0.3022	0.05042	3.142e-08
rs4072037	rs4072037	chr1:155162067	T/C	rs2974937	chr1:155168849	T/C	1	1	1	GTEx	25954001	2015	Unspecified	GTEx	Gene expression	Colon sigmoid	GBAP1	ENSG00000160766.10	NA	124	T	T/C	NA	-0.3027	0.05053	3.161e-08
rs4072037	rs4072037	chr1:155162067	T/C	rs140081212	chr1:155184975	G/A	0.764	0.982	1	GTEx	25954001	2015	Unspecified	GTEx	Gene expression	Muscle skeletal	THBS3	ENSG00000169231.9	NA	361	G	G/A	NA	0.1838	0.03243	3.257e-08
rs4072037	rs4072037	chr1:155162067	T/C	rs760077	chr1:155178782	T/A	0.782	0.995	1	GTEx	25954001	2015	Unspecified	GTEx	Gene expression	Muscle skeletal	THBS3	ENSG00000169231.9	NA	361	T	T/A	NA	0.1835	0.03242	3.375e-08
rs4072037	rs4072037	chr1:155162067	T/C	rs12752585	chr1:155135406	A/G	0.659	0.902	1	GTEx	25954001	2015	Unspecified	GTEx	Gene expression	Brain cortex	GBAP1	ENSG00000160766.10	NA	96	A	A/G	NA	0.5206	0.08466	3.609e-08
rs4072037	rs4072037	chr1:155162067	T/C	rs6676150	chr1:155123837	G/C	0.69	0.931	1	GTEx	25954001	2015	Unspecified	GTEx	Gene expression	Stomach	THBS3	ENSG00000169231.9	NA	170	G	G/C	NA	0.2472	0.04225	3.622e-08
rs4072037	rs4072037	chr1:155162067	T/C	rs2990245	chr1:155197462	T/C	0.875	0.987	1	GTEx	25954001	2015	Unspecified	GTEx	Gene expression	Colon transverse	THBS3	ENSG00000169231.9	NA	169	T	T/C	NA	0.2155	0.03682	3.639e-08
rs4072037	rs4072037	chr1:155162067	T/C	rs4971089	chr1:155142927	G/A	0.663	0.907	1	GTEx	25954001	2015	Unspecified	GTEx	Gene expression	Brain cortex	GBAP1	ENSG00000160766.10	NA	96	G	G/A	NA	0.5243	0.08553	3.914e-08
rs4072037	rs4072037	chr1:155162067	T/C	rs4971088	chr1:155142883	A/T	0.663	0.907	1	GTEx	25954001	2015	Unspecified	GTEx	Gene expression	Brain cortex	GBAP1	ENSG00000160766.10	NA	96	A	A/T	NA	0.524	0.08551	3.947e-08
rs4072037	rs4072037	chr1:155162067	T/C	rs140081212	chr1:155184975	G/A	0.764	0.982	1	Geuvadis	24037378	2013	European	Geuvadis	Exon expression	Lymphoblastoid cell lines	ADAM15	ENSG00000143537.8	ENSG00000143537.8_155026386_155026464	462	NA	NA	NA	NA	NA	3.996e-08
rs4072037	rs4072037	chr1:155162067	T/C	rs2049805	chr1:155194980	C/T	0.882	0.987	1	GTEx	25954001	2015	Unspecified	GTEx	Gene expression	Colon transverse	NA	ENSG00000231064.1	NA	169	C	C/T	NA	0.2274	0.03899	4.01e-08
rs4072037	rs4072037	chr1:155162067	T/C	rs370545	chr1:155175390	G/A	0.98	0.996	1	Geuvadis	24037378	2013	European	Geuvadis	Exon expression	Lymphoblastoid cell lines	ADAM15	ENSG00000143537.8	ENSG00000143537.8_155026790_155026982	462	NA	NA	NA	NA	NA	4.015e-08
rs4072037	rs4072037	chr1:155162067	T/C	rs4276914	chr1:155142229	A/G	0.663	0.907	1	GTEx	25954001	2015	Unspecified	GTEx	Gene expression	Brain cortex	GBAP1	ENSG00000160766.10	NA	96	A	A/G	NA	0.5234	0.08547	4.023e-08
rs4072037	rs4072037	chr1:155162067	T/C	rs11264339	chr1:155140648	T/C	0.663	0.907	1	GTEx	25954001	2015	Unspecified	GTEx	Gene expression	Brain cortex	GBAP1	ENSG00000160766.10	NA	96	T	T/C	NA	0.5234	0.08547	4.023e-08
rs4072037	rs4072037	chr1:155162067	T/C	rs11264338	chr1:155138557	G/A	0.663	0.907	1	GTEx	25954001	2015	Unspecified	GTEx	Gene expression	Brain cortex	GBAP1	ENSG00000160766.10	NA	96	G	G/A	NA	0.5234	0.08547	4.023e-08
rs4072037	rs4072037	chr1:155162067	T/C	rs11264337	chr1:155138450	T/C	0.663	0.907	1	GTEx	25954001	2015	Unspecified	GTEx	Gene expression	Brain cortex	GBAP1	ENSG00000160766.10	NA	96	T	T/C	NA	0.5234	0.08547	4.023e-08
rs4072037	rs4072037	chr1:155162067	T/C	rs4421576	chr1:155142210	G/A	0.659	0.902	1	GTEx	25954001	2015	Unspecified	GTEx	Gene expression	Brain cortex	GBAP1	ENSG00000160766.10	NA	96	G	G/A	NA	0.5234	0.08547	4.023e-08
rs4072037	rs4072037	chr1:155162067	T/C	rs7556304	chr1:155139509	C/T	0.659	0.902	1	GTEx	25954001	2015	Unspecified	GTEx	Gene expression	Brain cortex	GBAP1	ENSG00000160766.10	NA	96	C	C/T	NA	0.5234	0.08547	4.023e-08
rs4072037	rs4072037	chr1:155162067	T/C	rs4971085	chr1:155138222	C/T	0.659	0.902	1	GTEx	25954001	2015	Unspecified	GTEx	Gene expression	Brain cortex	GBAP1	ENSG00000160766.10	NA	96	C	C/T	NA	0.5234	0.08547	4.023e-08
rs4072037	rs4072037	chr1:155162067	T/C	rs12752585	chr1:155135406	A/G	0.659	0.902	1	Geuvadis	24037378	2013	European	Geuvadis	Exon expression	Lymphoblastoid cell lines	ADAM15	ENSG00000143537.8	ENSG00000143537.8_155026790_155026982	462	NA	NA	NA	NA	NA	4.048e-08
rs4072037	rs4072037	chr1:155162067	T/C	rs914615	chr1:155175892	G/A	0.98	0.996	1	GTEx	25954001	2015	Unspecified	GTEx	Gene expression	Colon transverse	NA	ENSG00000231064.1	NA	169	G	G/A	NA	0.2225	0.03822	4.212e-08
rs4072037	rs4072037	chr1:155162067	T/C	rs370545	chr1:155175390	G/A	0.98	0.996	1	GTEx	25954001	2015	Unspecified	GTEx	Gene expression	Colon transverse	NA	ENSG00000231064.1	NA	169	G	G/A	NA	0.2225	0.03826	4.318e-08
rs4072037	rs4072037	chr1:155162067	T/C	rs4460629	chr1:155135335	C/T	0.659	0.902	1	Geuvadis	24037378	2013	European	Geuvadis	Exon expression	Lymphoblastoid cell lines	ADAM15	ENSG00000143537.8	ENSG00000143537.8_155026790_155026982	462	NA	NA	NA	NA	NA	4.341e-08
rs4072037	rs4072037	chr1:155162067	T/C	rs2990220	chr1:155190254	A/T	0.882	0.987	1	GTEx	25954001	2015	Unspecified	GTEx	Gene expression	Colon transverse	NA	ENSG00000231064.1	NA	169	A	A/T	NA	0.2242	0.03858	4.423e-08
rs4072037	rs4072037	chr1:155162067	T/C	rs4421576	chr1:155142210	G/A	0.659	0.902	1	Geuvadis	24037378	2013	European	Geuvadis	Exon expression	Lymphoblastoid cell lines	ADAM15	ENSG00000143537.8	ENSG00000143537.8_155026790_155026982	462	NA	NA	NA	NA	NA	4.47e-08
rs4072037	rs4072037	chr1:155162067	T/C	rs6676150	chr1:155123837	G/C	0.69	0.931	1	GTEx	25954001	2015	Unspecified	GTEx	Gene expression	Muscle skeletal	THBS3	ENSG00000169231.9	NA	361	G	G/C	NA	0.1899	0.0339	4.581e-08
rs4072037	rs4072037	chr1:155162067	T/C	rs4072037	chr1:155162067	T/C	1	1	0	GTEx	25954001	2015	Unspecified	GTEx	Gene expression	Brain cortex	GBAP1	ENSG00000160766.10	NA	96	T	T/C	NA	0.4745	0.07798	4.719e-08
rs4072037	rs4072037	chr1:155162067	T/C	rs2974937	chr1:155168849	T/C	1	1	1	GTEx	25954001	2015	Unspecified	GTEx	Gene expression	Brain cortex	GBAP1	ENSG00000160766.10	NA	96	T	T/C	NA	0.4712	0.07751	4.843e-08
rs4072037	rs4072037	chr1:155162067	T/C	rs760077	chr1:155178782	T/A	0.782	0.995	1	GTEx	25954001	2015	Unspecified	GTEx	Gene expression	Prostate	GBAP1	ENSG00000160766.10	NA	87	T	T/A	NA	-0.5224	0.08482	4.915e-08
rs4072037	rs4072037	chr1:155162067	T/C	rs4460629	chr1:155135335	C/T	0.659	0.902	1	GTEx	25954001	2015	Unspecified	GTEx	Gene expression	Cells EBV-transformed lymphocytes	GBAP1	ENSG00000160766.10	NA	114	C	C/T	NA	-0.5377	0.09048	4.949e-08
rs4072037	rs4072037	chr1:155162067	T/C	rs12752585	chr1:155135406	A/G	0.659	0.902	1	GTEx	25954001	2015	Unspecified	GTEx	Gene expression	Cells EBV-transformed lymphocytes	GBAP1	ENSG00000160766.10	NA	114	A	A/G	NA	-0.5377	0.09047	4.951e-08
rs4776908	rs4776908	chr15:67540087	C/T	rs12443279	chr15:67561355	G/C	0.994	1	1	Westra H	24013639	2013	European	Westra H	Gene expression	Peripheral blood	SMAD3	NA	6840328	5311	NA	NA	NA	NA	NA	2.181e-15
rs4776908	rs4776908	chr15:67540087	C/T	rs9806590	chr15:67516341	C/T	0.994	1	1	Westra H	24013639	2013	European	Westra H	Gene expression	Peripheral blood	SMAD3	NA	6840328	5311	NA	NA	NA	NA	NA	2.974e-15
rs4776908	rs4776908	chr15:67540087	C/T	rs2033783	chr15:67507768	T/C	0.994	1	1	Westra H	24013639	2013	European	Westra H	Gene expression	Peripheral blood	SMAD3	NA	6840328	5311	NA	NA	NA	NA	NA	3.237e-15
rs4776908	rs4776908	chr15:67540087	C/T	rs877177	chr15:67505960	A/T	0.988	1	1	Westra H	24013639	2013	European	Westra H	Gene expression	Peripheral blood	SMAD3	NA	6840328	5311	NA	NA	NA	NA	NA	3.237e-15
rs4776908	rs4776908	chr15:67540087	C/T	rs2289262	chr15:67501033	A/G	0.988	1	1	Westra H	24013639	2013	European	Westra H	Gene expression	Peripheral blood	SMAD3	NA	6840328	5311	NA	NA	NA	NA	NA	3.237e-15
rs4776908	rs4776908	chr15:67540087	C/T	rs12594065	chr15:67518001	A/G	0.988	1	1	Westra H	24013639	2013	European	Westra H	Gene expression	Peripheral blood	SMAD3	NA	6840328	5311	NA	NA	NA	NA	NA	3.451e-15
rs4776908	rs4776908	chr15:67540087	C/T	rs8031500	chr15:67519040	T/C	0.988	1	1	Westra H	24013639	2013	European	Westra H	Gene expression	Peripheral blood	SMAD3	NA	6840328	5311	NA	NA	NA	NA	NA	3.468e-15
rs4776908	rs4776908	chr15:67540087	C/T	rs4776905	chr15:67500330	C/T	0.988	1	1	Westra H	24013639	2013	European	Westra H	Gene expression	Peripheral blood	SMAD3	NA	6840328	5311	NA	NA	NA	NA	NA	3.468e-15
rs4776908	rs4776908	chr15:67540087	C/T	rs4238407	chr15:67633784	A/G	0.988	1	1	Westra H	24013639	2013	European	Westra H	Gene expression	Peripheral blood	SMAD3	NA	6840328	5311	NA	NA	NA	NA	NA	3.627e-15
rs4776908	rs4776908	chr15:67540087	C/T	rs4432221	chr15:67634862	C/T	0.994	1	1	Westra H	24013639	2013	European	Westra H	Gene expression	Peripheral blood	SMAD3	NA	6840328	5311	NA	NA	NA	NA	NA	3.662e-15
rs4776908	rs4776908	chr15:67540087	C/T	rs10152973	chr15:67647218	C/T	0.994	1	1	Westra H	24013639	2013	European	Westra H	Gene expression	Peripheral blood	SMAD3	NA	6840328	5311	NA	NA	NA	NA	NA	3.697e-15
rs4776908	rs4776908	chr15:67540087	C/T	rs10152913	chr15:67647328	T/A	0.988	1	1	Westra H	24013639	2013	European	Westra H	Gene expression	Peripheral blood	SMAD3	NA	6840328	5311	NA	NA	NA	NA	NA	3.697e-15
rs4776908	rs4776908	chr15:67540087	C/T	rs4536412	chr15:67653764	C/A	0.994	1	1	Westra H	24013639	2013	European	Westra H	Gene expression	Peripheral blood	SMAD3	NA	6840328	5311	NA	NA	NA	NA	NA	3.709e-15
rs4776908	rs4776908	chr15:67540087	C/T	rs8042007	chr15:67652976	G/A	0.994	1	1	Westra H	24013639	2013	European	Westra H	Gene expression	Peripheral blood	SMAD3	NA	6840328	5311	NA	NA	NA	NA	NA	3.727e-15
rs4776908	rs4776908	chr15:67540087	C/T	rs8043060	chr15:67661784	A/G	0.994	1	1	Westra H	24013639	2013	European	Westra H	Gene expression	Peripheral blood	SMAD3	NA	6840328	5311	NA	NA	NA	NA	NA	3.727e-15
rs4776908	rs4776908	chr15:67540087	C/T	rs4776906	chr15:67520617	C/T	0.994	1	1	Westra H	24013639	2013	European	Westra H	Gene expression	Peripheral blood	SMAD3	NA	6840328	5311	NA	NA	NA	NA	NA	3.78e-15
rs4776908	rs4776908	chr15:67540087	C/T	rs12915085	chr15:67522138	G/C	0.988	1	1	Westra H	24013639	2013	European	Westra H	Gene expression	Peripheral blood	SMAD3	NA	6840328	5311	NA	NA	NA	NA	NA	3.78e-15
rs4776908	rs4776908	chr15:67540087	C/T	rs12324222	chr15:67581282	A/G	0.971	0.994	1	Westra H	24013639	2013	European	Westra H	Gene expression	Peripheral blood	SMAD3	NA	6840328	5311	NA	NA	NA	NA	NA	3.823e-15
rs4776908	rs4776908	chr15:67540087	C/T	rs12899051	chr15:67573741	G/A	0.983	1	1	Westra H	24013639	2013	European	Westra H	Gene expression	Peripheral blood	SMAD3	NA	6840328	5311	NA	NA	NA	NA	NA	3.841e-15
rs4776908	rs4776908	chr15:67540087	C/T	rs12594229	chr15:67596084	C/A	0.983	1	1	Westra H	24013639	2013	European	Westra H	Gene expression	Peripheral blood	SMAD3	NA	6840328	5311	NA	NA	NA	NA	NA	3.897e-15
rs4776908	rs4776908	chr15:67540087	C/T	rs4776917	chr15:67600344	G/A	0.983	1	1	Westra H	24013639	2013	European	Westra H	Gene expression	Peripheral blood	SMAD3	NA	6840328	5311	NA	NA	NA	NA	NA	3.897e-15
rs4776908	rs4776908	chr15:67540087	C/T	rs12148134	chr15:67592098	C/G	0.977	0.994	1	Westra H	24013639	2013	European	Westra H	Gene expression	Peripheral blood	SMAD3	NA	6840328	5311	NA	NA	NA	NA	NA	3.897e-15
rs4776908	rs4776908	chr15:67540087	C/T	rs12595736	chr15:67582602	A/T	0.983	1	1	Westra H	24013639	2013	European	Westra H	Gene expression	Peripheral blood	SMAD3	NA	6840328	5311	NA	NA	NA	NA	NA	3.928e-15
rs4776908	rs4776908	chr15:67540087	C/T	rs12916403	chr15:67591665	G/A	0.971	0.994	1	Westra H	24013639	2013	European	Westra H	Gene expression	Peripheral blood	SMAD3	NA	6840328	5311	NA	NA	NA	NA	NA	3.928e-15
rs4776908	rs4776908	chr15:67540087	C/T	rs2289789	chr15:67532383	T/C	1	1	1	Westra H	24013639	2013	European	Westra H	Gene expression	Peripheral blood	SMAD3	NA	6840328	5311	NA	NA	NA	NA	NA	4.01e-15
rs4776908	rs4776908	chr15:67540087	C/T	rs12910062	chr15:67537210	G/A	0.994	1	1	Westra H	24013639	2013	European	Westra H	Gene expression	Peripheral blood	SMAD3	NA	6840328	5311	NA	NA	NA	NA	NA	4.069e-15
rs4776908	rs4776908	chr15:67540087	C/T	rs4776908	chr15:67540087	C/T	1	1	0	Westra H	24013639	2013	European	Westra H	Gene expression	Peripheral blood	SMAD3	NA	6840328	5311	NA	NA	NA	NA	NA	4.088e-15
rs4776908	rs4776908	chr15:67540087	C/T	rs12900708	chr15:67535440	C/T	0.994	1	1	Westra H	24013639	2013	European	Westra H	Gene expression	Peripheral blood	SMAD3	NA	6840328	5311	NA	NA	NA	NA	NA	4.088e-15
rs4776908	rs4776908	chr15:67540087	C/T	rs4776909	chr15:67542349	A/T	0.988	1	1	Westra H	24013639	2013	European	Westra H	Gene expression	Peripheral blood	SMAD3	NA	6840328	5311	NA	NA	NA	NA	NA	4.108e-15
rs4776908	rs4776908	chr15:67540087	C/T	rs12592400	chr15:67558010	A/C	0.983	1	1	Westra H	24013639	2013	European	Westra H	Gene expression	Peripheral blood	SMAD3	NA	6840328	5311	NA	NA	NA	NA	NA	4.187e-15
rs4776908	rs4776908	chr15:67540087	C/T	rs8038652	chr15:67552064	A/G	0.994	1	1	Westra H	24013639	2013	European	Westra H	Gene expression	Peripheral blood	SMAD3	NA	6840328	5311	NA	NA	NA	NA	NA	4.207e-15
rs4776908	rs4776908	chr15:67540087	C/T	rs12443472	chr15:67555958	A/G	0.994	1	1	Westra H	24013639	2013	European	Westra H	Gene expression	Peripheral blood	SMAD3	NA	6840328	5311	NA	NA	NA	NA	NA	4.207e-15
rs4776908	rs4776908	chr15:67540087	C/T	rs8042237	chr15:67556625	A/G	0.994	1	1	Westra H	24013639	2013	European	Westra H	Gene expression	Peripheral blood	SMAD3	NA	6840328	5311	NA	NA	NA	NA	NA	4.207e-15
rs4776908	rs4776908	chr15:67540087	C/T	rs10518716	chr15:67494823	C/G	0.988	1	1	Westra H	24013639	2013	European	Westra H	Gene expression	Peripheral blood	SMAD3	NA	6840328	5311	NA	NA	NA	NA	NA	4.302e-15
rs4776908	rs4776908	chr15:67540087	C/T	rs12476	chr15:67493726	C/T	0.988	1	1	Westra H	24013639	2013	European	Westra H	Gene expression	Peripheral blood	SMAD3	NA	6840328	5311	NA	NA	NA	NA	NA	4.302e-15
rs4776908	rs4776908	chr15:67540087	C/T	rs12911370	chr15:67546321	T/C	0.994	1	1	Westra H	24013639	2013	European	Westra H	Gene expression	Peripheral blood	SMAD3	NA	6840328	5311	NA	NA	NA	NA	NA	4.659e-15
rs4776908	rs4776908	chr15:67540087	C/T	rs3743347	chr15:67547301	A/C	0.988	1	1	Westra H	24013639	2013	European	Westra H	Gene expression	Peripheral blood	SMAD3	NA	6840328	5311	NA	NA	NA	NA	NA	4.659e-15
rs4776908	rs4776908	chr15:67540087	C/T	rs12917612	chr15:67491274	A/C	0.988	1	1	Westra H	24013639	2013	European	Westra H	Gene expression	Peripheral blood	SMAD3	NA	6840328	5311	NA	NA	NA	NA	NA	4.764e-15
rs4776908	rs4776908	chr15:67540087	C/T	rs10163040	chr15:67490486	A/C	0.971	0.994	1	Westra H	24013639	2013	European	Westra H	Gene expression	Peripheral blood	SMAD3	NA	6840328	5311	NA	NA	NA	NA	NA	5.101e-15
rs4776908	rs4776908	chr15:67540087	C/T	rs10438355	chr15:67487549	G/C	0.965	0.988	1	Westra H	24013639	2013	European	Westra H	Gene expression	Peripheral blood	SMAD3	NA	6840328	5311	NA	NA	NA	NA	NA	7.605e-15
rs4776908	rs4776908	chr15:67540087	C/T	rs7166081	chr15:67492301	G/A	1	1	1	Westra H	24013639	2013	European	Westra H	Gene expression	Peripheral blood	SMAD3	NA	6840328	5311	NA	NA	NA	NA	NA	1.018e-14
rs4776908	rs4776908	chr15:67540087	C/T	rs3743342	chr15:67485667	T/C	0.954	0.977	1	Westra H	24013639	2013	European	Westra H	Gene expression	Peripheral blood	SMAD3	NA	6840328	5311	NA	NA	NA	NA	NA	1.055e-14
rs4776908	rs4776908	chr15:67540087	C/T	rs12595334	chr15:67485156	T/C	0.948	0.977	1	Westra H	24013639	2013	European	Westra H	Gene expression	Peripheral blood	SMAD3	NA	6840328	5311	NA	NA	NA	NA	NA	1.065e-14
rs4776908	rs4776908	chr15:67540087	C/T	rs8031627	chr15:67484119	A/G	0.942	0.971	1	Westra H	24013639	2013	European	Westra H	Gene expression	Peripheral blood	SMAD3	NA	6840328	5311	NA	NA	NA	NA	NA	1.126e-14
rs4776908	rs4776908	chr15:67540087	C/T	rs8031440	chr15:67483979	A/G	0.942	0.971	1	Westra H	24013639	2013	European	Westra H	Gene expression	Peripheral blood	SMAD3	NA	6840328	5311	NA	NA	NA	NA	NA	4.495e-14
rs4776908	rs4776908	chr15:67540087	C/T	rs8025774	chr15:67483276	T/C	0.937	0.971	1	Westra H	24013639	2013	European	Westra H	Gene expression	Peripheral blood	SMAD3	NA	6840328	5311	NA	NA	NA	NA	NA	5.264e-14
rs4776908	rs4776908	chr15:67540087	C/T	rs11071942	chr15:67516948	C/T	1	1	1	Westra H	24013639	2013	European	Westra H	Gene expression	Peripheral blood	SMAD3	NA	6840328	5311	NA	NA	NA	NA	NA	1.202e-13
rs4776908	rs4776908	chr15:67540087	C/T	rs2289791	chr15:67476952	T/G	0.806	0.958	1	GTEx	25954001	2015	Unspecified	GTEx	Gene expression	Thyroid	MAP2K5	ENSG00000137764.15	NA	278	T	T/G	NA	-0.3574	0.04797	1.746e-12
rs4776908	rs4776908	chr15:67540087	C/T	rs4432221	chr15:67634862	C/T	0.994	1	1	Zeller	20502693	2010	European	NHLBI GRASP Catalog (version 2)	Gene expression	Peripheral blood monocytes	MAP2K5	NA	NA	2362	NA	NA	NA	NA	NA	1.88e-12
rs4776908	rs4776908	chr15:67540087	C/T	rs7181556	chr15:67476768	T/C	0.837	0.952	1	Westra H	24013639	2013	European	Westra H	Gene expression	Peripheral blood	SMAD3	NA	6840328	5311	NA	NA	NA	NA	NA	2.91e-12
rs4776908	rs4776908	chr15:67540087	C/T	rs17526859	chr15:67611066	T/G	0.988	1	1	Zeller	20502693	2010	European	NHLBI GRASP Catalog (version 2)	Gene expression	Peripheral blood monocytes	MAP2K5	NA	NA	2362	NA	NA	NA	NA	NA	3.07e-12
rs4776908	rs4776908	chr15:67540087	C/T	rs4776917	chr15:67600344	G/A	0.983	1	1	GTEx	25954001	2015	Unspecified	GTEx	Gene expression	Artery tibial	MAP2K5	ENSG00000137764.15	NA	285	G	G/A	NA	-0.358	0.04875	3.143e-12
rs4776908	rs4776908	chr15:67540087	C/T	rs12910062	chr15:67537210	G/A	0.994	1	1	GTEx	25954001	2015	Unspecified	GTEx	Gene expression	Artery tibial	MAP2K5	ENSG00000137764.15	NA	285	G	G/A	NA	-0.3565	0.04868	3.548e-12
rs4776908	rs4776908	chr15:67540087	C/T	rs12148121	chr15:67494922	C/T	0.988	1	1	GTEx	25954001	2015	Unspecified	GTEx	Gene expression	Artery tibial	MAP2K5	ENSG00000137764.15	NA	285	C	C/T	NA	-0.3556	0.04912	5.88e-12
rs4776908	rs4776908	chr15:67540087	C/T	rs71455545	chr15:67622405	C/CGGT	0.983	1	1	GTEx	25954001	2015	Unspecified	GTEx	Gene expression	Thyroid	MAP2K5	ENSG00000137764.15	NA	278	C	C/CGGT	NA	-0.3535	0.04892	6.82e-12
rs4776908	rs4776908	chr15:67540087	C/T	rs7181543	chr15:67476756	T/C	0.832	0.947	1	GTEx	25954001	2015	Unspecified	GTEx	Gene expression	Thyroid	MAP2K5	ENSG00000137764.15	NA	278	T	T/C	NA	-0.3509	0.04879	8.397e-12
rs4776908	rs4776908	chr15:67540087	C/T	rs8042007	chr15:67652976	G/A	0.994	1	1	Zeller	20502693	2010	European	NHLBI GRASP Catalog (version 2)	Gene expression	Peripheral blood monocytes	MAP2K5	NA	NA	2362	NA	NA	NA	NA	NA	8.4e-12
rs4776908	rs4776908	chr15:67540087	C/T	rs10152595	chr15:67475488	G/C	0.784	0.958	1	GTEx	25954001	2015	Unspecified	GTEx	Gene expression	Thyroid	MAP2K5	ENSG00000137764.15	NA	278	G	G/C	NA	-0.3475	0.0484	9.112e-12
rs4776908	rs4776908	chr15:67540087	C/T	rs3743342	chr15:67485667	T/C	0.954	0.977	1	GTEx	25954001	2015	Unspecified	GTEx	Gene expression	Artery tibial	MAP2K5	ENSG00000137764.15	NA	285	T	T/C	NA	-0.3531	0.04927	9.23e-12
rs4776908	rs4776908	chr15:67540087	C/T	rs7166081	chr15:67492301	G/A	1	1	1	GTEx	25954001	2015	Unspecified	GTEx	Gene expression	Thyroid	MAP2K5	ENSG00000137764.15	NA	278	G	G/A	NA	-0.3298	0.04613	1.084e-11
rs4776908	rs4776908	chr15:67540087	C/T	rs10438355	chr15:67487549	G/C	0.965	0.988	1	GTEx	25954001	2015	Unspecified	GTEx	Gene expression	Artery tibial	MAP2K5	ENSG00000137764.15	NA	285	G	G/C	NA	-0.3456	0.04843	1.102e-11
rs4776908	rs4776908	chr15:67540087	C/T	rs71455545	chr15:67622405	C/CGGT	0.983	1	1	GTEx	25954001	2015	Unspecified	GTEx	Gene expression	Artery tibial	MAP2K5	ENSG00000137764.15	NA	285	C	C/CGGT	NA	-0.3533	0.04952	1.112e-11
rs4776908	rs4776908	chr15:67540087	C/T	rs12594065	chr15:67518001	A/G	0.988	1	1	GTEx	25954001	2015	Unspecified	GTEx	Gene expression	Artery tibial	MAP2K5	ENSG00000137764.15	NA	285	A	A/G	NA	-0.3467	0.0486	1.122e-11
rs4776908	rs4776908	chr15:67540087	C/T	rs11315136	chr15:67478645	C/CA	0.844	0.964	1	GTEx	25954001	2015	Unspecified	GTEx	Gene expression	Thyroid	MAP2K5	ENSG00000137764.15	NA	278	C	C/CA	NA	-0.3466	0.04859	1.189e-11
rs4776908	rs4776908	chr15:67540087	C/T	rs10163040	chr15:67490486	A/C	0.971	0.994	1	GTEx	25954001	2015	Unspecified	GTEx	Gene expression	Artery tibial	MAP2K5	ENSG00000137764.15	NA	285	A	A/C	NA	-0.3479	0.04889	1.239e-11
rs4776908	rs4776908	chr15:67540087	C/T	rs2289790	chr15:67476970	C/T	0.838	0.958	1	GTEx	25954001	2015	Unspecified	GTEx	Gene expression	Thyroid	MAP2K5	ENSG00000137764.15	NA	278	C	C/T	NA	-0.3472	0.04873	1.263e-11
rs4776908	rs4776908	chr15:67540087	C/T	rs12595334	chr15:67485156	T/C	0.948	0.977	1	Zeller	20502693	2010	European	NHLBI GRASP Catalog (version 2)	Gene expression	Peripheral blood monocytes	MAP2K5	NA	NA	2362	NA	NA	NA	NA	NA	1.3e-11
rs4776908	rs4776908	chr15:67540087	C/T	rs7181556	chr15:67476768	T/C	0.837	0.952	1	GTEx	25954001	2015	Unspecified	GTEx	Gene expression	Thyroid	MAP2K5	ENSG00000137764.15	NA	278	T	T/C	NA	-0.3468	0.04872	1.306e-11
rs4776908	rs4776908	chr15:67540087	C/T	rs12917612	chr15:67491274	A/C	0.988	1	1	GTEx	25954001	2015	Unspecified	GTEx	Gene expression	Artery tibial	MAP2K5	ENSG00000137764.15	NA	285	A	A/C	NA	-0.3461	0.04881	1.448e-11
rs4776908	rs4776908	chr15:67540087	C/T	rs3743347	chr15:67547301	A/C	0.988	1	1	GTEx	25954001	2015	Unspecified	GTEx	Gene expression	Thyroid	MAP2K5	ENSG00000137764.15	NA	278	A	A/C	NA	-0.3475	0.04897	1.493e-11
rs4776908	rs4776908	chr15:67540087	C/T	rs7181877	chr15:67476735	A/G	0.822	0.946	1	GTEx	25954001	2015	Unspecified	GTEx	Gene expression	Thyroid	MAP2K5	ENSG00000137764.15	NA	278	A	A/G	NA	-0.3451	0.04873	1.632e-11
rs4776908	rs4776908	chr15:67540087	C/T	rs12595334	chr15:67485156	T/C	0.948	0.977	1	GTEx	25954001	2015	Unspecified	GTEx	Gene expression	Artery tibial	MAP2K5	ENSG00000137764.15	NA	285	T	T/C	NA	-0.3471	0.04911	1.65e-11
rs4776908	rs4776908	chr15:67540087	C/T	rs2278670	chr15:67484297	T/C	0.948	0.977	1	GTEx	25954001	2015	Unspecified	GTEx	Gene expression	Artery tibial	MAP2K5	ENSG00000137764.15	NA	285	T	T/C	NA	-0.3471	0.04911	1.65e-11
rs4776908	rs4776908	chr15:67540087	C/T	rs8031627	chr15:67484119	A/G	0.942	0.971	1	GTEx	25954001	2015	Unspecified	GTEx	Gene expression	Artery tibial	MAP2K5	ENSG00000137764.15	NA	285	A	A/G	NA	-0.3471	0.04911	1.65e-11
rs4776908	rs4776908	chr15:67540087	C/T	rs8031440	chr15:67483979	A/G	0.942	0.971	1	GTEx	25954001	2015	Unspecified	GTEx	Gene expression	Artery tibial	MAP2K5	ENSG00000137764.15	NA	285	A	A/G	NA	-0.3471	0.04911	1.65e-11
rs4776908	rs4776908	chr15:67540087	C/T	rs11315136	chr15:67478645	C/CA	0.844	0.964	1	GTEx	25954001	2015	Unspecified	GTEx	Gene expression	Artery tibial	MAP2K5	ENSG00000137764.15	NA	285	C	C/CA	NA	-0.3332	0.04723	1.794e-11
rs4776908	rs4776908	chr15:67540087	C/T	rs16950805	chr15:67560677	G/T	0.994	1	1	GTEx	25954001	2015	Unspecified	GTEx	Gene expression	Artery tibial	MAP2K5	ENSG00000137764.15	NA	285	G	G/T	NA	-0.3403	0.04827	1.836e-11
rs4776908	rs4776908	chr15:67540087	C/T	rs16950804	chr15:67554479	G/A	0.988	1	1	GTEx	25954001	2015	Unspecified	GTEx	Gene expression	Artery tibial	MAP2K5	ENSG00000137764.15	NA	285	G	G/A	NA	-0.3403	0.04827	1.836e-11
rs4776908	rs4776908	chr15:67540087	C/T	rs10587237	chr15:67556657	G/GAAC	0.988	1	1	GTEx	25954001	2015	Unspecified	GTEx	Gene expression	Artery tibial	MAP2K5	ENSG00000137764.15	NA	285	G	G/GAAC	NA	-0.3403	0.04827	1.836e-11
rs4776908	rs4776908	chr15:67540087	C/T	rs58074225	chr15:67545892	A/G	0.988	1	1	GTEx	25954001	2015	Unspecified	GTEx	Gene expression	Artery tibial	MAP2K5	ENSG00000137764.15	NA	285	A	A/G	NA	-0.34	0.04823	1.844e-11
rs4776908	rs4776908	chr15:67540087	C/T	rs12900758	chr15:67523043	G/A	0.994	1	1	GTEx	25954001	2015	Unspecified	GTEx	Gene expression	Artery tibial	MAP2K5	ENSG00000137764.15	NA	285	G	G/A	NA	-0.3399	0.04822	1.852e-11
rs4776908	rs4776908	chr15:67540087	C/T	rs12899051	chr15:67573741	G/A	0.983	1	1	GTEx	25954001	2015	Unspecified	GTEx	Gene expression	Artery tibial	MAP2K5	ENSG00000137764.15	NA	285	G	G/A	NA	-0.3397	0.0482	1.859e-11
rs4776908	rs4776908	chr15:67540087	C/T	rs71400364	chr15:67563515	T/G	0.994	1	1	GTEx	25954001	2015	Unspecified	GTEx	Gene expression	Artery tibial	MAP2K5	ENSG00000137764.15	NA	285	T	T/G	NA	-0.3404	0.04829	1.86e-11
rs4776908	rs4776908	chr15:67540087	C/T	rs35151633	chr15:67568265	C/T	0.994	1	1	GTEx	25954001	2015	Unspecified	GTEx	Gene expression	Artery tibial	MAP2K5	ENSG00000137764.15	NA	285	C	C/T	NA	-0.3403	0.0483	1.88e-11
rs4776908	rs4776908	chr15:67540087	C/T	rs12911370	chr15:67546321	T/C	0.994	1	1	GTEx	25954001	2015	Unspecified	GTEx	Gene expression	Artery tibial	MAP2K5	ENSG00000137764.15	NA	285	T	T/C	NA	-0.339	0.04812	1.906e-11
rs4776908	rs4776908	chr15:67540087	C/T	rs12592400	chr15:67558010	A/C	0.983	1	1	GTEx	25954001	2015	Unspecified	GTEx	Gene expression	Artery tibial	MAP2K5	ENSG00000137764.15	NA	285	A	A/C	NA	-0.339	0.04812	1.906e-11
rs4776908	rs4776908	chr15:67540087	C/T	rs113203559	chr15:67616538	T/C	0.988	1	1	GTEx	25954001	2015	Unspecified	GTEx	Gene expression	Artery tibial	MAP2K5	ENSG00000137764.15	NA	285	T	T/C	NA	-0.3408	0.04838	1.908e-11
rs4776908	rs4776908	chr15:67540087	C/T	rs35008245	chr15:67614967	A/G	0.983	1	1	GTEx	25954001	2015	Unspecified	GTEx	Gene expression	Artery tibial	MAP2K5	ENSG00000137764.15	NA	285	A	A/G	NA	-0.3408	0.04838	1.908e-11
rs4776908	rs4776908	chr15:67540087	C/T	rs35524716	chr15:67578987	A/G	0.977	1	1	GTEx	25954001	2015	Unspecified	GTEx	Gene expression	Artery tibial	MAP2K5	ENSG00000137764.15	NA	285	A	A/G	NA	-0.3411	0.04843	1.919e-11
rs4776908	rs4776908	chr15:67540087	C/T	rs35322464	chr15:67511490	G/A	0.994	1	1	GTEx	25954001	2015	Unspecified	GTEx	Gene expression	Artery tibial	MAP2K5	ENSG00000137764.15	NA	285	G	G/A	NA	-0.3404	0.04834	1.946e-11
rs4776908	rs4776908	chr15:67540087	C/T	rs12148121	chr15:67494922	C/T	0.988	1	1	GTEx	25954001	2015	Unspecified	GTEx	Gene expression	Thyroid	MAP2K5	ENSG00000137764.15	NA	278	C	C/T	NA	-0.3499	0.04962	1.947e-11
rs4776908	rs4776908	chr15:67540087	C/T	rs8026870	chr15:67511389	A/G	0.994	1	1	GTEx	25954001	2015	Unspecified	GTEx	Gene expression	Artery tibial	MAP2K5	ENSG00000137764.15	NA	285	A	A/G	NA	-0.3404	0.04834	1.948e-11
rs4776908	rs4776908	chr15:67540087	C/T	rs4776909	chr15:67542349	A/T	0.988	1	1	GTEx	25954001	2015	Unspecified	GTEx	Gene expression	Artery tibial	MAP2K5	ENSG00000137764.15	NA	285	A	A/T	NA	-0.3406	0.04841	1.991e-11
rs4776908	rs4776908	chr15:67540087	C/T	rs4776350	chr15:67542179	G/C	0.983	0.994	1	GTEx	25954001	2015	Unspecified	GTEx	Gene expression	Artery tibial	MAP2K5	ENSG00000137764.15	NA	285	G	G/C	NA	-0.3406	0.04841	1.994e-11
rs4776908	rs4776908	chr15:67540087	C/T	rs4776906	chr15:67520617	C/T	0.994	1	1	GTEx	25954001	2015	Unspecified	GTEx	Gene expression	Artery tibial	MAP2K5	ENSG00000137764.15	NA	285	C	C/T	NA	-0.3416	0.04855	2.011e-11
rs4776908	rs4776908	chr15:67540087	C/T	rs9806590	chr15:67516341	C/T	0.994	1	1	GTEx	25954001	2015	Unspecified	GTEx	Gene expression	Artery tibial	MAP2K5	ENSG00000137764.15	NA	285	C	C/T	NA	-0.3419	0.0486	2.036e-11
rs4776908	rs4776908	chr15:67540087	C/T	rs12591495	chr15:67539192	G/A	0.994	1	1	GTEx	25954001	2015	Unspecified	GTEx	Gene expression	Artery tibial	MAP2K5	ENSG00000137764.15	NA	285	G	G/A	NA	-0.3408	0.04846	2.039e-11
rs4776908	rs4776908	chr15:67540087	C/T	rs12898685	chr15:67525772	C/T	0.994	1	1	GTEx	25954001	2015	Unspecified	GTEx	Gene expression	Artery tibial	MAP2K5	ENSG00000137764.15	NA	285	C	C/T	NA	-0.3409	0.04847	2.041e-11
rs4776908	rs4776908	chr15:67540087	C/T	rs11071942	chr15:67516948	C/T	1	1	1	GTEx	25954001	2015	Unspecified	GTEx	Gene expression	Artery tibial	MAP2K5	ENSG00000137764.15	NA	285	C	C/T	NA	-0.3422	0.04866	2.045e-11
rs4776908	rs4776908	chr15:67540087	C/T	rs12899067	chr15:67526499	A/G	0.994	1	1	GTEx	25954001	2015	Unspecified	GTEx	Gene expression	Artery tibial	MAP2K5	ENSG00000137764.15	NA	285	A	A/G	NA	-0.3408	0.04846	2.05e-11
rs4776908	rs4776908	chr15:67540087	C/T	rs4776908	chr15:67540087	C/T	1	1	0	GTEx	25954001	2015	Unspecified	GTEx	Gene expression	Artery tibial	MAP2K5	ENSG00000137764.15	NA	285	C	C/T	NA	-0.3405	0.04842	2.051e-11
rs4776908	rs4776908	chr15:67540087	C/T	rs12910196	chr15:67537069	T/G	0.994	1	1	GTEx	25954001	2015	Unspecified	GTEx	Gene expression	Artery tibial	MAP2K5	ENSG00000137764.15	NA	285	T	T/G	NA	-0.3404	0.04842	2.059e-11
rs4776908	rs4776908	chr15:67540087	C/T	rs34296414	chr15:67514409	T/C	0.994	1	1	GTEx	25954001	2015	Unspecified	GTEx	Gene expression	Artery tibial	MAP2K5	ENSG00000137764.15	NA	285	T	T/C	NA	-0.3419	0.04862	2.061e-11
rs4776908	rs4776908	chr15:67540087	C/T	rs28696998	chr15:67656863	G/A	0.994	1	1	GTEx	25954001	2015	Unspecified	GTEx	Gene expression	Artery tibial	MAP2K5	ENSG00000137764.15	NA	285	G	G/A	NA	-0.3406	0.04844	2.062e-11
rs4776908	rs4776908	chr15:67540087	C/T	rs34699563	chr15:67514217	C/T	0.994	1	1	GTEx	25954001	2015	Unspecified	GTEx	Gene expression	Artery tibial	MAP2K5	ENSG00000137764.15	NA	285	C	C/T	NA	-0.3419	0.04862	2.063e-11
rs4776908	rs4776908	chr15:67540087	C/T	rs34590589	chr15:67514190	C/T	0.994	1	1	GTEx	25954001	2015	Unspecified	GTEx	Gene expression	Artery tibial	MAP2K5	ENSG00000137764.15	NA	285	C	C/T	NA	-0.3419	0.04862	2.064e-11
rs4776908	rs4776908	chr15:67540087	C/T	rs72625778	chr15:67590103	G/A	0.977	0.994	1	GTEx	25954001	2015	Unspecified	GTEx	Gene expression	Artery tibial	MAP2K5	ENSG00000137764.15	NA	285	G	G/A	NA	-0.3404	0.04842	2.065e-11
rs4776908	rs4776908	chr15:67540087	C/T	rs12915659	chr15:67655973	C/G	0.994	1	1	GTEx	25954001	2015	Unspecified	GTEx	Gene expression	Artery tibial	MAP2K5	ENSG00000137764.15	NA	285	C	C/G	NA	-0.3406	0.04844	2.067e-11
rs4776908	rs4776908	chr15:67540087	C/T	rs8039943	chr15:67656430	T/C	0.994	1	1	GTEx	25954001	2015	Unspecified	GTEx	Gene expression	Artery tibial	MAP2K5	ENSG00000137764.15	NA	285	T	T/C	NA	-0.3406	0.04844	2.067e-11
rs4776908	rs4776908	chr15:67540087	C/T	rs12916403	chr15:67591665	G/A	0.971	0.994	1	GTEx	25954001	2015	Unspecified	GTEx	Gene expression	Artery tibial	MAP2K5	ENSG00000137764.15	NA	285	G	G/A	NA	-0.3404	0.04842	2.067e-11
rs4776908	rs4776908	chr15:67540087	C/T	rs34796890	chr15:67579091	T/C	0.977	1	1	GTEx	25954001	2015	Unspecified	GTEx	Gene expression	Artery tibial	MAP2K5	ENSG00000137764.15	NA	285	T	T/C	NA	-0.3408	0.04848	2.069e-11
rs4776908	rs4776908	chr15:67540087	C/T	rs12900708	chr15:67535440	C/T	0.994	1	1	GTEx	25954001	2015	Unspecified	GTEx	Gene expression	Artery tibial	MAP2K5	ENSG00000137764.15	NA	285	C	C/T	NA	-0.3408	0.04848	2.07e-11
rs4776908	rs4776908	chr15:67540087	C/T	rs8043060	chr15:67661784	A/G	0.994	1	1	GTEx	25954001	2015	Unspecified	GTEx	Gene expression	Artery tibial	MAP2K5	ENSG00000137764.15	NA	285	A	A/G	NA	-0.3404	0.04842	2.071e-11
rs4776908	rs4776908	chr15:67540087	C/T	rs12594229	chr15:67596084	C/A	0.983	1	1	GTEx	25954001	2015	Unspecified	GTEx	Gene expression	Artery tibial	MAP2K5	ENSG00000137764.15	NA	285	C	C/A	NA	-0.3404	0.04842	2.073e-11
rs4776908	rs4776908	chr15:67540087	C/T	rs12594234	chr15:67596154	G/A	0.983	1	1	GTEx	25954001	2015	Unspecified	GTEx	Gene expression	Artery tibial	MAP2K5	ENSG00000137764.15	NA	285	G	G/A	NA	-0.3404	0.04842	2.074e-11
rs4776908	rs4776908	chr15:67540087	C/T	rs4776348	chr15:67533304	C/T	0.994	1	1	GTEx	25954001	2015	Unspecified	GTEx	Gene expression	Artery tibial	MAP2K5	ENSG00000137764.15	NA	285	C	C/T	NA	-0.3404	0.04842	2.077e-11
rs4776908	rs4776908	chr15:67540087	C/T	rs2033783	chr15:67507768	T/C	0.994	1	1	GTEx	25954001	2015	Unspecified	GTEx	Gene expression	Artery tibial	MAP2K5	ENSG00000137764.15	NA	285	T	T/C	NA	-0.3401	0.04837	2.078e-11
rs4776908	rs4776908	chr15:67540087	C/T	rs4776922	chr15:67634437	G/A	0.994	1	1	GTEx	25954001	2015	Unspecified	GTEx	Gene expression	Artery tibial	MAP2K5	ENSG00000137764.15	NA	285	G	G/A	NA	-0.3404	0.04842	2.08e-11
rs4776908	rs4776908	chr15:67540087	C/T	rs1444935	chr15:67635420	G/A	0.994	1	1	GTEx	25954001	2015	Unspecified	GTEx	Gene expression	Artery tibial	MAP2K5	ENSG00000137764.15	NA	285	G	G/A	NA	-0.3404	0.04842	2.08e-11
rs4776908	rs4776908	chr15:67540087	C/T	rs1444936	chr15:67635549	A/G	0.994	1	1	GTEx	25954001	2015	Unspecified	GTEx	Gene expression	Artery tibial	MAP2K5	ENSG00000137764.15	NA	285	A	A/G	NA	-0.3404	0.04842	2.08e-11
rs4776908	rs4776908	chr15:67540087	C/T	rs35011221	chr15:67645013	C/G	0.994	1	1	GTEx	25954001	2015	Unspecified	GTEx	Gene expression	Artery tibial	MAP2K5	ENSG00000137764.15	NA	285	C	C/G	NA	-0.3404	0.04842	2.08e-11
rs4776908	rs4776908	chr15:67540087	C/T	rs10152973	chr15:67647218	C/T	0.994	1	1	GTEx	25954001	2015	Unspecified	GTEx	Gene expression	Artery tibial	MAP2K5	ENSG00000137764.15	NA	285	C	C/T	NA	-0.3404	0.04842	2.08e-11
rs4776908	rs4776908	chr15:67540087	C/T	rs17526859	chr15:67611066	T/G	0.988	1	1	GTEx	25954001	2015	Unspecified	GTEx	Gene expression	Artery tibial	MAP2K5	ENSG00000137764.15	NA	285	T	T/G	NA	-0.3404	0.04842	2.08e-11
rs4776908	rs4776908	chr15:67540087	C/T	rs9806377	chr15:67612062	G/A	0.988	1	1	GTEx	25954001	2015	Unspecified	GTEx	Gene expression	Artery tibial	MAP2K5	ENSG00000137764.15	NA	285	G	G/A	NA	-0.3404	0.04842	2.08e-11
rs4776908	rs4776908	chr15:67540087	C/T	rs12915601	chr15:67631271	C/T	0.988	1	1	GTEx	25954001	2015	Unspecified	GTEx	Gene expression	Artery tibial	MAP2K5	ENSG00000137764.15	NA	285	C	C/T	NA	-0.3404	0.04842	2.08e-11
rs4776908	rs4776908	chr15:67540087	C/T	rs4238407	chr15:67633784	A/G	0.988	1	1	GTEx	25954001	2015	Unspecified	GTEx	Gene expression	Artery tibial	MAP2K5	ENSG00000137764.15	NA	285	A	A/G	NA	-0.3404	0.04842	2.08e-11
rs4776908	rs4776908	chr15:67540087	C/T	rs4352000	chr15:67643705	C/T	0.988	1	1	GTEx	25954001	2015	Unspecified	GTEx	Gene expression	Artery tibial	MAP2K5	ENSG00000137764.15	NA	285	C	C/T	NA	-0.3404	0.04842	2.08e-11
rs4776908	rs4776908	chr15:67540087	C/T	rs34221449	chr15:67644263	T/C	0.988	1	1	GTEx	25954001	2015	Unspecified	GTEx	Gene expression	Artery tibial	MAP2K5	ENSG00000137764.15	NA	285	T	T/C	NA	-0.3404	0.04842	2.08e-11
rs4776908	rs4776908	chr15:67540087	C/T	rs10152913	chr15:67647328	T/A	0.988	1	1	GTEx	25954001	2015	Unspecified	GTEx	Gene expression	Artery tibial	MAP2K5	ENSG00000137764.15	NA	285	T	T/A	NA	-0.3404	0.04842	2.08e-11
rs4776908	rs4776908	chr15:67540087	C/T	rs34310656	chr15:67599975	T/C	0.977	1	1	GTEx	25954001	2015	Unspecified	GTEx	Gene expression	Artery tibial	MAP2K5	ENSG00000137764.15	NA	285	T	T/C	NA	-0.3404	0.04842	2.08e-11
rs4776908	rs4776908	chr15:67540087	C/T	rs7182798	chr15:67535212	G/C	1	1	1	GTEx	25954001	2015	Unspecified	GTEx	Gene expression	Artery tibial	MAP2K5	ENSG00000137764.15	NA	285	G	G/C	NA	-0.3404	0.04842	2.083e-11
rs4776908	rs4776908	chr15:67540087	C/T	rs2289789	chr15:67532383	T/C	1	1	1	GTEx	25954001	2015	Unspecified	GTEx	Gene expression	Artery tibial	MAP2K5	ENSG00000137764.15	NA	285	T	T/C	NA	-0.3404	0.04842	2.089e-11
rs4776908	rs4776908	chr15:67540087	C/T	rs28645602	chr15:67531323	G/A	1	1	1	GTEx	25954001	2015	Unspecified	GTEx	Gene expression	Artery tibial	MAP2K5	ENSG00000137764.15	NA	285	G	G/A	NA	-0.3404	0.04842	2.09e-11
rs4776908	rs4776908	chr15:67540087	C/T	rs4432221	chr15:67634862	C/T	0.994	1	1	GTEx	25954001	2015	Unspecified	GTEx	Gene expression	Artery tibial	MAP2K5	ENSG00000137764.15	NA	285	C	C/T	NA	-0.3407	0.04848	2.097e-11
rs4776908	rs4776908	chr15:67540087	C/T	rs3743349	chr15:67652097	C/G	0.994	1	1	GTEx	25954001	2015	Unspecified	GTEx	Gene expression	Artery tibial	MAP2K5	ENSG00000137764.15	NA	285	C	C/G	NA	-0.3403	0.04843	2.106e-11
rs4776908	rs4776908	chr15:67540087	C/T	rs8042007	chr15:67652976	G/A	0.994	1	1	GTEx	25954001	2015	Unspecified	GTEx	Gene expression	Artery tibial	MAP2K5	ENSG00000137764.15	NA	285	G	G/A	NA	-0.3403	0.04843	2.106e-11
rs4776908	rs4776908	chr15:67540087	C/T	rs4491456	chr15:67653639	T/C	0.994	1	1	GTEx	25954001	2015	Unspecified	GTEx	Gene expression	Artery tibial	MAP2K5	ENSG00000137764.15	NA	285	T	T/C	NA	-0.3403	0.04843	2.106e-11
rs4776908	rs4776908	chr15:67540087	C/T	rs4536412	chr15:67653764	C/A	0.994	1	1	GTEx	25954001	2015	Unspecified	GTEx	Gene expression	Artery tibial	MAP2K5	ENSG00000137764.15	NA	285	C	C/A	NA	-0.3403	0.04843	2.106e-11
rs4776908	rs4776908	chr15:67540087	C/T	rs12442323	chr15:67654919	T/C	0.994	1	1	GTEx	25954001	2015	Unspecified	GTEx	Gene expression	Artery tibial	MAP2K5	ENSG00000137764.15	NA	285	T	T/C	NA	-0.3403	0.04843	2.107e-11
rs4776908	rs4776908	chr15:67540087	C/T	rs4776917	chr15:67600344	G/A	0.983	1	1	GTEx	25954001	2015	Unspecified	GTEx	Gene expression	Thyroid	MAP2K5	ENSG00000137764.15	NA	278	G	G/A	NA	-0.3421	0.04862	2.123e-11
rs4776908	rs4776908	chr15:67540087	C/T	rs72625777	chr15:67503808	C/G	0.994	1	1	GTEx	25954001	2015	Unspecified	GTEx	Gene expression	Artery tibial	MAP2K5	ENSG00000137764.15	NA	285	C	C/G	NA	-0.3398	0.04836	2.132e-11
rs4776908	rs4776908	chr15:67540087	C/T	rs16950776	chr15:67510604	C/G	0.988	1	1	GTEx	25954001	2015	Unspecified	GTEx	Gene expression	Artery tibial	MAP2K5	ENSG00000137764.15	NA	285	C	C/G	NA	-0.3418	0.04865	2.135e-11
rs4776908	rs4776908	chr15:67540087	C/T	rs12442171	chr15:67572286	A/G	0.983	1	1	GTEx	25954001	2015	Unspecified	GTEx	Gene expression	Artery tibial	MAP2K5	ENSG00000137764.15	NA	285	A	A/G	NA	-0.3416	0.04863	2.14e-11
rs4776908	rs4776908	chr15:67540087	C/T	rs35722009	chr15:67625533	G/A	0.988	1	1	GTEx	25954001	2015	Unspecified	GTEx	Gene expression	Artery tibial	MAP2K5	ENSG00000137764.15	NA	285	G	G/A	NA	-0.3406	0.04848	2.143e-11
rs4776908	rs4776908	chr15:67540087	C/T	rs4776913	chr15:67580356	C/A	0.977	1	1	GTEx	25954001	2015	Unspecified	GTEx	Gene expression	Artery tibial	MAP2K5	ENSG00000137764.15	NA	285	C	C/A	NA	-0.3402	0.04844	2.152e-11
rs4776908	rs4776908	chr15:67540087	C/T	rs12595736	chr15:67582602	A/T	0.983	1	1	GTEx	25954001	2015	Unspecified	GTEx	Gene expression	Artery tibial	MAP2K5	ENSG00000137764.15	NA	285	A	A/T	NA	-0.3402	0.04844	2.163e-11
rs4776908	rs4776908	chr15:67540087	C/T	rs11071940	chr15:67499477	C/A	0.988	1	1	GTEx	25954001	2015	Unspecified	GTEx	Gene expression	Artery tibial	MAP2K5	ENSG00000137764.15	NA	285	C	C/A	NA	-0.3406	0.04852	2.202e-11
rs4776908	rs4776908	chr15:67540087	C/T	rs35997299	chr15:67507590	T/C	0.988	1	1	GTEx	25954001	2015	Unspecified	GTEx	Gene expression	Artery tibial	MAP2K5	ENSG00000137764.15	NA	285	T	T/C	NA	-0.3415	0.04866	2.221e-11
rs4776908	rs4776908	chr15:67540087	C/T	rs12443279	chr15:67561355	G/C	0.994	1	1	GTEx	25954001	2015	Unspecified	GTEx	Gene expression	Artery tibial	MAP2K5	ENSG00000137764.15	NA	285	G	G/C	NA	-0.34	0.04844	2.224e-11
rs4776908	rs4776908	chr15:67540087	C/T	rs12324222	chr15:67581282	A/G	0.971	0.994	1	GTEx	25954001	2015	Unspecified	GTEx	Gene expression	Artery tibial	MAP2K5	ENSG00000137764.15	NA	285	A	A/G	NA	-0.3399	0.04844	2.244e-11
rs4776908	rs4776908	chr15:67540087	C/T	rs877177	chr15:67505960	A/T	0.988	1	1	GTEx	25954001	2015	Unspecified	GTEx	Gene expression	Artery tibial	MAP2K5	ENSG00000137764.15	NA	285	A	A/T	NA	-0.3414	0.04866	2.268e-11
rs4776908	rs4776908	chr15:67540087	C/T	rs67486165	chr15:67502583	A/G	0.988	1	1	GTEx	25954001	2015	Unspecified	GTEx	Gene expression	Artery tibial	MAP2K5	ENSG00000137764.15	NA	285	A	A/G	NA	-0.3412	0.04866	2.313e-11
rs4776908	rs4776908	chr15:67540087	C/T	rs16953610	chr15:67501592	T/C	0.988	1	1	GTEx	25954001	2015	Unspecified	GTEx	Gene expression	Artery tibial	MAP2K5	ENSG00000137764.15	NA	285	T	T/C	NA	-0.3412	0.04866	2.313e-11
rs4776908	rs4776908	chr15:67540087	C/T	rs2289262	chr15:67501033	A/G	0.988	1	1	GTEx	25954001	2015	Unspecified	GTEx	Gene expression	Artery tibial	MAP2K5	ENSG00000137764.15	NA	285	A	A/G	NA	-0.3412	0.04866	2.313e-11
rs4776908	rs4776908	chr15:67540087	C/T	rs4776905	chr15:67500330	C/T	0.988	1	1	GTEx	25954001	2015	Unspecified	GTEx	Gene expression	Artery tibial	MAP2K5	ENSG00000137764.15	NA	285	C	C/T	NA	-0.3412	0.04866	2.313e-11
rs4776908	rs4776908	chr15:67540087	C/T	rs10518716	chr15:67494823	C/G	0.988	1	1	GTEx	25954001	2015	Unspecified	GTEx	Gene expression	Artery tibial	MAP2K5	ENSG00000137764.15	NA	285	C	C/G	NA	-0.3401	0.0485	2.313e-11
rs4776908	rs4776908	chr15:67540087	C/T	rs12476	chr15:67493726	C/T	0.988	1	1	GTEx	25954001	2015	Unspecified	GTEx	Gene expression	Artery tibial	MAP2K5	ENSG00000137764.15	NA	285	C	C/T	NA	-0.3412	0.04866	2.313e-11
rs4776908	rs4776908	chr15:67540087	C/T	rs7166081	chr15:67492301	G/A	1	1	1	GTEx	25954001	2015	Unspecified	GTEx	Gene expression	Thyroid	IQCH	ENSG00000103599.15	NA	278	G	G/A	NA	-0.3817	0.05439	2.386e-11
rs4776908	rs4776908	chr15:67540087	C/T	rs8030620	chr15:67620665	A/G	0.983	1	1	GTEx	25954001	2015	Unspecified	GTEx	Gene expression	Artery tibial	MAP2K5	ENSG00000137764.15	NA	285	A	A/G	NA	-0.3409	0.04871	2.505e-11
rs4776908	rs4776908	chr15:67540087	C/T	rs12442171	chr15:67572286	A/G	0.983	1	1	GTEx	25954001	2015	Unspecified	GTEx	Gene expression	Thyroid	MAP2K5	ENSG00000137764.15	NA	278	A	A/G	NA	-0.3444	0.04927	2.803e-11
rs4776908	rs4776908	chr15:67540087	C/T	rs3743342	chr15:67485667	T/C	0.954	0.977	1	GTEx	25954001	2015	Unspecified	GTEx	Gene expression	Thyroid	MAP2K5	ENSG00000137764.15	NA	278	T	T/C	NA	-0.3492	0.05002	2.938e-11
rs4776908	rs4776908	chr15:67540087	C/T	rs3743347	chr15:67547301	A/C	0.988	1	1	GTEx	25954001	2015	Unspecified	GTEx	Gene expression	Artery tibial	MAP2K5	ENSG00000137764.15	NA	285	A	A/C	NA	-0.341	0.04906	3.328e-11
rs4776908	rs4776908	chr15:67540087	C/T	rs35688953	chr15:67640129	C/T	0.994	1	1	GTEx	25954001	2015	Unspecified	GTEx	Gene expression	Artery tibial	MAP2K5	ENSG00000137764.15	NA	285	C	C/T	NA	-0.3265	0.04698	3.349e-11
rs4776908	rs4776908	chr15:67540087	C/T	rs35688953	chr15:67640129	C/T	0.994	1	1	GTEx	25954001	2015	Unspecified	GTEx	Gene expression	Thyroid	MAP2K5	ENSG00000137764.15	NA	278	C	C/T	NA	-0.3334	0.0479	3.351e-11
rs4776908	rs4776908	chr15:67540087	C/T	rs8030620	chr15:67620665	A/G	0.983	1	1	GTEx	25954001	2015	Unspecified	GTEx	Gene expression	Thyroid	MAP2K5	ENSG00000137764.15	NA	278	A	A/G	NA	-0.3391	0.04873	3.362e-11
rs4776908	rs4776908	chr15:67540087	C/T	rs12915085	chr15:67522138	G/C	0.988	1	1	GTEx	25954001	2015	Unspecified	GTEx	Gene expression	Artery tibial	MAP2K5	ENSG00000137764.15	NA	285	G	G/C	NA	-0.322	0.04636	3.444e-11
rs4776908	rs4776908	chr15:67540087	C/T	rs8031500	chr15:67519040	T/C	0.988	1	1	GTEx	25954001	2015	Unspecified	GTEx	Gene expression	Artery tibial	MAP2K5	ENSG00000137764.15	NA	285	T	T/C	NA	-0.3222	0.0464	3.464e-11
rs4776908	rs4776908	chr15:67540087	C/T	rs12910062	chr15:67537210	G/A	0.994	1	1	GTEx	25954001	2015	Unspecified	GTEx	Gene expression	Thyroid	MAP2K5	ENSG00000137764.15	NA	278	G	G/A	NA	-0.3442	0.04951	3.481e-11
rs4776908	rs4776908	chr15:67540087	C/T	rs12915085	chr15:67522138	G/C	0.988	1	1	GTEx	25954001	2015	Unspecified	GTEx	Gene expression	Thyroid	IQCH	ENSG00000103599.15	NA	278	G	G/C	NA	-0.3912	0.05637	3.748e-11
rs4776908	rs4776908	chr15:67540087	C/T	rs8031500	chr15:67519040	T/C	0.988	1	1	GTEx	25954001	2015	Unspecified	GTEx	Gene expression	Thyroid	IQCH	ENSG00000103599.15	NA	278	T	T/C	NA	-0.3912	0.05637	3.748e-11
rs4776908	rs4776908	chr15:67540087	C/T	rs7181556	chr15:67476768	T/C	0.837	0.952	1	GTEx	25954001	2015	Unspecified	GTEx	Gene expression	Artery tibial	MAP2K5	ENSG00000137764.15	NA	285	T	T/C	NA	-0.3291	0.04758	4.039e-11
rs4776908	rs4776908	chr15:67540087	C/T	rs7181543	chr15:67476756	T/C	0.832	0.947	1	GTEx	25954001	2015	Unspecified	GTEx	Gene expression	Artery tibial	MAP2K5	ENSG00000137764.15	NA	285	T	T/C	NA	-0.3291	0.04758	4.039e-11
rs4776908	rs4776908	chr15:67540087	C/T	rs35129260	chr15:67565687	T/C	0.983	1	1	GTEx	25954001	2015	Unspecified	GTEx	Gene expression	Thyroid	MAP2K5	ENSG00000137764.15	NA	278	T	T/C	NA	-0.3224	0.04658	4.165e-11
rs4776908	rs4776908	chr15:67540087	C/T	rs12901789	chr15:67562214	C/A	0.994	1	1	GTEx	25954001	2015	Unspecified	GTEx	Gene expression	Thyroid	MAP2K5	ENSG00000137764.15	NA	278	C	C/A	NA	-0.3223	0.04656	4.202e-11
rs4776908	rs4776908	chr15:67540087	C/T	rs10518716	chr15:67494823	C/G	0.988	1	1	Zeller	20502693	2010	European	NHLBI GRASP Catalog (version 2)	Gene expression	Peripheral blood monocytes	MAP2K5	NA	NA	2362	NA	NA	NA	NA	NA	4.36e-11
rs4776908	rs4776908	chr15:67540087	C/T	rs12443279	chr15:67561355	G/C	0.994	1	1	GTEx	25954001	2015	Unspecified	GTEx	Gene expression	Thyroid	MAP2K5	ENSG00000137764.15	NA	278	G	G/C	NA	-0.3354	0.04851	4.406e-11
rs4776908	rs4776908	chr15:67540087	C/T	rs7181877	chr15:67476735	A/G	0.822	0.946	1	GTEx	25954001	2015	Unspecified	GTEx	Gene expression	Artery tibial	MAP2K5	ENSG00000137764.15	NA	285	A	A/G	NA	-0.3292	0.04769	4.43e-11
rs4776908	rs4776908	chr15:67540087	C/T	rs4432221	chr15:67634862	C/T	0.994	1	1	GTEx	25954001	2015	Unspecified	GTEx	Gene expression	Thyroid	MAP2K5	ENSG00000137764.15	NA	278	C	C/T	NA	-0.3354	0.04853	4.435e-11
rs4776908	rs4776908	chr15:67540087	C/T	rs58074225	chr15:67545892	A/G	0.988	1	1	GTEx	25954001	2015	Unspecified	GTEx	Gene expression	Thyroid	MAP2K5	ENSG00000137764.15	NA	278	A	A/G	NA	-0.3349	0.04846	4.466e-11
rs4776908	rs4776908	chr15:67540087	C/T	rs16950805	chr15:67560677	G/T	0.994	1	1	GTEx	25954001	2015	Unspecified	GTEx	Gene expression	Thyroid	MAP2K5	ENSG00000137764.15	NA	278	G	G/T	NA	-0.3342	0.04836	4.474e-11
rs4776908	rs4776908	chr15:67540087	C/T	rs16950804	chr15:67554479	G/A	0.988	1	1	GTEx	25954001	2015	Unspecified	GTEx	Gene expression	Thyroid	MAP2K5	ENSG00000137764.15	NA	278	G	G/A	NA	-0.3342	0.04836	4.474e-11
rs4776908	rs4776908	chr15:67540087	C/T	rs10587237	chr15:67556657	G/GAAC	0.988	1	1	GTEx	25954001	2015	Unspecified	GTEx	Gene expression	Thyroid	MAP2K5	ENSG00000137764.15	NA	278	G	G/GAAC	NA	-0.3342	0.04836	4.474e-11
rs4776908	rs4776908	chr15:67540087	C/T	rs71400364	chr15:67563515	T/G	0.994	1	1	GTEx	25954001	2015	Unspecified	GTEx	Gene expression	Thyroid	MAP2K5	ENSG00000137764.15	NA	278	T	T/G	NA	-0.3343	0.04838	4.476e-11
rs4776908	rs4776908	chr15:67540087	C/T	rs35151633	chr15:67568265	C/T	0.994	1	1	GTEx	25954001	2015	Unspecified	GTEx	Gene expression	Thyroid	MAP2K5	ENSG00000137764.15	NA	278	C	C/T	NA	-0.3345	0.04841	4.5e-11
rs4776908	rs4776908	chr15:67540087	C/T	rs35688953	chr15:67640129	C/T	0.994	1	1	GTEx	25954001	2015	Unspecified	GTEx	Gene expression	Thyroid	IQCH	ENSG00000103599.15	NA	278	C	C/T	NA	-0.3894	0.05637	4.524e-11
rs4776908	rs4776908	chr15:67540087	C/T	rs12899051	chr15:67573741	G/A	0.983	1	1	GTEx	25954001	2015	Unspecified	GTEx	Gene expression	Thyroid	MAP2K5	ENSG00000137764.15	NA	278	G	G/A	NA	-0.3336	0.04829	4.544e-11
rs4776908	rs4776908	chr15:67540087	C/T	rs35722009	chr15:67625533	G/A	0.988	1	1	GTEx	25954001	2015	Unspecified	GTEx	Gene expression	Thyroid	MAP2K5	ENSG00000137764.15	NA	278	G	G/A	NA	-0.3353	0.04854	4.578e-11
rs4776908	rs4776908	chr15:67540087	C/T	rs12442323	chr15:67654919	T/C	0.994	1	1	GTEx	25954001	2015	Unspecified	GTEx	Gene expression	Thyroid	IQCH	ENSG00000103599.15	NA	278	T	T/C	NA	-0.3935	0.05698	4.592e-11
rs4776908	rs4776908	chr15:67540087	C/T	rs113203559	chr15:67616538	T/C	0.988	1	1	GTEx	25954001	2015	Unspecified	GTEx	Gene expression	Thyroid	MAP2K5	ENSG00000137764.15	NA	278	T	T/C	NA	-0.3347	0.04846	4.594e-11
rs4776908	rs4776908	chr15:67540087	C/T	rs35008245	chr15:67614967	A/G	0.983	1	1	GTEx	25954001	2015	Unspecified	GTEx	Gene expression	Thyroid	MAP2K5	ENSG00000137764.15	NA	278	A	A/G	NA	-0.3347	0.04846	4.594e-11
rs4776908	rs4776908	chr15:67540087	C/T	rs8043060	chr15:67661784	A/G	0.994	1	1	GTEx	25954001	2015	Unspecified	GTEx	Gene expression	Thyroid	IQCH	ENSG00000103599.15	NA	278	A	A/G	NA	-0.3934	0.05698	4.634e-11
rs4776908	rs4776908	chr15:67540087	C/T	rs4776913	chr15:67580356	C/A	0.977	1	1	GTEx	25954001	2015	Unspecified	GTEx	Gene expression	Thyroid	MAP2K5	ENSG00000137764.15	NA	278	C	C/A	NA	-0.3347	0.04849	4.643e-11
rs4776908	rs4776908	chr15:67540087	C/T	rs12595736	chr15:67582602	A/T	0.983	1	1	GTEx	25954001	2015	Unspecified	GTEx	Gene expression	Thyroid	MAP2K5	ENSG00000137764.15	NA	278	A	A/T	NA	-0.3347	0.04849	4.664e-11
rs4776908	rs4776908	chr15:67540087	C/T	rs12911370	chr15:67546321	T/C	0.994	1	1	GTEx	25954001	2015	Unspecified	GTEx	Gene expression	Thyroid	MAP2K5	ENSG00000137764.15	NA	278	T	T/C	NA	-0.3329	0.04822	4.667e-11
rs4776908	rs4776908	chr15:67540087	C/T	rs12592400	chr15:67558010	A/C	0.983	1	1	GTEx	25954001	2015	Unspecified	GTEx	Gene expression	Thyroid	MAP2K5	ENSG00000137764.15	NA	278	A	A/C	NA	-0.3329	0.04822	4.667e-11
rs4776908	rs4776908	chr15:67540087	C/T	rs8039943	chr15:67656430	T/C	0.994	1	1	GTEx	25954001	2015	Unspecified	GTEx	Gene expression	Thyroid	IQCH	ENSG00000103599.15	NA	278	T	T/C	NA	-0.3935	0.057	4.672e-11
rs4776908	rs4776908	chr15:67540087	C/T	rs28696998	chr15:67656863	G/A	0.994	1	1	GTEx	25954001	2015	Unspecified	GTEx	Gene expression	Thyroid	IQCH	ENSG00000103599.15	NA	278	G	G/A	NA	-0.3935	0.057	4.678e-11
rs4776908	rs4776908	chr15:67540087	C/T	rs12915659	chr15:67655973	C/G	0.994	1	1	GTEx	25954001	2015	Unspecified	GTEx	Gene expression	Thyroid	IQCH	ENSG00000103599.15	NA	278	C	C/G	NA	-0.3935	0.057	4.68e-11
rs4776908	rs4776908	chr15:67540087	C/T	rs12324222	chr15:67581282	A/G	0.971	0.994	1	GTEx	25954001	2015	Unspecified	GTEx	Gene expression	Thyroid	MAP2K5	ENSG00000137764.15	NA	278	A	A/G	NA	-0.3349	0.04852	4.705e-11
rs4776908	rs4776908	chr15:67540087	C/T	rs4536412	chr15:67653764	C/A	0.994	1	1	GTEx	25954001	2015	Unspecified	GTEx	Gene expression	Thyroid	IQCH	ENSG00000103599.15	NA	278	C	C/A	NA	-0.3933	0.05699	4.739e-11
rs4776908	rs4776908	chr15:67540087	C/T	rs12901312	chr15:67591972	A/C	0.971	0.994	1	GTEx	25954001	2015	Unspecified	GTEx	Gene expression	Artery tibial	MAP2K5	ENSG00000137764.15	NA	285	A	A/C	NA	-0.3356	0.04873	4.838e-11
rs4776908	rs4776908	chr15:67540087	C/T	rs8038652	chr15:67552064	A/G	0.994	1	1	GTEx	25954001	2015	Unspecified	GTEx	Gene expression	Thyroid	MAP2K5	ENSG00000137764.15	NA	278	A	A/G	NA	-0.3198	0.04638	4.854e-11
rs4776908	rs4776908	chr15:67540087	C/T	rs12443472	chr15:67555958	A/G	0.994	1	1	GTEx	25954001	2015	Unspecified	GTEx	Gene expression	Thyroid	MAP2K5	ENSG00000137764.15	NA	278	A	A/G	NA	-0.3198	0.04638	4.854e-11
rs4776908	rs4776908	chr15:67540087	C/T	rs8042237	chr15:67556625	A/G	0.994	1	1	GTEx	25954001	2015	Unspecified	GTEx	Gene expression	Thyroid	MAP2K5	ENSG00000137764.15	NA	278	A	A/G	NA	-0.3198	0.04638	4.854e-11
rs4776908	rs4776908	chr15:67540087	C/T	rs8025621	chr15:67556726	G/A	0.988	1	1	GTEx	25954001	2015	Unspecified	GTEx	Gene expression	Thyroid	MAP2K5	ENSG00000137764.15	NA	278	G	G/A	NA	-0.3198	0.04638	4.854e-11
rs4776908	rs4776908	chr15:67540087	C/T	rs2289790	chr15:67476970	C/T	0.838	0.958	1	GTEx	25954001	2015	Unspecified	GTEx	Gene expression	Artery tibial	MAP2K5	ENSG00000137764.15	NA	285	C	C/T	NA	-0.3287	0.04773	4.87e-11
rs4776908	rs4776908	chr15:67540087	C/T	rs12148134	chr15:67592098	C/G	0.977	0.994	1	GTEx	25954001	2015	Unspecified	GTEx	Gene expression	Artery tibial	MAP2K5	ENSG00000137764.15	NA	285	C	C/G	NA	-0.3359	0.04879	4.889e-11
rs4776908	rs4776908	chr15:67540087	C/T	rs12917612	chr15:67491274	A/C	0.988	1	1	GTEx	25954001	2015	Unspecified	GTEx	Gene expression	Thyroid	MAP2K5	ENSG00000137764.15	NA	278	A	A/C	NA	-0.3427	0.0497	4.892e-11
rs4776908	rs4776908	chr15:67540087	C/T	rs72625778	chr15:67590103	G/A	0.977	0.994	1	GTEx	25954001	2015	Unspecified	GTEx	Gene expression	Thyroid	MAP2K5	ENSG00000137764.15	NA	278	G	G/A	NA	-0.3343	0.04849	4.909e-11
rs4776908	rs4776908	chr15:67540087	C/T	rs12916403	chr15:67591665	G/A	0.971	0.994	1	GTEx	25954001	2015	Unspecified	GTEx	Gene expression	Thyroid	MAP2K5	ENSG00000137764.15	NA	278	G	G/A	NA	-0.3343	0.04849	4.914e-11
rs4776908	rs4776908	chr15:67540087	C/T	rs12594229	chr15:67596084	C/A	0.983	1	1	GTEx	25954001	2015	Unspecified	GTEx	Gene expression	Thyroid	MAP2K5	ENSG00000137764.15	NA	278	C	C/A	NA	-0.3343	0.0485	4.927e-11
rs4776908	rs4776908	chr15:67540087	C/T	rs4491456	chr15:67653639	T/C	0.994	1	1	GTEx	25954001	2015	Unspecified	GTEx	Gene expression	Thyroid	IQCH	ENSG00000103599.15	NA	278	T	T/C	NA	-0.393	0.05701	4.929e-11
rs4776908	rs4776908	chr15:67540087	C/T	rs12594234	chr15:67596154	G/A	0.983	1	1	GTEx	25954001	2015	Unspecified	GTEx	Gene expression	Thyroid	MAP2K5	ENSG00000137764.15	NA	278	G	G/A	NA	-0.3343	0.0485	4.929e-11
rs4776908	rs4776908	chr15:67540087	C/T	rs1444935	chr15:67635420	G/A	0.994	1	1	GTEx	25954001	2015	Unspecified	GTEx	Gene expression	Thyroid	MAP2K5	ENSG00000137764.15	NA	278	G	G/A	NA	-0.3343	0.0485	4.94e-11
rs4776908	rs4776908	chr15:67540087	C/T	rs1444936	chr15:67635549	A/G	0.994	1	1	GTEx	25954001	2015	Unspecified	GTEx	Gene expression	Thyroid	MAP2K5	ENSG00000137764.15	NA	278	A	A/G	NA	-0.3343	0.0485	4.94e-11
rs4776908	rs4776908	chr15:67540087	C/T	rs35011221	chr15:67645013	C/G	0.994	1	1	GTEx	25954001	2015	Unspecified	GTEx	Gene expression	Thyroid	MAP2K5	ENSG00000137764.15	NA	278	C	C/G	NA	-0.3343	0.0485	4.94e-11
rs4776908	rs4776908	chr15:67540087	C/T	rs10152973	chr15:67647218	C/T	0.994	1	1	GTEx	25954001	2015	Unspecified	GTEx	Gene expression	Thyroid	MAP2K5	ENSG00000137764.15	NA	278	C	C/T	NA	-0.3343	0.0485	4.94e-11
rs4776908	rs4776908	chr15:67540087	C/T	rs17526859	chr15:67611066	T/G	0.988	1	1	GTEx	25954001	2015	Unspecified	GTEx	Gene expression	Thyroid	MAP2K5	ENSG00000137764.15	NA	278	T	T/G	NA	-0.3343	0.0485	4.94e-11
rs4776908	rs4776908	chr15:67540087	C/T	rs9806377	chr15:67612062	G/A	0.988	1	1	GTEx	25954001	2015	Unspecified	GTEx	Gene expression	Thyroid	MAP2K5	ENSG00000137764.15	NA	278	G	G/A	NA	-0.3343	0.0485	4.94e-11
rs4776908	rs4776908	chr15:67540087	C/T	rs12915601	chr15:67631271	C/T	0.988	1	1	GTEx	25954001	2015	Unspecified	GTEx	Gene expression	Thyroid	MAP2K5	ENSG00000137764.15	NA	278	C	C/T	NA	-0.3343	0.0485	4.94e-11
rs4776908	rs4776908	chr15:67540087	C/T	rs4238407	chr15:67633784	A/G	0.988	1	1	GTEx	25954001	2015	Unspecified	GTEx	Gene expression	Thyroid	MAP2K5	ENSG00000137764.15	NA	278	A	A/G	NA	-0.3343	0.0485	4.94e-11
rs4776908	rs4776908	chr15:67540087	C/T	rs4352000	chr15:67643705	C/T	0.988	1	1	GTEx	25954001	2015	Unspecified	GTEx	Gene expression	Thyroid	MAP2K5	ENSG00000137764.15	NA	278	C	C/T	NA	-0.3343	0.0485	4.94e-11
rs4776908	rs4776908	chr15:67540087	C/T	rs34221449	chr15:67644263	T/C	0.988	1	1	GTEx	25954001	2015	Unspecified	GTEx	Gene expression	Thyroid	MAP2K5	ENSG00000137764.15	NA	278	T	T/C	NA	-0.3343	0.0485	4.94e-11
rs4776908	rs4776908	chr15:67540087	C/T	rs10152913	chr15:67647328	T/A	0.988	1	1	GTEx	25954001	2015	Unspecified	GTEx	Gene expression	Thyroid	MAP2K5	ENSG00000137764.15	NA	278	T	T/A	NA	-0.3343	0.0485	4.94e-11
rs4776908	rs4776908	chr15:67540087	C/T	rs34310656	chr15:67599975	T/C	0.977	1	1	GTEx	25954001	2015	Unspecified	GTEx	Gene expression	Thyroid	MAP2K5	ENSG00000137764.15	NA	278	T	T/C	NA	-0.3343	0.0485	4.94e-11
rs4776908	rs4776908	chr15:67540087	C/T	rs4776922	chr15:67634437	G/A	0.994	1	1	GTEx	25954001	2015	Unspecified	GTEx	Gene expression	Thyroid	MAP2K5	ENSG00000137764.15	NA	278	G	G/A	NA	-0.3343	0.0485	4.975e-11
rs4776908	rs4776908	chr15:67540087	C/T	rs12900708	chr15:67535440	C/T	0.994	1	1	GTEx	25954001	2015	Unspecified	GTEx	Gene expression	Thyroid	MAP2K5	ENSG00000137764.15	NA	278	C	C/T	NA	-0.3402	0.0494	5.143e-11
rs4776908	rs4776908	chr15:67540087	C/T	rs4776909	chr15:67542349	A/T	0.988	1	1	GTEx	25954001	2015	Unspecified	GTEx	Gene expression	Thyroid	MAP2K5	ENSG00000137764.15	NA	278	A	A/T	NA	-0.339	0.04927	5.319e-11
rs4776908	rs4776908	chr15:67540087	C/T	rs4776350	chr15:67542179	G/C	0.983	0.994	1	GTEx	25954001	2015	Unspecified	GTEx	Gene expression	Thyroid	MAP2K5	ENSG00000137764.15	NA	278	G	G/C	NA	-0.339	0.04927	5.339e-11
rs4776908	rs4776908	chr15:67540087	C/T	rs10438355	chr15:67487549	G/C	0.965	0.988	1	GTEx	25954001	2015	Unspecified	GTEx	Gene expression	Thyroid	MAP2K5	ENSG00000137764.15	NA	278	G	G/C	NA	-0.3404	0.04949	5.418e-11
rs4776908	rs4776908	chr15:67540087	C/T	rs35524716	chr15:67578987	A/G	0.977	1	1	GTEx	25954001	2015	Unspecified	GTEx	Gene expression	Thyroid	MAP2K5	ENSG00000137764.15	NA	278	A	A/G	NA	-0.3342	0.0486	5.469e-11
rs4776908	rs4776908	chr15:67540087	C/T	rs12591495	chr15:67539192	G/A	0.994	1	1	GTEx	25954001	2015	Unspecified	GTEx	Gene expression	Thyroid	MAP2K5	ENSG00000137764.15	NA	278	G	G/A	NA	-0.3393	0.04935	5.495e-11
rs4776908	rs4776908	chr15:67540087	C/T	rs36078679	chr15:67573648	A/AT	0.977	0.988	1	GTEx	25954001	2015	Unspecified	GTEx	Gene expression	Thyroid	MAP2K5	ENSG00000137764.15	NA	278	A	A/AT	NA	-0.3176	0.04621	5.529e-11
rs4776908	rs4776908	chr15:67540087	C/T	rs4776908	chr15:67540087	C/T	1	1	0	GTEx	25954001	2015	Unspecified	GTEx	Gene expression	Thyroid	MAP2K5	ENSG00000137764.15	NA	278	C	C/T	NA	-0.3389	0.04932	5.62e-11
rs4776908	rs4776908	chr15:67540087	C/T	rs72625777	chr15:67503808	C/G	0.994	1	1	GTEx	25954001	2015	Unspecified	GTEx	Gene expression	Thyroid	MAP2K5	ENSG00000137764.15	NA	278	C	C/G	NA	-0.3372	0.04907	5.622e-11
rs4776908	rs4776908	chr15:67540087	C/T	rs12900758	chr15:67523043	G/A	0.994	1	1	GTEx	25954001	2015	Unspecified	GTEx	Gene expression	Thyroid	MAP2K5	ENSG00000137764.15	NA	278	G	G/A	NA	-0.3372	0.04907	5.624e-11
rs4776908	rs4776908	chr15:67540087	C/T	rs35322464	chr15:67511490	G/A	0.994	1	1	GTEx	25954001	2015	Unspecified	GTEx	Gene expression	Thyroid	MAP2K5	ENSG00000137764.15	NA	278	G	G/A	NA	-0.3372	0.04907	5.624e-11
rs4776908	rs4776908	chr15:67540087	C/T	rs8026870	chr15:67511389	A/G	0.994	1	1	GTEx	25954001	2015	Unspecified	GTEx	Gene expression	Thyroid	MAP2K5	ENSG00000137764.15	NA	278	A	A/G	NA	-0.3372	0.04907	5.624e-11
rs4776908	rs4776908	chr15:67540087	C/T	rs2033783	chr15:67507768	T/C	0.994	1	1	GTEx	25954001	2015	Unspecified	GTEx	Gene expression	Thyroid	MAP2K5	ENSG00000137764.15	NA	278	T	T/C	NA	-0.3371	0.04907	5.651e-11
rs4776908	rs4776908	chr15:67540087	C/T	rs12910196	chr15:67537069	T/G	0.994	1	1	GTEx	25954001	2015	Unspecified	GTEx	Gene expression	Thyroid	MAP2K5	ENSG00000137764.15	NA	278	T	T/G	NA	-0.339	0.04935	5.719e-11
rs4776908	rs4776908	chr15:67540087	C/T	rs8025774	chr15:67483276	T/C	0.937	0.971	1	GTEx	25954001	2015	Unspecified	GTEx	Gene expression	Artery tibial	MAP2K5	ENSG00000137764.15	NA	285	T	T/C	NA	-0.3376	0.04922	5.722e-11
rs4776908	rs4776908	chr15:67540087	C/T	rs10518716	chr15:67494823	C/G	0.988	1	1	GTEx	25954001	2015	Unspecified	GTEx	Gene expression	Thyroid	MAP2K5	ENSG00000137764.15	NA	278	C	C/G	NA	-0.3382	0.04925	5.789e-11
rs4776908	rs4776908	chr15:67540087	C/T	rs7182798	chr15:67535212	G/C	1	1	1	GTEx	25954001	2015	Unspecified	GTEx	Gene expression	Thyroid	MAP2K5	ENSG00000137764.15	NA	278	G	G/C	NA	-0.3389	0.04936	5.815e-11
rs4776908	rs4776908	chr15:67540087	C/T	rs4776348	chr15:67533304	C/T	0.994	1	1	GTEx	25954001	2015	Unspecified	GTEx	Gene expression	Thyroid	MAP2K5	ENSG00000137764.15	NA	278	C	C/T	NA	-0.3389	0.04937	5.816e-11
rs4776908	rs4776908	chr15:67540087	C/T	rs877177	chr15:67505960	A/T	0.988	1	1	GTEx	25954001	2015	Unspecified	GTEx	Gene expression	Thyroid	MAP2K5	ENSG00000137764.15	NA	278	A	A/T	NA	-0.339	0.04938	5.82e-11
rs4776908	rs4776908	chr15:67540087	C/T	rs4776906	chr15:67520617	C/T	0.994	1	1	GTEx	25954001	2015	Unspecified	GTEx	Gene expression	Thyroid	MAP2K5	ENSG00000137764.15	NA	278	C	C/T	NA	-0.3389	0.04937	5.829e-11
rs4776908	rs4776908	chr15:67540087	C/T	rs12899067	chr15:67526499	A/G	0.994	1	1	GTEx	25954001	2015	Unspecified	GTEx	Gene expression	Thyroid	MAP2K5	ENSG00000137764.15	NA	278	A	A/G	NA	-0.3389	0.04937	5.835e-11
rs4776908	rs4776908	chr15:67540087	C/T	rs12898685	chr15:67525772	C/T	0.994	1	1	GTEx	25954001	2015	Unspecified	GTEx	Gene expression	Thyroid	MAP2K5	ENSG00000137764.15	NA	278	C	C/T	NA	-0.3389	0.04937	5.835e-11
rs4776908	rs4776908	chr15:67540087	C/T	rs9806590	chr15:67516341	C/T	0.994	1	1	GTEx	25954001	2015	Unspecified	GTEx	Gene expression	Thyroid	MAP2K5	ENSG00000137764.15	NA	278	C	C/T	NA	-0.3389	0.04937	5.835e-11
rs4776908	rs4776908	chr15:67540087	C/T	rs34296414	chr15:67514409	T/C	0.994	1	1	GTEx	25954001	2015	Unspecified	GTEx	Gene expression	Thyroid	MAP2K5	ENSG00000137764.15	NA	278	T	T/C	NA	-0.3389	0.04937	5.835e-11
rs4776908	rs4776908	chr15:67540087	C/T	rs34699563	chr15:67514217	C/T	0.994	1	1	GTEx	25954001	2015	Unspecified	GTEx	Gene expression	Thyroid	MAP2K5	ENSG00000137764.15	NA	278	C	C/T	NA	-0.3389	0.04937	5.835e-11
rs4776908	rs4776908	chr15:67540087	C/T	rs34590589	chr15:67514190	C/T	0.994	1	1	GTEx	25954001	2015	Unspecified	GTEx	Gene expression	Thyroid	MAP2K5	ENSG00000137764.15	NA	278	C	C/T	NA	-0.3389	0.04937	5.835e-11
rs4776908	rs4776908	chr15:67540087	C/T	rs16950776	chr15:67510604	C/G	0.988	1	1	GTEx	25954001	2015	Unspecified	GTEx	Gene expression	Thyroid	MAP2K5	ENSG00000137764.15	NA	278	C	C/G	NA	-0.3389	0.04937	5.835e-11
rs4776908	rs4776908	chr15:67540087	C/T	rs35997299	chr15:67507590	T/C	0.988	1	1	GTEx	25954001	2015	Unspecified	GTEx	Gene expression	Thyroid	MAP2K5	ENSG00000137764.15	NA	278	T	T/C	NA	-0.3389	0.04937	5.835e-11
rs4776908	rs4776908	chr15:67540087	C/T	rs67486165	chr15:67502583	A/G	0.988	1	1	GTEx	25954001	2015	Unspecified	GTEx	Gene expression	Thyroid	MAP2K5	ENSG00000137764.15	NA	278	A	A/G	NA	-0.3389	0.04937	5.835e-11
rs4776908	rs4776908	chr15:67540087	C/T	rs16953610	chr15:67501592	T/C	0.988	1	1	GTEx	25954001	2015	Unspecified	GTEx	Gene expression	Thyroid	MAP2K5	ENSG00000137764.15	NA	278	T	T/C	NA	-0.3389	0.04937	5.835e-11
rs4776908	rs4776908	chr15:67540087	C/T	rs2289262	chr15:67501033	A/G	0.988	1	1	GTEx	25954001	2015	Unspecified	GTEx	Gene expression	Thyroid	MAP2K5	ENSG00000137764.15	NA	278	A	A/G	NA	-0.3389	0.04937	5.835e-11
rs4776908	rs4776908	chr15:67540087	C/T	rs4776905	chr15:67500330	C/T	0.988	1	1	GTEx	25954001	2015	Unspecified	GTEx	Gene expression	Thyroid	MAP2K5	ENSG00000137764.15	NA	278	C	C/T	NA	-0.3389	0.04937	5.835e-11
rs4776908	rs4776908	chr15:67540087	C/T	rs12476	chr15:67493726	C/T	0.988	1	1	GTEx	25954001	2015	Unspecified	GTEx	Gene expression	Thyroid	MAP2K5	ENSG00000137764.15	NA	278	C	C/T	NA	-0.3389	0.04937	5.835e-11
rs4776908	rs4776908	chr15:67540087	C/T	rs12594065	chr15:67518001	A/G	0.988	1	1	GTEx	25954001	2015	Unspecified	GTEx	Gene expression	Thyroid	MAP2K5	ENSG00000137764.15	NA	278	A	A/G	NA	-0.3389	0.04937	5.85e-11
rs4776908	rs4776908	chr15:67540087	C/T	rs2289789	chr15:67532383	T/C	1	1	1	GTEx	25954001	2015	Unspecified	GTEx	Gene expression	Thyroid	MAP2K5	ENSG00000137764.15	NA	278	T	T/C	NA	-0.3389	0.04937	5.854e-11
rs4776908	rs4776908	chr15:67540087	C/T	rs28645602	chr15:67531323	G/A	1	1	1	GTEx	25954001	2015	Unspecified	GTEx	Gene expression	Thyroid	MAP2K5	ENSG00000137764.15	NA	278	G	G/A	NA	-0.3389	0.04937	5.856e-11
rs4776908	rs4776908	chr15:67540087	C/T	rs12595334	chr15:67485156	T/C	0.948	0.977	1	GTEx	25954001	2015	Unspecified	GTEx	Gene expression	Thyroid	MAP2K5	ENSG00000137764.15	NA	278	T	T/C	NA	-0.3448	0.05024	5.879e-11
rs4776908	rs4776908	chr15:67540087	C/T	rs2278670	chr15:67484297	T/C	0.948	0.977	1	GTEx	25954001	2015	Unspecified	GTEx	Gene expression	Thyroid	MAP2K5	ENSG00000137764.15	NA	278	T	T/C	NA	-0.3448	0.05024	5.879e-11
rs4776908	rs4776908	chr15:67540087	C/T	rs8031627	chr15:67484119	A/G	0.942	0.971	1	GTEx	25954001	2015	Unspecified	GTEx	Gene expression	Thyroid	MAP2K5	ENSG00000137764.15	NA	278	A	A/G	NA	-0.3448	0.05024	5.879e-11
rs4776908	rs4776908	chr15:67540087	C/T	rs8031440	chr15:67483979	A/G	0.942	0.971	1	GTEx	25954001	2015	Unspecified	GTEx	Gene expression	Thyroid	MAP2K5	ENSG00000137764.15	NA	278	A	A/G	NA	-0.3448	0.05024	5.879e-11
rs4776908	rs4776908	chr15:67540087	C/T	rs8025774	chr15:67483276	T/C	0.937	0.971	1	GTEx	25954001	2015	Unspecified	GTEx	Gene expression	Thyroid	MAP2K5	ENSG00000137764.15	NA	278	T	T/C	NA	-0.3448	0.05024	5.879e-11
rs4776908	rs4776908	chr15:67540087	C/T	rs8042007	chr15:67652976	G/A	0.994	1	1	GTEx	25954001	2015	Unspecified	GTEx	Gene expression	Thyroid	IQCH	ENSG00000103599.15	NA	278	G	G/A	NA	-0.3915	0.05711	6.159e-11
rs4776908	rs4776908	chr15:67540087	C/T	rs10163040	chr15:67490486	A/C	0.971	0.994	1	GTEx	25954001	2015	Unspecified	GTEx	Gene expression	Thyroid	MAP2K5	ENSG00000137764.15	NA	278	A	A/C	NA	-0.3413	0.04981	6.3e-11
rs4776908	rs4776908	chr15:67540087	C/T	rs11071940	chr15:67499477	C/A	0.988	1	1	GTEx	25954001	2015	Unspecified	GTEx	Gene expression	Thyroid	MAP2K5	ENSG00000137764.15	NA	278	C	C/A	NA	-0.3377	0.04929	6.336e-11
rs4776908	rs4776908	chr15:67540087	C/T	rs78553942	chr15:67521810	A/C	0.988	0.994	1	GTEx	25954001	2015	Unspecified	GTEx	Gene expression	Artery tibial	MAP2K5	ENSG00000137764.15	NA	285	A	A/C	NA	-0.3414	0.04992	6.392e-11
rs4776908	rs4776908	chr15:67540087	C/T	rs34796890	chr15:67579091	T/C	0.977	1	1	GTEx	25954001	2015	Unspecified	GTEx	Gene expression	Thyroid	MAP2K5	ENSG00000137764.15	NA	278	T	T/C	NA	-0.3318	0.04846	6.494e-11
rs4776908	rs4776908	chr15:67540087	C/T	rs12595334	chr15:67485156	T/C	0.948	0.977	1	GTEx	25954001	2015	Unspecified	GTEx	Gene expression	Thyroid	IQCH	ENSG00000103599.15	NA	278	T	T/C	NA	-0.4044	0.05907	6.529e-11
rs4776908	rs4776908	chr15:67540087	C/T	rs2278670	chr15:67484297	T/C	0.948	0.977	1	GTEx	25954001	2015	Unspecified	GTEx	Gene expression	Thyroid	IQCH	ENSG00000103599.15	NA	278	T	T/C	NA	-0.4044	0.05907	6.529e-11
rs4776908	rs4776908	chr15:67540087	C/T	rs8031627	chr15:67484119	A/G	0.942	0.971	1	GTEx	25954001	2015	Unspecified	GTEx	Gene expression	Thyroid	IQCH	ENSG00000103599.15	NA	278	A	A/G	NA	-0.4044	0.05907	6.529e-11
rs4776908	rs4776908	chr15:67540087	C/T	rs8031440	chr15:67483979	A/G	0.942	0.971	1	GTEx	25954001	2015	Unspecified	GTEx	Gene expression	Thyroid	IQCH	ENSG00000103599.15	NA	278	A	A/G	NA	-0.4044	0.05907	6.529e-11
rs4776908	rs4776908	chr15:67540087	C/T	rs8025774	chr15:67483276	T/C	0.937	0.971	1	GTEx	25954001	2015	Unspecified	GTEx	Gene expression	Thyroid	IQCH	ENSG00000103599.15	NA	278	T	T/C	NA	-0.4044	0.05907	6.529e-11
rs4776908	rs4776908	chr15:67540087	C/T	rs3743349	chr15:67652097	C/G	0.994	1	1	GTEx	25954001	2015	Unspecified	GTEx	Gene expression	Thyroid	MAP2K5	ENSG00000137764.15	NA	278	C	C/G	NA	-0.3325	0.04863	6.908e-11
rs4776908	rs4776908	chr15:67540087	C/T	rs2289791	chr15:67476952	T/G	0.806	0.958	1	GTEx	25954001	2015	Unspecified	GTEx	Gene expression	Artery tibial	MAP2K5	ENSG00000137764.15	NA	285	T	T/G	NA	-0.3235	0.04744	7.219e-11
rs4776908	rs4776908	chr15:67540087	C/T	rs12915085	chr15:67522138	G/C	0.988	1	1	GTEx	25954001	2015	Unspecified	GTEx	Gene expression	Thyroid	MAP2K5	ENSG00000137764.15	NA	278	G	G/C	NA	-0.3282	0.0481	7.373e-11
rs4776908	rs4776908	chr15:67540087	C/T	rs8031500	chr15:67519040	T/C	0.988	1	1	GTEx	25954001	2015	Unspecified	GTEx	Gene expression	Thyroid	MAP2K5	ENSG00000137764.15	NA	278	T	T/C	NA	-0.3282	0.0481	7.373e-11
rs4776908	rs4776908	chr15:67540087	C/T	rs11071942	chr15:67516948	C/T	1	1	1	GTEx	25954001	2015	Unspecified	GTEx	Gene expression	Thyroid	MAP2K5	ENSG00000137764.15	NA	278	C	C/T	NA	-0.338	0.04954	7.429e-11
rs4776908	rs4776908	chr15:67540087	C/T	rs10163040	chr15:67490486	A/C	0.971	0.994	1	GTEx	25954001	2015	Unspecified	GTEx	Gene expression	Thyroid	IQCH	ENSG00000103599.15	NA	278	A	A/C	NA	-0.3995	0.05859	7.635e-11
rs4776908	rs4776908	chr15:67540087	C/T	rs36078679	chr15:67573648	A/AT	0.977	0.988	1	GTEx	25954001	2015	Unspecified	GTEx	Gene expression	Thyroid	IQCH	ENSG00000103599.15	NA	278	A	A/AT	NA	-0.3706	0.05439	7.838e-11
rs4776908	rs4776908	chr15:67540087	C/T	rs3743349	chr15:67652097	C/G	0.994	1	1	GTEx	25954001	2015	Unspecified	GTEx	Gene expression	Thyroid	IQCH	ENSG00000103599.15	NA	278	C	C/G	NA	-0.3892	0.05721	8.346e-11
rs4776908	rs4776908	chr15:67540087	C/T	rs8042007	chr15:67652976	G/A	0.994	1	1	GTEx	25954001	2015	Unspecified	GTEx	Gene expression	Thyroid	MAP2K5	ENSG00000137764.15	NA	278	G	G/A	NA	-0.331	0.04865	8.347e-11
rs4776908	rs4776908	chr15:67540087	C/T	rs71455545	chr15:67622405	C/CGGT	0.983	1	1	GTEx	25954001	2015	Unspecified	GTEx	Gene expression	Adipose subcutaneous	MAP2K5	ENSG00000137764.15	NA	298	C	C/CGGT	NA	-0.383	0.05669	9.502e-11
rs4776908	rs4776908	chr15:67540087	C/T	rs67872952	chr15:67561598	T/C	0.983	0.994	1	GTEx	25954001	2015	Unspecified	GTEx	Gene expression	Thyroid	MAP2K5	ENSG00000137764.15	NA	278	T	T/C	NA	-0.3134	0.04624	9.651e-11
rs4776908	rs4776908	chr15:67540087	C/T	rs12917612	chr15:67491274	A/C	0.988	1	1	GTEx	25954001	2015	Unspecified	GTEx	Gene expression	Thyroid	IQCH	ENSG00000103599.15	NA	278	A	A/C	NA	-0.397	0.05859	9.814e-11
rs4776908	rs4776908	chr15:67540087	C/T	rs4491456	chr15:67653639	T/C	0.994	1	1	GTEx	25954001	2015	Unspecified	GTEx	Gene expression	Thyroid	MAP2K5	ENSG00000137764.15	NA	278	T	T/C	NA	-0.3295	0.04865	9.89e-11
rs4776908	rs4776908	chr15:67540087	C/T	rs12148134	chr15:67592098	C/G	0.977	0.994	1	GTEx	25954001	2015	Unspecified	GTEx	Gene expression	Thyroid	IQCH	ENSG00000103599.15	NA	278	C	C/G	NA	-0.3927	0.05798	9.897e-11
rs4776908	rs4776908	chr15:67540087	C/T	rs12901312	chr15:67591972	A/C	0.971	0.994	1	GTEx	25954001	2015	Unspecified	GTEx	Gene expression	Thyroid	IQCH	ENSG00000103599.15	NA	278	A	A/C	NA	-0.3922	0.05791	9.925e-11
rs4776908	rs4776908	chr15:67540087	C/T	rs11071940	chr15:67499477	C/A	0.988	1	1	GTEx	25954001	2015	Unspecified	GTEx	Gene expression	Thyroid	IQCH	ENSG00000103599.15	NA	278	C	C/A	NA	-0.393	0.05804	1.002e-10
rs4776908	rs4776908	chr15:67540087	C/T	rs4536412	chr15:67653764	C/A	0.994	1	1	GTEx	25954001	2015	Unspecified	GTEx	Gene expression	Thyroid	MAP2K5	ENSG00000137764.15	NA	278	C	C/A	NA	-0.3293	0.04865	1.022e-10
rs4776908	rs4776908	chr15:67540087	C/T	rs8043060	chr15:67661784	A/G	0.994	1	1	GTEx	25954001	2015	Unspecified	GTEx	Gene expression	Thyroid	MAP2K5	ENSG00000137764.15	NA	278	A	A/G	NA	-0.3291	0.04864	1.03e-10
rs4776908	rs4776908	chr15:67540087	C/T	rs12148134	chr15:67592098	C/G	0.977	0.994	1	GTEx	25954001	2015	Unspecified	GTEx	Gene expression	Thyroid	MAP2K5	ENSG00000137764.15	NA	278	C	C/G	NA	-0.3337	0.04934	1.048e-10
rs4776908	rs4776908	chr15:67540087	C/T	rs12442323	chr15:67654919	T/C	0.994	1	1	GTEx	25954001	2015	Unspecified	GTEx	Gene expression	Thyroid	MAP2K5	ENSG00000137764.15	NA	278	T	T/C	NA	-0.329	0.04864	1.051e-10
rs4776908	rs4776908	chr15:67540087	C/T	rs28696998	chr15:67656863	G/A	0.994	1	1	GTEx	25954001	2015	Unspecified	GTEx	Gene expression	Thyroid	MAP2K5	ENSG00000137764.15	NA	278	G	G/A	NA	-0.329	0.04867	1.064e-10
rs4776908	rs4776908	chr15:67540087	C/T	rs35129260	chr15:67565687	T/C	0.983	1	1	GTEx	25954001	2015	Unspecified	GTEx	Gene expression	Thyroid	IQCH	ENSG00000103599.15	NA	278	T	T/C	NA	-0.3716	0.05496	1.065e-10
rs4776908	rs4776908	chr15:67540087	C/T	rs12915659	chr15:67655973	C/G	0.994	1	1	GTEx	25954001	2015	Unspecified	GTEx	Gene expression	Thyroid	MAP2K5	ENSG00000137764.15	NA	278	C	C/G	NA	-0.329	0.04867	1.067e-10
rs4776908	rs4776908	chr15:67540087	C/T	rs8039943	chr15:67656430	T/C	0.994	1	1	GTEx	25954001	2015	Unspecified	GTEx	Gene expression	Thyroid	MAP2K5	ENSG00000137764.15	NA	278	T	T/C	NA	-0.329	0.04867	1.068e-10
rs4776908	rs4776908	chr15:67540087	C/T	rs12901789	chr15:67562214	C/A	0.994	1	1	GTEx	25954001	2015	Unspecified	GTEx	Gene expression	Thyroid	IQCH	ENSG00000103599.15	NA	278	C	C/A	NA	-0.3713	0.05494	1.082e-10
rs4776908	rs4776908	chr15:67540087	C/T	rs12901312	chr15:67591972	A/C	0.971	0.994	1	GTEx	25954001	2015	Unspecified	GTEx	Gene expression	Thyroid	MAP2K5	ENSG00000137764.15	NA	278	A	A/C	NA	-0.3326	0.0493	1.162e-10
rs4776908	rs4776908	chr15:67540087	C/T	rs10152595	chr15:67475488	G/C	0.784	0.958	1	GTEx	25954001	2015	Unspecified	GTEx	Gene expression	Artery tibial	MAP2K5	ENSG00000137764.15	NA	285	G	G/C	NA	-0.3275	0.04862	1.171e-10
rs4776908	rs4776908	chr15:67540087	C/T	rs7178824	chr15:67472683	C/G	0.817	0.941	1	GTEx	25954001	2015	Unspecified	GTEx	Gene expression	Artery tibial	MAP2K5	ENSG00000137764.15	NA	285	C	C/G	NA	-0.322	0.0478	1.172e-10
rs4776908	rs4776908	chr15:67540087	C/T	rs3825977	chr15:67481248	T/C	0.776	0.954	1	Westra H	24013639	2013	European	Westra H	Gene expression	Peripheral blood	SMAD3	NA	6840328	5311	NA	NA	NA	NA	NA	1.227e-10
rs4776908	rs4776908	chr15:67540087	C/T	rs3743342	chr15:67485667	T/C	0.954	0.977	1	GTEx	25954001	2015	Unspecified	GTEx	Gene expression	Thyroid	IQCH	ENSG00000103599.15	NA	278	T	T/C	NA	-0.3981	0.05914	1.265e-10
rs4776908	rs4776908	chr15:67540087	C/T	rs2289789	chr15:67532383	T/C	1	1	1	GTEx	25954001	2015	Unspecified	GTEx	Gene expression	Thyroid	IQCH	ENSG00000103599.15	NA	278	T	T/C	NA	-0.3917	0.05821	1.281e-10
rs4776908	rs4776908	chr15:67540087	C/T	rs28645602	chr15:67531323	G/A	1	1	1	GTEx	25954001	2015	Unspecified	GTEx	Gene expression	Thyroid	IQCH	ENSG00000103599.15	NA	278	G	G/A	NA	-0.3917	0.05821	1.281e-10
rs4776908	rs4776908	chr15:67540087	C/T	rs12899067	chr15:67526499	A/G	0.994	1	1	GTEx	25954001	2015	Unspecified	GTEx	Gene expression	Thyroid	IQCH	ENSG00000103599.15	NA	278	A	A/G	NA	-0.3918	0.05822	1.281e-10
rs4776908	rs4776908	chr15:67540087	C/T	rs12898685	chr15:67525772	C/T	0.994	1	1	GTEx	25954001	2015	Unspecified	GTEx	Gene expression	Thyroid	IQCH	ENSG00000103599.15	NA	278	C	C/T	NA	-0.3918	0.05822	1.281e-10
rs4776908	rs4776908	chr15:67540087	C/T	rs4776906	chr15:67520617	C/T	0.994	1	1	GTEx	25954001	2015	Unspecified	GTEx	Gene expression	Thyroid	IQCH	ENSG00000103599.15	NA	278	C	C/T	NA	-0.3918	0.05822	1.281e-10
rs4776908	rs4776908	chr15:67540087	C/T	rs9806590	chr15:67516341	C/T	0.994	1	1	GTEx	25954001	2015	Unspecified	GTEx	Gene expression	Thyroid	IQCH	ENSG00000103599.15	NA	278	C	C/T	NA	-0.3918	0.05822	1.281e-10
rs4776908	rs4776908	chr15:67540087	C/T	rs34296414	chr15:67514409	T/C	0.994	1	1	GTEx	25954001	2015	Unspecified	GTEx	Gene expression	Thyroid	IQCH	ENSG00000103599.15	NA	278	T	T/C	NA	-0.3918	0.05822	1.281e-10
rs4776908	rs4776908	chr15:67540087	C/T	rs34699563	chr15:67514217	C/T	0.994	1	1	GTEx	25954001	2015	Unspecified	GTEx	Gene expression	Thyroid	IQCH	ENSG00000103599.15	NA	278	C	C/T	NA	-0.3918	0.05822	1.281e-10
rs4776908	rs4776908	chr15:67540087	C/T	rs34590589	chr15:67514190	C/T	0.994	1	1	GTEx	25954001	2015	Unspecified	GTEx	Gene expression	Thyroid	IQCH	ENSG00000103599.15	NA	278	C	C/T	NA	-0.3918	0.05822	1.281e-10
rs4776908	rs4776908	chr15:67540087	C/T	rs16950776	chr15:67510604	C/G	0.988	1	1	GTEx	25954001	2015	Unspecified	GTEx	Gene expression	Thyroid	IQCH	ENSG00000103599.15	NA	278	C	C/G	NA	-0.3918	0.05822	1.281e-10
rs4776908	rs4776908	chr15:67540087	C/T	rs35997299	chr15:67507590	T/C	0.988	1	1	GTEx	25954001	2015	Unspecified	GTEx	Gene expression	Thyroid	IQCH	ENSG00000103599.15	NA	278	T	T/C	NA	-0.3918	0.05822	1.281e-10
rs4776908	rs4776908	chr15:67540087	C/T	rs67486165	chr15:67502583	A/G	0.988	1	1	GTEx	25954001	2015	Unspecified	GTEx	Gene expression	Thyroid	IQCH	ENSG00000103599.15	NA	278	A	A/G	NA	-0.3918	0.05822	1.281e-10
rs4776908	rs4776908	chr15:67540087	C/T	rs16953610	chr15:67501592	T/C	0.988	1	1	GTEx	25954001	2015	Unspecified	GTEx	Gene expression	Thyroid	IQCH	ENSG00000103599.15	NA	278	T	T/C	NA	-0.3918	0.05822	1.281e-10
rs4776908	rs4776908	chr15:67540087	C/T	rs2289262	chr15:67501033	A/G	0.988	1	1	GTEx	25954001	2015	Unspecified	GTEx	Gene expression	Thyroid	IQCH	ENSG00000103599.15	NA	278	A	A/G	NA	-0.3918	0.05822	1.281e-10
rs4776908	rs4776908	chr15:67540087	C/T	rs4776905	chr15:67500330	C/T	0.988	1	1	GTEx	25954001	2015	Unspecified	GTEx	Gene expression	Thyroid	IQCH	ENSG00000103599.15	NA	278	C	C/T	NA	-0.3918	0.05822	1.281e-10
rs4776908	rs4776908	chr15:67540087	C/T	rs12476	chr15:67493726	C/T	0.988	1	1	GTEx	25954001	2015	Unspecified	GTEx	Gene expression	Thyroid	IQCH	ENSG00000103599.15	NA	278	C	C/T	NA	-0.3918	0.05822	1.281e-10
rs4776908	rs4776908	chr15:67540087	C/T	rs12900708	chr15:67535440	C/T	0.994	1	1	GTEx	25954001	2015	Unspecified	GTEx	Gene expression	Thyroid	IQCH	ENSG00000103599.15	NA	278	C	C/T	NA	-0.3922	0.05828	1.282e-10
rs4776908	rs4776908	chr15:67540087	C/T	rs4776348	chr15:67533304	C/T	0.994	1	1	GTEx	25954001	2015	Unspecified	GTEx	Gene expression	Thyroid	IQCH	ENSG00000103599.15	NA	278	C	C/T	NA	-0.3918	0.05822	1.282e-10
rs4776908	rs4776908	chr15:67540087	C/T	rs7182798	chr15:67535212	G/C	1	1	1	GTEx	25954001	2015	Unspecified	GTEx	Gene expression	Thyroid	IQCH	ENSG00000103599.15	NA	278	G	G/C	NA	-0.3916	0.0582	1.284e-10
rs4776908	rs4776908	chr15:67540087	C/T	rs877177	chr15:67505960	A/T	0.988	1	1	GTEx	25954001	2015	Unspecified	GTEx	Gene expression	Thyroid	IQCH	ENSG00000103599.15	NA	278	A	A/T	NA	-0.3918	0.05822	1.286e-10
rs4776908	rs4776908	chr15:67540087	C/T	rs12594065	chr15:67518001	A/G	0.988	1	1	GTEx	25954001	2015	Unspecified	GTEx	Gene expression	Thyroid	IQCH	ENSG00000103599.15	NA	278	A	A/G	NA	-0.3917	0.05822	1.288e-10
rs4776908	rs4776908	chr15:67540087	C/T	rs12910196	chr15:67537069	T/G	0.994	1	1	GTEx	25954001	2015	Unspecified	GTEx	Gene expression	Thyroid	IQCH	ENSG00000103599.15	NA	278	T	T/G	NA	-0.3916	0.0582	1.29e-10
rs4776908	rs4776908	chr15:67540087	C/T	rs3743347	chr15:67547301	A/C	0.988	1	1	GTEx	25954001	2015	Unspecified	GTEx	Gene expression	Thyroid	IQCH	ENSG00000103599.15	NA	278	A	A/C	NA	-0.3907	0.05807	1.293e-10
rs4776908	rs4776908	chr15:67540087	C/T	rs10518716	chr15:67494823	C/G	0.988	1	1	GTEx	25954001	2015	Unspecified	GTEx	Gene expression	Thyroid	IQCH	ENSG00000103599.15	NA	278	C	C/G	NA	-0.3907	0.05808	1.294e-10
rs4776908	rs4776908	chr15:67540087	C/T	rs4776908	chr15:67540087	C/T	1	1	0	GTEx	25954001	2015	Unspecified	GTEx	Gene expression	Thyroid	IQCH	ENSG00000103599.15	NA	278	C	C/T	NA	-0.3913	0.05817	1.302e-10
rs4776908	rs4776908	chr15:67540087	C/T	rs12591495	chr15:67539192	G/A	0.994	1	1	GTEx	25954001	2015	Unspecified	GTEx	Gene expression	Thyroid	IQCH	ENSG00000103599.15	NA	278	G	G/A	NA	-0.3914	0.05822	1.333e-10
rs4776908	rs4776908	chr15:67540087	C/T	rs4776350	chr15:67542179	G/C	0.983	0.994	1	GTEx	25954001	2015	Unspecified	GTEx	Gene expression	Thyroid	IQCH	ENSG00000103599.15	NA	278	G	G/C	NA	-0.3908	0.05813	1.334e-10
rs4776908	rs4776908	chr15:67540087	C/T	rs4776909	chr15:67542349	A/T	0.988	1	1	GTEx	25954001	2015	Unspecified	GTEx	Gene expression	Thyroid	IQCH	ENSG00000103599.15	NA	278	A	A/T	NA	-0.3907	0.05813	1.338e-10
rs4776908	rs4776908	chr15:67540087	C/T	rs8038652	chr15:67552064	A/G	0.994	1	1	GTEx	25954001	2015	Unspecified	GTEx	Gene expression	Thyroid	IQCH	ENSG00000103599.15	NA	278	A	A/G	NA	-0.3676	0.05475	1.391e-10
rs4776908	rs4776908	chr15:67540087	C/T	rs12443472	chr15:67555958	A/G	0.994	1	1	GTEx	25954001	2015	Unspecified	GTEx	Gene expression	Thyroid	IQCH	ENSG00000103599.15	NA	278	A	A/G	NA	-0.3676	0.05475	1.391e-10
rs4776908	rs4776908	chr15:67540087	C/T	rs8042237	chr15:67556625	A/G	0.994	1	1	GTEx	25954001	2015	Unspecified	GTEx	Gene expression	Thyroid	IQCH	ENSG00000103599.15	NA	278	A	A/G	NA	-0.3676	0.05475	1.391e-10
rs4776908	rs4776908	chr15:67540087	C/T	rs8025621	chr15:67556726	G/A	0.988	1	1	GTEx	25954001	2015	Unspecified	GTEx	Gene expression	Thyroid	IQCH	ENSG00000103599.15	NA	278	G	G/A	NA	-0.3676	0.05475	1.391e-10
rs4776908	rs4776908	chr15:67540087	C/T	rs71455545	chr15:67622405	C/CGGT	0.983	1	1	GTEx	25954001	2015	Unspecified	GTEx	Gene expression	Thyroid	IQCH	ENSG00000103599.15	NA	278	C	C/CGGT	NA	-0.3904	0.05824	1.48e-10
rs4776908	rs4776908	chr15:67540087	C/T	rs11071942	chr15:67516948	C/T	1	1	1	GTEx	25954001	2015	Unspecified	GTEx	Gene expression	Thyroid	IQCH	ENSG00000103599.15	NA	278	C	C/T	NA	-0.3912	0.0584	1.534e-10
rs4776908	rs4776908	chr15:67540087	C/T	rs10438355	chr15:67487549	G/C	0.965	0.988	1	GTEx	25954001	2015	Unspecified	GTEx	Gene expression	Thyroid	IQCH	ENSG00000103599.15	NA	278	G	G/C	NA	-0.3913	0.05842	1.539e-10
rs4776908	rs4776908	chr15:67540087	C/T	rs35524716	chr15:67578987	A/G	0.977	1	1	GTEx	25954001	2015	Unspecified	GTEx	Gene expression	Thyroid	IQCH	ENSG00000103599.15	NA	278	A	A/G	NA	-0.3839	0.05737	1.595e-10
rs4776908	rs4776908	chr15:67540087	C/T	rs12442171	chr15:67572286	A/G	0.983	1	1	GTEx	25954001	2015	Unspecified	GTEx	Gene expression	Thyroid	IQCH	ENSG00000103599.15	NA	278	A	A/G	NA	-0.39	0.05834	1.642e-10
rs4776908	rs4776908	chr15:67540087	C/T	rs67872952	chr15:67561598	T/C	0.983	0.994	1	GTEx	25954001	2015	Unspecified	GTEx	Gene expression	Thyroid	IQCH	ENSG00000103599.15	NA	278	T	T/C	NA	-0.3634	0.05449	1.818e-10
rs4776908	rs4776908	chr15:67540087	C/T	rs4432221	chr15:67634862	C/T	0.994	1	1	GTEx	25954001	2015	Unspecified	GTEx	Gene expression	Thyroid	IQCH	ENSG00000103599.15	NA	278	C	C/T	NA	-0.3824	0.05738	1.854e-10
rs4776908	rs4776908	chr15:67540087	C/T	rs4776922	chr15:67634437	G/A	0.994	1	1	GTEx	25954001	2015	Unspecified	GTEx	Gene expression	Thyroid	IQCH	ENSG00000103599.15	NA	278	G	G/A	NA	-0.382	0.05732	1.856e-10
rs4776908	rs4776908	chr15:67540087	C/T	rs1444935	chr15:67635420	G/A	0.994	1	1	GTEx	25954001	2015	Unspecified	GTEx	Gene expression	Thyroid	IQCH	ENSG00000103599.15	NA	278	G	G/A	NA	-0.382	0.05731	1.858e-10
rs4776908	rs4776908	chr15:67540087	C/T	rs1444936	chr15:67635549	A/G	0.994	1	1	GTEx	25954001	2015	Unspecified	GTEx	Gene expression	Thyroid	IQCH	ENSG00000103599.15	NA	278	A	A/G	NA	-0.382	0.05731	1.858e-10
rs4776908	rs4776908	chr15:67540087	C/T	rs35011221	chr15:67645013	C/G	0.994	1	1	GTEx	25954001	2015	Unspecified	GTEx	Gene expression	Thyroid	IQCH	ENSG00000103599.15	NA	278	C	C/G	NA	-0.382	0.05731	1.858e-10
rs4776908	rs4776908	chr15:67540087	C/T	rs10152973	chr15:67647218	C/T	0.994	1	1	GTEx	25954001	2015	Unspecified	GTEx	Gene expression	Thyroid	IQCH	ENSG00000103599.15	NA	278	C	C/T	NA	-0.382	0.05731	1.858e-10
rs4776908	rs4776908	chr15:67540087	C/T	rs17526859	chr15:67611066	T/G	0.988	1	1	GTEx	25954001	2015	Unspecified	GTEx	Gene expression	Thyroid	IQCH	ENSG00000103599.15	NA	278	T	T/G	NA	-0.382	0.05731	1.858e-10
rs4776908	rs4776908	chr15:67540087	C/T	rs9806377	chr15:67612062	G/A	0.988	1	1	GTEx	25954001	2015	Unspecified	GTEx	Gene expression	Thyroid	IQCH	ENSG00000103599.15	NA	278	G	G/A	NA	-0.382	0.05731	1.858e-10
rs4776908	rs4776908	chr15:67540087	C/T	rs12915601	chr15:67631271	C/T	0.988	1	1	GTEx	25954001	2015	Unspecified	GTEx	Gene expression	Thyroid	IQCH	ENSG00000103599.15	NA	278	C	C/T	NA	-0.382	0.05731	1.858e-10
rs4776908	rs4776908	chr15:67540087	C/T	rs4238407	chr15:67633784	A/G	0.988	1	1	GTEx	25954001	2015	Unspecified	GTEx	Gene expression	Thyroid	IQCH	ENSG00000103599.15	NA	278	A	A/G	NA	-0.382	0.05731	1.858e-10
rs4776908	rs4776908	chr15:67540087	C/T	rs4352000	chr15:67643705	C/T	0.988	1	1	GTEx	25954001	2015	Unspecified	GTEx	Gene expression	Thyroid	IQCH	ENSG00000103599.15	NA	278	C	C/T	NA	-0.382	0.05731	1.858e-10
rs4776908	rs4776908	chr15:67540087	C/T	rs34221449	chr15:67644263	T/C	0.988	1	1	GTEx	25954001	2015	Unspecified	GTEx	Gene expression	Thyroid	IQCH	ENSG00000103599.15	NA	278	T	T/C	NA	-0.382	0.05731	1.858e-10
rs4776908	rs4776908	chr15:67540087	C/T	rs10152913	chr15:67647328	T/A	0.988	1	1	GTEx	25954001	2015	Unspecified	GTEx	Gene expression	Thyroid	IQCH	ENSG00000103599.15	NA	278	T	T/A	NA	-0.382	0.05731	1.858e-10
rs4776908	rs4776908	chr15:67540087	C/T	rs34310656	chr15:67599975	T/C	0.977	1	1	GTEx	25954001	2015	Unspecified	GTEx	Gene expression	Thyroid	IQCH	ENSG00000103599.15	NA	278	T	T/C	NA	-0.382	0.05731	1.858e-10
rs4776908	rs4776908	chr15:67540087	C/T	rs12594229	chr15:67596084	C/A	0.983	1	1	GTEx	25954001	2015	Unspecified	GTEx	Gene expression	Thyroid	IQCH	ENSG00000103599.15	NA	278	C	C/A	NA	-0.3819	0.05731	1.86e-10
rs4776908	rs4776908	chr15:67540087	C/T	rs12594234	chr15:67596154	G/A	0.983	1	1	GTEx	25954001	2015	Unspecified	GTEx	Gene expression	Thyroid	IQCH	ENSG00000103599.15	NA	278	G	G/A	NA	-0.382	0.05731	1.86e-10
rs4776908	rs4776908	chr15:67540087	C/T	rs72625778	chr15:67590103	G/A	0.977	0.994	1	GTEx	25954001	2015	Unspecified	GTEx	Gene expression	Thyroid	IQCH	ENSG00000103599.15	NA	278	G	G/A	NA	-0.3819	0.05731	1.863e-10
rs4776908	rs4776908	chr15:67540087	C/T	rs12916403	chr15:67591665	G/A	0.971	0.994	1	GTEx	25954001	2015	Unspecified	GTEx	Gene expression	Thyroid	IQCH	ENSG00000103599.15	NA	278	G	G/A	NA	-0.3819	0.05731	1.863e-10
rs4776908	rs4776908	chr15:67540087	C/T	rs8030620	chr15:67620665	A/G	0.983	1	1	GTEx	25954001	2015	Unspecified	GTEx	Gene expression	Thyroid	IQCH	ENSG00000103599.15	NA	278	A	A/G	NA	-0.3843	0.05768	1.874e-10
rs4776908	rs4776908	chr15:67540087	C/T	rs4776917	chr15:67600344	G/A	0.983	1	1	GTEx	25954001	2015	Unspecified	GTEx	Gene expression	Adipose subcutaneous	MAP2K5	ENSG00000137764.15	NA	298	G	G/A	NA	-0.3778	0.05692	1.9e-10
rs4776908	rs4776908	chr15:67540087	C/T	rs72625777	chr15:67503808	C/G	0.994	1	1	GTEx	25954001	2015	Unspecified	GTEx	Gene expression	Thyroid	IQCH	ENSG00000103599.15	NA	278	C	C/G	NA	-0.3859	0.05798	1.946e-10
rs4776908	rs4776908	chr15:67540087	C/T	rs12900758	chr15:67523043	G/A	0.994	1	1	GTEx	25954001	2015	Unspecified	GTEx	Gene expression	Thyroid	IQCH	ENSG00000103599.15	NA	278	G	G/A	NA	-0.3859	0.05798	1.947e-10
rs4776908	rs4776908	chr15:67540087	C/T	rs35322464	chr15:67511490	G/A	0.994	1	1	GTEx	25954001	2015	Unspecified	GTEx	Gene expression	Thyroid	IQCH	ENSG00000103599.15	NA	278	G	G/A	NA	-0.3859	0.05798	1.947e-10
rs4776908	rs4776908	chr15:67540087	C/T	rs8026870	chr15:67511389	A/G	0.994	1	1	GTEx	25954001	2015	Unspecified	GTEx	Gene expression	Thyroid	IQCH	ENSG00000103599.15	NA	278	A	A/G	NA	-0.3859	0.05798	1.947e-10
rs4776908	rs4776908	chr15:67540087	C/T	rs2033783	chr15:67507768	T/C	0.994	1	1	GTEx	25954001	2015	Unspecified	GTEx	Gene expression	Thyroid	IQCH	ENSG00000103599.15	NA	278	T	T/C	NA	-0.3859	0.05797	1.947e-10
rs4776908	rs4776908	chr15:67540087	C/T	rs12595736	chr15:67582602	A/T	0.983	1	1	GTEx	25954001	2015	Unspecified	GTEx	Gene expression	Thyroid	IQCH	ENSG00000103599.15	NA	278	A	A/T	NA	-0.3815	0.05733	1.959e-10
rs4776908	rs4776908	chr15:67540087	C/T	rs4776913	chr15:67580356	C/A	0.977	1	1	GTEx	25954001	2015	Unspecified	GTEx	Gene expression	Thyroid	IQCH	ENSG00000103599.15	NA	278	C	C/A	NA	-0.3815	0.05733	1.964e-10
rs4776908	rs4776908	chr15:67540087	C/T	rs35722009	chr15:67625533	G/A	0.988	1	1	GTEx	25954001	2015	Unspecified	GTEx	Gene expression	Thyroid	IQCH	ENSG00000103599.15	NA	278	G	G/A	NA	-0.382	0.0574	1.967e-10
rs4776908	rs4776908	chr15:67540087	C/T	rs113203559	chr15:67616538	T/C	0.988	1	1	GTEx	25954001	2015	Unspecified	GTEx	Gene expression	Thyroid	IQCH	ENSG00000103599.15	NA	278	T	T/C	NA	-0.3813	0.0573	1.971e-10
rs4776908	rs4776908	chr15:67540087	C/T	rs35008245	chr15:67614967	A/G	0.983	1	1	GTEx	25954001	2015	Unspecified	GTEx	Gene expression	Thyroid	IQCH	ENSG00000103599.15	NA	278	A	A/G	NA	-0.3813	0.0573	1.971e-10
rs4776908	rs4776908	chr15:67540087	C/T	rs12324222	chr15:67581282	A/G	0.971	0.994	1	GTEx	25954001	2015	Unspecified	GTEx	Gene expression	Thyroid	IQCH	ENSG00000103599.15	NA	278	A	A/G	NA	-0.3811	0.05738	2.111e-10
rs4776908	rs4776908	chr15:67540087	C/T	rs58074225	chr15:67545892	A/G	0.988	1	1	GTEx	25954001	2015	Unspecified	GTEx	Gene expression	Thyroid	IQCH	ENSG00000103599.15	NA	278	A	A/G	NA	-0.3804	0.05734	2.219e-10
rs4776908	rs4776908	chr15:67540087	C/T	rs35151633	chr15:67568265	C/T	0.994	1	1	GTEx	25954001	2015	Unspecified	GTEx	Gene expression	Thyroid	IQCH	ENSG00000103599.15	NA	278	C	C/T	NA	-0.3799	0.05728	2.221e-10
rs4776908	rs4776908	chr15:67540087	C/T	rs71400364	chr15:67563515	T/G	0.994	1	1	GTEx	25954001	2015	Unspecified	GTEx	Gene expression	Thyroid	IQCH	ENSG00000103599.15	NA	278	T	T/G	NA	-0.3795	0.05724	2.258e-10
rs4776908	rs4776908	chr15:67540087	C/T	rs16950805	chr15:67560677	G/T	0.994	1	1	GTEx	25954001	2015	Unspecified	GTEx	Gene expression	Thyroid	IQCH	ENSG00000103599.15	NA	278	G	G/T	NA	-0.3793	0.05722	2.281e-10
rs4776908	rs4776908	chr15:67540087	C/T	rs16950804	chr15:67554479	G/A	0.988	1	1	GTEx	25954001	2015	Unspecified	GTEx	Gene expression	Thyroid	IQCH	ENSG00000103599.15	NA	278	G	G/A	NA	-0.3793	0.05722	2.285e-10
rs4776908	rs4776908	chr15:67540087	C/T	rs10587237	chr15:67556657	G/GAAC	0.988	1	1	GTEx	25954001	2015	Unspecified	GTEx	Gene expression	Thyroid	IQCH	ENSG00000103599.15	NA	278	G	G/GAAC	NA	-0.3793	0.05722	2.285e-10
rs4776908	rs4776908	chr15:67540087	C/T	rs12910062	chr15:67537210	G/A	0.994	1	1	GTEx	25954001	2015	Unspecified	GTEx	Gene expression	Thyroid	IQCH	ENSG00000103599.15	NA	278	G	G/A	NA	-0.3886	0.05864	2.311e-10
rs4776908	rs4776908	chr15:67540087	C/T	rs12899051	chr15:67573741	G/A	0.983	1	1	GTEx	25954001	2015	Unspecified	GTEx	Gene expression	Thyroid	IQCH	ENSG00000103599.15	NA	278	G	G/A	NA	-0.378	0.05716	2.502e-10
rs4776908	rs4776908	chr15:67540087	C/T	rs7181556	chr15:67476768	T/C	0.837	0.952	1	Zeller	20502693	2010	European	NHLBI GRASP Catalog (version 2)	Gene expression	Peripheral blood monocytes	MAP2K5	NA	NA	2362	NA	NA	NA	NA	NA	2.58e-10
rs4776908	rs4776908	chr15:67540087	C/T	rs3825977	chr15:67481248	T/C	0.776	0.954	1	GTEx	25954001	2015	Unspecified	GTEx	Gene expression	Thyroid	MAP2K5	ENSG00000137764.15	NA	278	T	T/C	NA	-0.3563	0.05396	2.638e-10
rs4776908	rs4776908	chr15:67540087	C/T	rs4776917	chr15:67600344	G/A	0.983	1	1	GTEx	25954001	2015	Unspecified	GTEx	Gene expression	Thyroid	IQCH	ENSG00000103599.15	NA	278	G	G/A	NA	-0.381	0.05775	2.721e-10
rs4776908	rs4776908	chr15:67540087	C/T	rs12911370	chr15:67546321	T/C	0.994	1	1	GTEx	25954001	2015	Unspecified	GTEx	Gene expression	Thyroid	IQCH	ENSG00000103599.15	NA	278	T	T/C	NA	-0.3766	0.05709	2.737e-10
rs4776908	rs4776908	chr15:67540087	C/T	rs12592400	chr15:67558010	A/C	0.983	1	1	GTEx	25954001	2015	Unspecified	GTEx	Gene expression	Thyroid	IQCH	ENSG00000103599.15	NA	278	A	A/C	NA	-0.3766	0.05709	2.737e-10
rs4776908	rs4776908	chr15:67540087	C/T	rs12148121	chr15:67494922	C/T	0.988	1	1	GTEx	25954001	2015	Unspecified	GTEx	Gene expression	Thyroid	IQCH	ENSG00000103599.15	NA	278	C	C/T	NA	-0.3889	0.05896	2.741e-10
rs4776908	rs4776908	chr15:67540087	C/T	rs3825977	chr15:67481248	T/C	0.776	0.954	1	GTEx	25954001	2015	Unspecified	GTEx	Gene expression	Artery tibial	MAP2K5	ENSG00000137764.15	NA	285	T	T/C	NA	-0.3491	0.05303	2.794e-10
rs4776908	rs4776908	chr15:67540087	C/T	rs7166081	chr15:67492301	G/A	1	1	1	GTEx	25954001	2015	Unspecified	GTEx	Gene expression	Adipose subcutaneous	MAP2K5	ENSG00000137764.15	NA	298	G	G/A	NA	-0.355	0.05404	2.796e-10
rs4776908	rs4776908	chr15:67540087	C/T	rs12917612	chr15:67491274	A/C	0.988	1	1	GTEx	25954001	2015	Unspecified	GTEx	Gene expression	Adipose subcutaneous	MAP2K5	ENSG00000137764.15	NA	298	A	A/C	NA	-0.3719	0.05663	2.825e-10
rs4776908	rs4776908	chr15:67540087	C/T	rs10163040	chr15:67490486	A/C	0.971	0.994	1	GTEx	25954001	2015	Unspecified	GTEx	Gene expression	Adipose subcutaneous	MAP2K5	ENSG00000137764.15	NA	298	A	A/C	NA	-0.3716	0.05669	3.034e-10
rs4776908	rs4776908	chr15:67540087	C/T	rs12594065	chr15:67518001	A/G	0.988	1	1	GTEx	25954001	2015	Unspecified	GTEx	Gene expression	Adipose subcutaneous	MAP2K5	ENSG00000137764.15	NA	298	A	A/G	NA	-0.3705	0.05655	3.081e-10
rs4776908	rs4776908	chr15:67540087	C/T	rs10518716	chr15:67494823	C/G	0.988	1	1	GTEx	25954001	2015	Unspecified	GTEx	Gene expression	Adipose subcutaneous	MAP2K5	ENSG00000137764.15	NA	298	C	C/G	NA	-0.3682	0.05627	3.262e-10
rs4776908	rs4776908	chr15:67540087	C/T	rs11071940	chr15:67499477	C/A	0.988	1	1	GTEx	25954001	2015	Unspecified	GTEx	Gene expression	Adipose subcutaneous	MAP2K5	ENSG00000137764.15	NA	298	C	C/A	NA	-0.3682	0.05627	3.268e-10
rs4776908	rs4776908	chr15:67540087	C/T	rs7178824	chr15:67472683	C/G	0.817	0.941	1	GTEx	25954001	2015	Unspecified	GTEx	Gene expression	Thyroid	MAP2K5	ENSG00000137764.15	NA	278	C	C/G	NA	-0.3204	0.04881	3.276e-10
rs4776908	rs4776908	chr15:67540087	C/T	rs10438355	chr15:67487549	G/C	0.965	0.988	1	GTEx	25954001	2015	Unspecified	GTEx	Gene expression	Adipose subcutaneous	MAP2K5	ENSG00000137764.15	NA	298	G	G/C	NA	-0.3689	0.0564	3.306e-10
rs4776908	rs4776908	chr15:67540087	C/T	rs4776913	chr15:67580356	C/A	0.977	1	1	GTEx	25954001	2015	Unspecified	GTEx	Gene expression	Adipose subcutaneous	MAP2K5	ENSG00000137764.15	NA	298	C	C/A	NA	-0.3692	0.05645	3.316e-10
rs4776908	rs4776908	chr15:67540087	C/T	rs12595736	chr15:67582602	A/T	0.983	1	1	GTEx	25954001	2015	Unspecified	GTEx	Gene expression	Adipose subcutaneous	MAP2K5	ENSG00000137764.15	NA	298	A	A/T	NA	-0.3692	0.05645	3.341e-10
rs4776908	rs4776908	chr15:67540087	C/T	rs78553942	chr15:67521810	A/C	0.988	0.994	1	GTEx	25954001	2015	Unspecified	GTEx	Gene expression	Thyroid	IQCH	ENSG00000103599.15	NA	278	A	A/C	NA	-0.4008	0.06111	3.402e-10
rs4776908	rs4776908	chr15:67540087	C/T	rs35151633	chr15:67568265	C/T	0.994	1	1	GTEx	25954001	2015	Unspecified	GTEx	Gene expression	Adipose subcutaneous	MAP2K5	ENSG00000137764.15	NA	298	C	C/T	NA	-0.3659	0.05603	3.498e-10
rs4776908	rs4776908	chr15:67540087	C/T	rs12910062	chr15:67537210	G/A	0.994	1	1	GTEx	25954001	2015	Unspecified	GTEx	Gene expression	Adipose subcutaneous	MAP2K5	ENSG00000137764.15	NA	298	G	G/A	NA	-0.3719	0.05695	3.507e-10
rs4776908	rs4776908	chr15:67540087	C/T	rs71400364	chr15:67563515	T/G	0.994	1	1	GTEx	25954001	2015	Unspecified	GTEx	Gene expression	Adipose subcutaneous	MAP2K5	ENSG00000137764.15	NA	298	T	T/G	NA	-0.3656	0.056	3.535e-10
rs4776908	rs4776908	chr15:67540087	C/T	rs16950805	chr15:67560677	G/T	0.994	1	1	GTEx	25954001	2015	Unspecified	GTEx	Gene expression	Adipose subcutaneous	MAP2K5	ENSG00000137764.15	NA	298	G	G/T	NA	-0.3653	0.05596	3.555e-10
rs4776908	rs4776908	chr15:67540087	C/T	rs10587237	chr15:67556657	G/GAAC	0.988	1	1	GTEx	25954001	2015	Unspecified	GTEx	Gene expression	Adipose subcutaneous	MAP2K5	ENSG00000137764.15	NA	298	G	G/GAAC	NA	-0.3653	0.05596	3.561e-10
rs4776908	rs4776908	chr15:67540087	C/T	rs16950804	chr15:67554479	G/A	0.988	1	1	GTEx	25954001	2015	Unspecified	GTEx	Gene expression	Adipose subcutaneous	MAP2K5	ENSG00000137764.15	NA	298	G	G/A	NA	-0.3652	0.05595	3.562e-10
rs4776908	rs4776908	chr15:67540087	C/T	rs4776909	chr15:67542349	A/T	0.988	1	1	GTEx	25954001	2015	Unspecified	GTEx	Gene expression	Adipose subcutaneous	MAP2K5	ENSG00000137764.15	NA	298	A	A/T	NA	-0.3685	0.05646	3.588e-10
rs4776908	rs4776908	chr15:67540087	C/T	rs4776908	chr15:67540087	C/T	1	1	0	GTEx	25954001	2015	Unspecified	GTEx	Gene expression	Adipose subcutaneous	MAP2K5	ENSG00000137764.15	NA	298	C	C/T	NA	-0.3685	0.05646	3.592e-10
rs4776908	rs4776908	chr15:67540087	C/T	rs4776350	chr15:67542179	G/C	0.983	0.994	1	GTEx	25954001	2015	Unspecified	GTEx	Gene expression	Adipose subcutaneous	MAP2K5	ENSG00000137764.15	NA	298	G	G/C	NA	-0.3684	0.05646	3.592e-10
rs4776908	rs4776908	chr15:67540087	C/T	rs11071942	chr15:67516948	C/T	1	1	1	GTEx	25954001	2015	Unspecified	GTEx	Gene expression	Adipose subcutaneous	MAP2K5	ENSG00000137764.15	NA	298	C	C/T	NA	-0.3695	0.05663	3.63e-10
rs4776908	rs4776908	chr15:67540087	C/T	rs4432221	chr15:67634862	C/T	0.994	1	1	GTEx	25954001	2015	Unspecified	GTEx	Gene expression	Adipose subcutaneous	MAP2K5	ENSG00000137764.15	NA	298	C	C/T	NA	-0.3688	0.05652	3.63e-10
rs4776908	rs4776908	chr15:67540087	C/T	rs12324222	chr15:67581282	A/G	0.971	0.994	1	GTEx	25954001	2015	Unspecified	GTEx	Gene expression	Adipose subcutaneous	MAP2K5	ENSG00000137764.15	NA	298	A	A/G	NA	-0.3683	0.05644	3.633e-10
rs4776908	rs4776908	chr15:67540087	C/T	rs72625778	chr15:67590103	G/A	0.977	0.994	1	GTEx	25954001	2015	Unspecified	GTEx	Gene expression	Adipose subcutaneous	MAP2K5	ENSG00000137764.15	NA	298	G	G/A	NA	-0.3684	0.05646	3.638e-10
rs4776908	rs4776908	chr15:67540087	C/T	rs12916403	chr15:67591665	G/A	0.971	0.994	1	GTEx	25954001	2015	Unspecified	GTEx	Gene expression	Adipose subcutaneous	MAP2K5	ENSG00000137764.15	NA	298	G	G/A	NA	-0.3684	0.05647	3.644e-10
rs4776908	rs4776908	chr15:67540087	C/T	rs7182798	chr15:67535212	G/C	1	1	1	GTEx	25954001	2015	Unspecified	GTEx	Gene expression	Adipose subcutaneous	MAP2K5	ENSG00000137764.15	NA	298	G	G/C	NA	-0.3684	0.05647	3.648e-10
rs4776908	rs4776908	chr15:67540087	C/T	rs2289789	chr15:67532383	T/C	1	1	1	GTEx	25954001	2015	Unspecified	GTEx	Gene expression	Adipose subcutaneous	MAP2K5	ENSG00000137764.15	NA	298	T	T/C	NA	-0.3683	0.05647	3.66e-10
rs4776908	rs4776908	chr15:67540087	C/T	rs28645602	chr15:67531323	G/A	1	1	1	GTEx	25954001	2015	Unspecified	GTEx	Gene expression	Adipose subcutaneous	MAP2K5	ENSG00000137764.15	NA	298	G	G/A	NA	-0.3683	0.05647	3.66e-10
rs4776908	rs4776908	chr15:67540087	C/T	rs12915601	chr15:67631271	C/T	0.988	1	1	GTEx	25954001	2015	Unspecified	GTEx	Gene expression	Adipose subcutaneous	MAP2K5	ENSG00000137764.15	NA	298	C	C/T	NA	-0.3683	0.05647	3.676e-10
rs4776908	rs4776908	chr15:67540087	C/T	rs4238407	chr15:67633784	A/G	0.988	1	1	GTEx	25954001	2015	Unspecified	GTEx	Gene expression	Adipose subcutaneous	MAP2K5	ENSG00000137764.15	NA	298	A	A/G	NA	-0.3683	0.05647	3.676e-10
rs4776908	rs4776908	chr15:67540087	C/T	rs35722009	chr15:67625533	G/A	0.988	1	1	GTEx	25954001	2015	Unspecified	GTEx	Gene expression	Adipose subcutaneous	MAP2K5	ENSG00000137764.15	NA	298	G	G/A	NA	-0.3688	0.05654	3.678e-10
rs4776908	rs4776908	chr15:67540087	C/T	rs4776906	chr15:67520617	C/T	0.994	1	1	GTEx	25954001	2015	Unspecified	GTEx	Gene expression	Adipose subcutaneous	MAP2K5	ENSG00000137764.15	NA	298	C	C/T	NA	-0.3687	0.05653	3.685e-10
rs4776908	rs4776908	chr15:67540087	C/T	rs1444935	chr15:67635420	G/A	0.994	1	1	GTEx	25954001	2015	Unspecified	GTEx	Gene expression	Adipose subcutaneous	MAP2K5	ENSG00000137764.15	NA	298	G	G/A	NA	-0.3683	0.05647	3.686e-10
rs4776908	rs4776908	chr15:67540087	C/T	rs12591495	chr15:67539192	G/A	0.994	1	1	GTEx	25954001	2015	Unspecified	GTEx	Gene expression	Adipose subcutaneous	MAP2K5	ENSG00000137764.15	NA	298	G	G/A	NA	-0.3683	0.05648	3.688e-10
rs4776908	rs4776908	chr15:67540087	C/T	rs1444936	chr15:67635549	A/G	0.994	1	1	GTEx	25954001	2015	Unspecified	GTEx	Gene expression	Adipose subcutaneous	MAP2K5	ENSG00000137764.15	NA	298	A	A/G	NA	-0.3683	0.05647	3.69e-10
rs4776908	rs4776908	chr15:67540087	C/T	rs4776922	chr15:67634437	G/A	0.994	1	1	GTEx	25954001	2015	Unspecified	GTEx	Gene expression	Adipose subcutaneous	MAP2K5	ENSG00000137764.15	NA	298	G	G/A	NA	-0.3683	0.05647	3.698e-10
rs4776908	rs4776908	chr15:67540087	C/T	rs12898685	chr15:67525772	C/T	0.994	1	1	GTEx	25954001	2015	Unspecified	GTEx	Gene expression	Adipose subcutaneous	MAP2K5	ENSG00000137764.15	NA	298	C	C/T	NA	-0.3684	0.0565	3.708e-10
rs4776908	rs4776908	chr15:67540087	C/T	rs58074225	chr15:67545892	A/G	0.988	1	1	GTEx	25954001	2015	Unspecified	GTEx	Gene expression	Adipose subcutaneous	MAP2K5	ENSG00000137764.15	NA	298	A	A/G	NA	-0.3653	0.05602	3.713e-10
rs4776908	rs4776908	chr15:67540087	C/T	rs12899067	chr15:67526499	A/G	0.994	1	1	GTEx	25954001	2015	Unspecified	GTEx	Gene expression	Adipose subcutaneous	MAP2K5	ENSG00000137764.15	NA	298	A	A/G	NA	-0.3684	0.0565	3.719e-10
rs4776908	rs4776908	chr15:67540087	C/T	rs12910196	chr15:67537069	T/G	0.994	1	1	GTEx	25954001	2015	Unspecified	GTEx	Gene expression	Adipose subcutaneous	MAP2K5	ENSG00000137764.15	NA	298	T	T/G	NA	-0.3682	0.05648	3.721e-10
rs4776908	rs4776908	chr15:67540087	C/T	rs12900708	chr15:67535440	C/T	0.994	1	1	GTEx	25954001	2015	Unspecified	GTEx	Gene expression	Adipose subcutaneous	MAP2K5	ENSG00000137764.15	NA	298	C	C/T	NA	-0.3686	0.05654	3.728e-10
rs4776908	rs4776908	chr15:67540087	C/T	rs9806590	chr15:67516341	C/T	0.994	1	1	GTEx	25954001	2015	Unspecified	GTEx	Gene expression	Adipose subcutaneous	MAP2K5	ENSG00000137764.15	NA	298	C	C/T	NA	-0.3685	0.05653	3.735e-10
rs4776908	rs4776908	chr15:67540087	C/T	rs12594229	chr15:67596084	C/A	0.983	1	1	GTEx	25954001	2015	Unspecified	GTEx	Gene expression	Adipose subcutaneous	MAP2K5	ENSG00000137764.15	NA	298	C	C/A	NA	-0.3682	0.05648	3.742e-10
rs4776908	rs4776908	chr15:67540087	C/T	rs12594234	chr15:67596154	G/A	0.983	1	1	GTEx	25954001	2015	Unspecified	GTEx	Gene expression	Adipose subcutaneous	MAP2K5	ENSG00000137764.15	NA	298	G	G/A	NA	-0.3682	0.05648	3.742e-10
rs4776908	rs4776908	chr15:67540087	C/T	rs34796890	chr15:67579091	T/C	0.977	1	1	GTEx	25954001	2015	Unspecified	GTEx	Gene expression	Thyroid	IQCH	ENSG00000103599.15	NA	278	T	T/C	NA	-0.3753	0.05737	3.748e-10
rs4776908	rs4776908	chr15:67540087	C/T	rs4776348	chr15:67533304	C/T	0.994	1	1	GTEx	25954001	2015	Unspecified	GTEx	Gene expression	Adipose subcutaneous	MAP2K5	ENSG00000137764.15	NA	298	C	C/T	NA	-0.3682	0.05648	3.751e-10
rs4776908	rs4776908	chr15:67540087	C/T	rs35011221	chr15:67645013	C/G	0.994	1	1	GTEx	25954001	2015	Unspecified	GTEx	Gene expression	Adipose subcutaneous	MAP2K5	ENSG00000137764.15	NA	298	C	C/G	NA	-0.3682	0.05648	3.758e-10
rs4776908	rs4776908	chr15:67540087	C/T	rs10152973	chr15:67647218	C/T	0.994	1	1	GTEx	25954001	2015	Unspecified	GTEx	Gene expression	Adipose subcutaneous	MAP2K5	ENSG00000137764.15	NA	298	C	C/T	NA	-0.3682	0.05648	3.758e-10
rs4776908	rs4776908	chr15:67540087	C/T	rs17526859	chr15:67611066	T/G	0.988	1	1	GTEx	25954001	2015	Unspecified	GTEx	Gene expression	Adipose subcutaneous	MAP2K5	ENSG00000137764.15	NA	298	T	T/G	NA	-0.3682	0.05648	3.758e-10
rs4776908	rs4776908	chr15:67540087	C/T	rs9806377	chr15:67612062	G/A	0.988	1	1	GTEx	25954001	2015	Unspecified	GTEx	Gene expression	Adipose subcutaneous	MAP2K5	ENSG00000137764.15	NA	298	G	G/A	NA	-0.3682	0.05648	3.758e-10
rs4776908	rs4776908	chr15:67540087	C/T	rs4352000	chr15:67643705	C/T	0.988	1	1	GTEx	25954001	2015	Unspecified	GTEx	Gene expression	Adipose subcutaneous	MAP2K5	ENSG00000137764.15	NA	298	C	C/T	NA	-0.3682	0.05648	3.758e-10
rs4776908	rs4776908	chr15:67540087	C/T	rs34221449	chr15:67644263	T/C	0.988	1	1	GTEx	25954001	2015	Unspecified	GTEx	Gene expression	Adipose subcutaneous	MAP2K5	ENSG00000137764.15	NA	298	T	T/C	NA	-0.3682	0.05648	3.758e-10
rs4776908	rs4776908	chr15:67540087	C/T	rs10152913	chr15:67647328	T/A	0.988	1	1	GTEx	25954001	2015	Unspecified	GTEx	Gene expression	Adipose subcutaneous	MAP2K5	ENSG00000137764.15	NA	298	T	T/A	NA	-0.3682	0.05648	3.758e-10
rs4776908	rs4776908	chr15:67540087	C/T	rs34310656	chr15:67599975	T/C	0.977	1	1	GTEx	25954001	2015	Unspecified	GTEx	Gene expression	Adipose subcutaneous	MAP2K5	ENSG00000137764.15	NA	298	T	T/C	NA	-0.3682	0.05648	3.758e-10
rs4776908	rs4776908	chr15:67540087	C/T	rs12443279	chr15:67561355	G/C	0.994	1	1	GTEx	25954001	2015	Unspecified	GTEx	Gene expression	Adipose subcutaneous	MAP2K5	ENSG00000137764.15	NA	298	G	G/C	NA	-0.3665	0.05622	3.766e-10
rs4776908	rs4776908	chr15:67540087	C/T	rs34296414	chr15:67514409	T/C	0.994	1	1	GTEx	25954001	2015	Unspecified	GTEx	Gene expression	Adipose subcutaneous	MAP2K5	ENSG00000137764.15	NA	298	T	T/C	NA	-0.3684	0.05652	3.779e-10
rs4776908	rs4776908	chr15:67540087	C/T	rs34699563	chr15:67514217	C/T	0.994	1	1	GTEx	25954001	2015	Unspecified	GTEx	Gene expression	Adipose subcutaneous	MAP2K5	ENSG00000137764.15	NA	298	C	C/T	NA	-0.3683	0.05652	3.785e-10
rs4776908	rs4776908	chr15:67540087	C/T	rs34590589	chr15:67514190	C/T	0.994	1	1	GTEx	25954001	2015	Unspecified	GTEx	Gene expression	Adipose subcutaneous	MAP2K5	ENSG00000137764.15	NA	298	C	C/T	NA	-0.3683	0.05652	3.785e-10
rs4776908	rs4776908	chr15:67540087	C/T	rs12899051	chr15:67573741	G/A	0.983	1	1	GTEx	25954001	2015	Unspecified	GTEx	Gene expression	Adipose subcutaneous	MAP2K5	ENSG00000137764.15	NA	298	G	G/A	NA	-0.3647	0.05598	3.86e-10
rs4776908	rs4776908	chr15:67540087	C/T	rs16950776	chr15:67510604	C/G	0.988	1	1	GTEx	25954001	2015	Unspecified	GTEx	Gene expression	Adipose subcutaneous	MAP2K5	ENSG00000137764.15	NA	298	C	C/G	NA	-0.3679	0.0565	3.908e-10
rs4776908	rs4776908	chr15:67540087	C/T	rs113203559	chr15:67616538	T/C	0.988	1	1	GTEx	25954001	2015	Unspecified	GTEx	Gene expression	Adipose subcutaneous	MAP2K5	ENSG00000137764.15	NA	298	T	T/C	NA	-0.3678	0.05649	3.929e-10
rs4776908	rs4776908	chr15:67540087	C/T	rs35008245	chr15:67614967	A/G	0.983	1	1	GTEx	25954001	2015	Unspecified	GTEx	Gene expression	Adipose subcutaneous	MAP2K5	ENSG00000137764.15	NA	298	A	A/G	NA	-0.3678	0.05649	3.929e-10
rs4776908	rs4776908	chr15:67540087	C/T	rs8030620	chr15:67620665	A/G	0.983	1	1	GTEx	25954001	2015	Unspecified	GTEx	Gene expression	Adipose subcutaneous	MAP2K5	ENSG00000137764.15	NA	298	A	A/G	NA	-0.3694	0.05675	3.96e-10
rs4776908	rs4776908	chr15:67540087	C/T	rs35997299	chr15:67507590	T/C	0.988	1	1	GTEx	25954001	2015	Unspecified	GTEx	Gene expression	Adipose subcutaneous	MAP2K5	ENSG00000137764.15	NA	298	T	T/C	NA	-0.3673	0.05647	4.051e-10
rs4776908	rs4776908	chr15:67540087	C/T	rs34796890	chr15:67579091	T/C	0.977	1	1	GTEx	25954001	2015	Unspecified	GTEx	Gene expression	Adipose subcutaneous	MAP2K5	ENSG00000137764.15	NA	298	T	T/C	NA	-0.3647	0.05608	4.075e-10
rs4776908	rs4776908	chr15:67540087	C/T	rs877177	chr15:67505960	A/T	0.988	1	1	GTEx	25954001	2015	Unspecified	GTEx	Gene expression	Adipose subcutaneous	MAP2K5	ENSG00000137764.15	NA	298	A	A/T	NA	-0.367	0.05645	4.139e-10
rs4776908	rs4776908	chr15:67540087	C/T	rs12911370	chr15:67546321	T/C	0.994	1	1	GTEx	25954001	2015	Unspecified	GTEx	Gene expression	Adipose subcutaneous	MAP2K5	ENSG00000137764.15	NA	298	T	T/C	NA	-0.363	0.05584	4.18e-10
rs4776908	rs4776908	chr15:67540087	C/T	rs12592400	chr15:67558010	A/C	0.983	1	1	GTEx	25954001	2015	Unspecified	GTEx	Gene expression	Adipose subcutaneous	MAP2K5	ENSG00000137764.15	NA	298	A	A/C	NA	-0.363	0.05584	4.18e-10
rs4776908	rs4776908	chr15:67540087	C/T	rs12443279	chr15:67561355	G/C	0.994	1	1	GTEx	25954001	2015	Unspecified	GTEx	Gene expression	Thyroid	IQCH	ENSG00000103599.15	NA	278	G	G/C	NA	-0.3753	0.05755	4.195e-10
rs4776908	rs4776908	chr15:67540087	C/T	rs67486165	chr15:67502583	A/G	0.988	1	1	GTEx	25954001	2015	Unspecified	GTEx	Gene expression	Adipose subcutaneous	MAP2K5	ENSG00000137764.15	NA	298	A	A/G	NA	-0.3668	0.05644	4.202e-10
rs4776908	rs4776908	chr15:67540087	C/T	rs16953610	chr15:67501592	T/C	0.988	1	1	GTEx	25954001	2015	Unspecified	GTEx	Gene expression	Adipose subcutaneous	MAP2K5	ENSG00000137764.15	NA	298	T	T/C	NA	-0.3668	0.05644	4.202e-10
rs4776908	rs4776908	chr15:67540087	C/T	rs2289262	chr15:67501033	A/G	0.988	1	1	GTEx	25954001	2015	Unspecified	GTEx	Gene expression	Adipose subcutaneous	MAP2K5	ENSG00000137764.15	NA	298	A	A/G	NA	-0.3668	0.05644	4.202e-10
rs4776908	rs4776908	chr15:67540087	C/T	rs4776905	chr15:67500330	C/T	0.988	1	1	GTEx	25954001	2015	Unspecified	GTEx	Gene expression	Adipose subcutaneous	MAP2K5	ENSG00000137764.15	NA	298	C	C/T	NA	-0.3668	0.05644	4.202e-10
rs4776908	rs4776908	chr15:67540087	C/T	rs12476	chr15:67493726	C/T	0.988	1	1	GTEx	25954001	2015	Unspecified	GTEx	Gene expression	Adipose subcutaneous	MAP2K5	ENSG00000137764.15	NA	298	C	C/T	NA	-0.3668	0.05644	4.202e-10
rs4776908	rs4776908	chr15:67540087	C/T	rs35524716	chr15:67578987	A/G	0.977	1	1	GTEx	25954001	2015	Unspecified	GTEx	Gene expression	Adipose subcutaneous	MAP2K5	ENSG00000137764.15	NA	298	A	A/G	NA	-0.3672	0.05653	4.271e-10
rs4776908	rs4776908	chr15:67540087	C/T	rs78553942	chr15:67521810	A/C	0.988	0.994	1	GTEx	25954001	2015	Unspecified	GTEx	Gene expression	Thyroid	MAP2K5	ENSG00000137764.15	NA	278	A	A/C	NA	-0.3392	0.05205	4.29e-10
rs4776908	rs4776908	chr15:67540087	C/T	rs12442171	chr15:67572286	A/G	0.983	1	1	GTEx	25954001	2015	Unspecified	GTEx	Gene expression	Adipose subcutaneous	MAP2K5	ENSG00000137764.15	NA	298	A	A/G	NA	-0.3671	0.0566	4.533e-10
rs4776908	rs4776908	chr15:67540087	C/T	rs12148121	chr15:67494922	C/T	0.988	1	1	GTEx	25954001	2015	Unspecified	GTEx	Gene expression	Adipose subcutaneous	MAP2K5	ENSG00000137764.15	NA	298	C	C/T	NA	-0.3696	0.05701	4.599e-10
rs4776908	rs4776908	chr15:67540087	C/T	rs3743349	chr15:67652097	C/G	0.994	1	1	GTEx	25954001	2015	Unspecified	GTEx	Gene expression	Adipose subcutaneous	MAP2K5	ENSG00000137764.15	NA	298	C	C/G	NA	-0.3665	0.05655	4.683e-10
rs4776908	rs4776908	chr15:67540087	C/T	rs35129260	chr15:67565687	T/C	0.983	1	1	GTEx	25954001	2015	Unspecified	GTEx	Gene expression	Adipose subcutaneous	MAP2K5	ENSG00000137764.15	NA	298	T	T/C	NA	-0.3537	0.05464	4.898e-10
rs4776908	rs4776908	chr15:67540087	C/T	rs12901789	chr15:67562214	C/A	0.994	1	1	GTEx	25954001	2015	Unspecified	GTEx	Gene expression	Adipose subcutaneous	MAP2K5	ENSG00000137764.15	NA	298	C	C/A	NA	-0.3533	0.05461	4.956e-10
rs4776908	rs4776908	chr15:67540087	C/T	rs12900758	chr15:67523043	G/A	0.994	1	1	GTEx	25954001	2015	Unspecified	GTEx	Gene expression	Adipose subcutaneous	MAP2K5	ENSG00000137764.15	NA	298	G	G/A	NA	-0.3643	0.05636	5.124e-10
rs4776908	rs4776908	chr15:67540087	C/T	rs35322464	chr15:67511490	G/A	0.994	1	1	GTEx	25954001	2015	Unspecified	GTEx	Gene expression	Adipose subcutaneous	MAP2K5	ENSG00000137764.15	NA	298	G	G/A	NA	-0.3638	0.05634	5.362e-10
rs4776908	rs4776908	chr15:67540087	C/T	rs8026870	chr15:67511389	A/G	0.994	1	1	GTEx	25954001	2015	Unspecified	GTEx	Gene expression	Adipose subcutaneous	MAP2K5	ENSG00000137764.15	NA	298	A	A/G	NA	-0.3637	0.05634	5.366e-10
rs4776908	rs4776908	chr15:67540087	C/T	rs8042007	chr15:67652976	G/A	0.994	1	1	GTEx	25954001	2015	Unspecified	GTEx	Gene expression	Adipose subcutaneous	MAP2K5	ENSG00000137764.15	NA	298	G	G/A	NA	-0.3649	0.05653	5.391e-10
rs4776908	rs4776908	chr15:67540087	C/T	rs8025774	chr15:67483276	T/C	0.937	0.971	1	GTEx	25954001	2015	Unspecified	GTEx	Gene expression	Whole blood	MAP2K5	ENSG00000137764.15	NA	338	T	T/C	NA	-0.2897	0.04513	5.44e-10
rs4776908	rs4776908	chr15:67540087	C/T	rs2033783	chr15:67507768	T/C	0.994	1	1	GTEx	25954001	2015	Unspecified	GTEx	Gene expression	Adipose subcutaneous	MAP2K5	ENSG00000137764.15	NA	298	T	T/C	NA	-0.3631	0.05632	5.618e-10
rs4776908	rs4776908	chr15:67540087	C/T	rs72625777	chr15:67503808	C/G	0.994	1	1	GTEx	25954001	2015	Unspecified	GTEx	Gene expression	Adipose subcutaneous	MAP2K5	ENSG00000137764.15	NA	298	C	C/G	NA	-0.3626	0.05628	5.791e-10
rs4776908	rs4776908	chr15:67540087	C/T	rs4491456	chr15:67653639	T/C	0.994	1	1	GTEx	25954001	2015	Unspecified	GTEx	Gene expression	Adipose subcutaneous	MAP2K5	ENSG00000137764.15	NA	298	T	T/C	NA	-0.3634	0.0565	6.137e-10
rs4776908	rs4776908	chr15:67540087	C/T	rs12148134	chr15:67592098	C/G	0.977	0.994	1	GTEx	25954001	2015	Unspecified	GTEx	Gene expression	Adipose subcutaneous	MAP2K5	ENSG00000137764.15	NA	298	C	C/G	NA	-0.3683	0.05727	6.168e-10
rs4776908	rs4776908	chr15:67540087	C/T	rs8038652	chr15:67552064	A/G	0.994	1	1	GTEx	25954001	2015	Unspecified	GTEx	Gene expression	Adipose subcutaneous	MAP2K5	ENSG00000137764.15	NA	298	A	A/G	NA	-0.3499	0.05441	6.208e-10
rs4776908	rs4776908	chr15:67540087	C/T	rs12443472	chr15:67555958	A/G	0.994	1	1	GTEx	25954001	2015	Unspecified	GTEx	Gene expression	Adipose subcutaneous	MAP2K5	ENSG00000137764.15	NA	298	A	A/G	NA	-0.3499	0.05441	6.208e-10
rs4776908	rs4776908	chr15:67540087	C/T	rs8042237	chr15:67556625	A/G	0.994	1	1	GTEx	25954001	2015	Unspecified	GTEx	Gene expression	Adipose subcutaneous	MAP2K5	ENSG00000137764.15	NA	298	A	A/G	NA	-0.3499	0.05441	6.208e-10
rs4776908	rs4776908	chr15:67540087	C/T	rs8025621	chr15:67556726	G/A	0.988	1	1	GTEx	25954001	2015	Unspecified	GTEx	Gene expression	Adipose subcutaneous	MAP2K5	ENSG00000137764.15	NA	298	G	G/A	NA	-0.3499	0.05441	6.208e-10
rs4776908	rs4776908	chr15:67540087	C/T	rs12901312	chr15:67591972	A/C	0.971	0.994	1	GTEx	25954001	2015	Unspecified	GTEx	Gene expression	Adipose subcutaneous	MAP2K5	ENSG00000137764.15	NA	298	A	A/C	NA	-0.3679	0.05722	6.237e-10
rs4776908	rs4776908	chr15:67540087	C/T	rs12595334	chr15:67485156	T/C	0.948	0.977	1	GTEx	25954001	2015	Unspecified	GTEx	Gene expression	Adipose subcutaneous	MAP2K5	ENSG00000137764.15	NA	298	T	T/C	NA	-0.3675	0.05716	6.249e-10
rs4776908	rs4776908	chr15:67540087	C/T	rs2278670	chr15:67484297	T/C	0.948	0.977	1	GTEx	25954001	2015	Unspecified	GTEx	Gene expression	Adipose subcutaneous	MAP2K5	ENSG00000137764.15	NA	298	T	T/C	NA	-0.3675	0.05716	6.249e-10
rs4776908	rs4776908	chr15:67540087	C/T	rs8031627	chr15:67484119	A/G	0.942	0.971	1	GTEx	25954001	2015	Unspecified	GTEx	Gene expression	Adipose subcutaneous	MAP2K5	ENSG00000137764.15	NA	298	A	A/G	NA	-0.3675	0.05716	6.249e-10
rs4776908	rs4776908	chr15:67540087	C/T	rs8031440	chr15:67483979	A/G	0.942	0.971	1	GTEx	25954001	2015	Unspecified	GTEx	Gene expression	Adipose subcutaneous	MAP2K5	ENSG00000137764.15	NA	298	A	A/G	NA	-0.3675	0.05716	6.249e-10
rs4776908	rs4776908	chr15:67540087	C/T	rs4536412	chr15:67653764	C/A	0.994	1	1	GTEx	25954001	2015	Unspecified	GTEx	Gene expression	Adipose subcutaneous	MAP2K5	ENSG00000137764.15	NA	298	C	C/A	NA	-0.3631	0.05649	6.297e-10
rs4776908	rs4776908	chr15:67540087	C/T	rs12595334	chr15:67485156	T/C	0.948	0.977	1	GTEx	25954001	2015	Unspecified	GTEx	Gene expression	Whole blood	MAP2K5	ENSG00000137764.15	NA	338	T	T/C	NA	-0.2887	0.04517	6.351e-10
rs4776908	rs4776908	chr15:67540087	C/T	rs2278670	chr15:67484297	T/C	0.948	0.977	1	GTEx	25954001	2015	Unspecified	GTEx	Gene expression	Whole blood	MAP2K5	ENSG00000137764.15	NA	338	T	T/C	NA	-0.2887	0.04517	6.351e-10
rs4776908	rs4776908	chr15:67540087	C/T	rs8031627	chr15:67484119	A/G	0.942	0.971	1	GTEx	25954001	2015	Unspecified	GTEx	Gene expression	Whole blood	MAP2K5	ENSG00000137764.15	NA	338	A	A/G	NA	-0.2887	0.04517	6.351e-10
rs4776908	rs4776908	chr15:67540087	C/T	rs8031440	chr15:67483979	A/G	0.942	0.971	1	GTEx	25954001	2015	Unspecified	GTEx	Gene expression	Whole blood	MAP2K5	ENSG00000137764.15	NA	338	A	A/G	NA	-0.2887	0.04517	6.351e-10
rs4776908	rs4776908	chr15:67540087	C/T	rs8043060	chr15:67661784	A/G	0.994	1	1	GTEx	25954001	2015	Unspecified	GTEx	Gene expression	Adipose subcutaneous	MAP2K5	ENSG00000137764.15	NA	298	A	A/G	NA	-0.3628	0.05647	6.415e-10
rs4776908	rs4776908	chr15:67540087	C/T	rs12442323	chr15:67654919	T/C	0.994	1	1	GTEx	25954001	2015	Unspecified	GTEx	Gene expression	Adipose subcutaneous	MAP2K5	ENSG00000137764.15	NA	298	T	T/C	NA	-0.3628	0.05648	6.437e-10
rs4776908	rs4776908	chr15:67540087	C/T	rs3743342	chr15:67485667	T/C	0.954	0.977	1	GTEx	25954001	2015	Unspecified	GTEx	Gene expression	Whole blood	MAP2K5	ENSG00000137764.15	NA	338	T	T/C	NA	-0.2882	0.04512	6.503e-10
rs4776908	rs4776908	chr15:67540087	C/T	rs35129260	chr15:67565687	T/C	0.983	1	1	GTEx	25954001	2015	Unspecified	GTEx	Gene expression	Artery tibial	MAP2K5	ENSG00000137764.15	NA	285	T	T/C	NA	-0.3063	0.04761	6.619e-10
rs4776908	rs4776908	chr15:67540087	C/T	rs12901789	chr15:67562214	C/A	0.994	1	1	GTEx	25954001	2015	Unspecified	GTEx	Gene expression	Artery tibial	MAP2K5	ENSG00000137764.15	NA	285	C	C/A	NA	-0.3061	0.0476	6.669e-10
rs4776908	rs4776908	chr15:67540087	C/T	rs67872952	chr15:67561598	T/C	0.983	0.994	1	GTEx	25954001	2015	Unspecified	GTEx	Gene expression	Artery tibial	MAP2K5	ENSG00000137764.15	NA	285	T	T/C	NA	-0.3022	0.04699	6.671e-10
rs4776908	rs4776908	chr15:67540087	C/T	rs28696998	chr15:67656863	G/A	0.994	1	1	GTEx	25954001	2015	Unspecified	GTEx	Gene expression	Adipose subcutaneous	MAP2K5	ENSG00000137764.15	NA	298	G	G/A	NA	-0.3626	0.05651	6.725e-10
rs4776908	rs4776908	chr15:67540087	C/T	rs12915659	chr15:67655973	C/G	0.994	1	1	GTEx	25954001	2015	Unspecified	GTEx	Gene expression	Adipose subcutaneous	MAP2K5	ENSG00000137764.15	NA	298	C	C/G	NA	-0.3626	0.05651	6.748e-10
rs4776908	rs4776908	chr15:67540087	C/T	rs8039943	chr15:67656430	T/C	0.994	1	1	GTEx	25954001	2015	Unspecified	GTEx	Gene expression	Adipose subcutaneous	MAP2K5	ENSG00000137764.15	NA	298	T	T/C	NA	-0.3626	0.05651	6.748e-10
rs4776908	rs4776908	chr15:67540087	C/T	rs35688953	chr15:67640129	C/T	0.994	1	1	GTEx	25954001	2015	Unspecified	GTEx	Gene expression	Adipose subcutaneous	MAP2K5	ENSG00000137764.15	NA	298	C	C/T	NA	-0.3564	0.05557	6.81e-10
rs4776908	rs4776908	chr15:67540087	C/T	rs78553942	chr15:67521810	A/C	0.988	0.994	1	GTEx	25954001	2015	Unspecified	GTEx	Gene expression	Adipose subcutaneous	MAP2K5	ENSG00000137764.15	NA	298	A	A/C	NA	-0.3806	0.05936	6.909e-10
rs4776908	rs4776908	chr15:67540087	C/T	rs8038652	chr15:67552064	A/G	0.994	1	1	GTEx	25954001	2015	Unspecified	GTEx	Gene expression	Artery tibial	MAP2K5	ENSG00000137764.15	NA	285	A	A/G	NA	-0.3037	0.04739	7.554e-10
rs4776908	rs4776908	chr15:67540087	C/T	rs12443472	chr15:67555958	A/G	0.994	1	1	GTEx	25954001	2015	Unspecified	GTEx	Gene expression	Artery tibial	MAP2K5	ENSG00000137764.15	NA	285	A	A/G	NA	-0.3037	0.04739	7.554e-10
rs4776908	rs4776908	chr15:67540087	C/T	rs8042237	chr15:67556625	A/G	0.994	1	1	GTEx	25954001	2015	Unspecified	GTEx	Gene expression	Artery tibial	MAP2K5	ENSG00000137764.15	NA	285	A	A/G	NA	-0.3037	0.04739	7.554e-10
rs4776908	rs4776908	chr15:67540087	C/T	rs8025621	chr15:67556726	G/A	0.988	1	1	GTEx	25954001	2015	Unspecified	GTEx	Gene expression	Artery tibial	MAP2K5	ENSG00000137764.15	NA	285	G	G/A	NA	-0.3037	0.04739	7.554e-10
rs4776908	rs4776908	chr15:67540087	C/T	rs3743347	chr15:67547301	A/C	0.988	1	1	GTEx	25954001	2015	Unspecified	GTEx	Gene expression	Adipose subcutaneous	MAP2K5	ENSG00000137764.15	NA	298	A	A/C	NA	-0.3625	0.05672	7.72e-10
rs4776908	rs4776908	chr15:67540087	C/T	rs67872952	chr15:67561598	T/C	0.983	0.994	1	GTEx	25954001	2015	Unspecified	GTEx	Gene expression	Adipose subcutaneous	MAP2K5	ENSG00000137764.15	NA	298	T	T/C	NA	-0.345	0.05401	7.925e-10
rs4776908	rs4776908	chr15:67540087	C/T	rs36078679	chr15:67573648	A/AT	0.977	0.988	1	GTEx	25954001	2015	Unspecified	GTEx	Gene expression	Adipose subcutaneous	MAP2K5	ENSG00000137764.15	NA	298	A	A/AT	NA	-0.3449	0.05407	8.336e-10
rs4776908	rs4776908	chr15:67540087	C/T	rs36078679	chr15:67573648	A/AT	0.977	0.988	1	GTEx	25954001	2015	Unspecified	GTEx	Gene expression	Artery tibial	MAP2K5	ENSG00000137764.15	NA	285	A	A/AT	NA	-0.3004	0.04734	1.074e-09
rs4776908	rs4776908	chr15:67540087	C/T	rs7166081	chr15:67492301	G/A	1	1	1	GTEx	25954001	2015	Unspecified	GTEx	Gene expression	Artery tibial	MAP2K5	ENSG00000137764.15	NA	285	G	G/A	NA	-0.3	0.04737	1.145e-09
rs4776908	rs4776908	chr15:67540087	C/T	rs34445740	chr15:67475764	CA/C	0.643	0.955	1	GTEx	25954001	2015	Unspecified	GTEx	Gene expression	Thyroid	MAP2K5	ENSG00000137764.15	NA	278	CA	CA/C	NA	-0.2953	0.04661	1.181e-09
rs4776908	rs4776908	chr15:67540087	C/T	rs3743342	chr15:67485667	T/C	0.954	0.977	1	GTEx	25954001	2015	Unspecified	GTEx	Gene expression	Adipose subcutaneous	MAP2K5	ENSG00000137764.15	NA	298	T	T/C	NA	-0.3602	0.05717	1.282e-09
rs4776908	rs4776908	chr15:67540087	C/T	rs10152566	chr15:67475083	T/C	0.64	0.949	1	GTEx	25954001	2015	Unspecified	GTEx	Gene expression	Thyroid	MAP2K5	ENSG00000137764.15	NA	278	T	T/C	NA	-0.2948	0.04667	1.318e-09
rs4776908	rs4776908	chr15:67540087	C/T	rs12910062	chr15:67537210	G/A	0.994	1	1	GTEx	25954001	2015	Unspecified	GTEx	Gene expression	Whole blood	MAP2K5	ENSG00000137764.15	NA	338	G	G/A	NA	-0.2825	0.04511	1.329e-09
rs4776908	rs4776908	chr15:67540087	C/T	rs8031500	chr15:67519040	T/C	0.988	1	1	GTEx	25954001	2015	Unspecified	GTEx	Gene expression	Adipose subcutaneous	MAP2K5	ENSG00000137764.15	NA	298	T	T/C	NA	-0.3456	0.05513	1.539e-09
rs4776908	rs4776908	chr15:67540087	C/T	rs12915085	chr15:67522138	G/C	0.988	1	1	GTEx	25954001	2015	Unspecified	GTEx	Gene expression	Adipose subcutaneous	MAP2K5	ENSG00000137764.15	NA	298	G	G/C	NA	-0.3455	0.05512	1.54e-09
rs4776908	rs4776908	chr15:67540087	C/T	rs4776917	chr15:67600344	G/A	0.983	1	1	GTEx	25954001	2015	Unspecified	GTEx	Gene expression	Whole blood	MAP2K5	ENSG00000137764.15	NA	338	G	G/A	NA	-0.2811	0.04518	1.675e-09
rs4776908	rs4776908	chr15:67540087	C/T	rs12148121	chr15:67494922	C/T	0.988	1	1	GTEx	25954001	2015	Unspecified	GTEx	Gene expression	Whole blood	MAP2K5	ENSG00000137764.15	NA	338	C	C/T	NA	-0.2808	0.0452	1.766e-09
rs4776908	rs4776908	chr15:67540087	C/T	rs10152593	chr15:67475435	T/C	0.648	0.962	1	GTEx	25954001	2015	Unspecified	GTEx	Gene expression	Thyroid	MAP2K5	ENSG00000137764.15	NA	278	T	T/C	NA	-0.2886	0.04653	2.465e-09
rs4776908	rs4776908	chr15:67540087	C/T	rs8025774	chr15:67483276	T/C	0.937	0.971	1	GTEx	25954001	2015	Unspecified	GTEx	Gene expression	Adipose subcutaneous	MAP2K5	ENSG00000137764.15	NA	298	T	T/C	NA	-0.3557	0.05753	2.478e-09
rs4776908	rs4776908	chr15:67540087	C/T	rs10438355	chr15:67487549	G/C	0.965	0.988	1	GTEx	25954001	2015	Unspecified	GTEx	Gene expression	Whole blood	MAP2K5	ENSG00000137764.15	NA	338	G	G/C	NA	-0.2762	0.04496	2.611e-09
rs4776908	rs4776908	chr15:67540087	C/T	rs12442323	chr15:67654919	T/C	0.994	1	1	GTEx	25954001	2015	Unspecified	GTEx	Gene expression	Whole blood	MAP2K5	ENSG00000137764.15	NA	338	T	T/C	NA	-0.2748	0.04481	2.762e-09
[truncated: 3,875 more rows]

## Sheet: Supplementary Table 7
SNP	Phenotypes in NHGRI-EBI catalog	Categories of phenotypes in NHGRI-EBI catalog	Phenotypes in Phenoscanner	Categories of phenotypes in Phenoscanner
[truncated: 12 more rows]

[truncated: 2 more sheets: Supplementary Table 8, Supplementary Table 9]
